# Supplementary material for: Genome-wide analysis of differential transcriptional and epigenetic variability across human immune cell types
Source: Genome Biol. 2017 Jan 26;18:18. doi: 10.1186/s13059-017-1156-8 (PMC5270224; doi:10.1186/s13059-017-1156-8)
Supplement: Additional file 3: — Gene ontology enrichment of genes showing hypervariable expression. Ontology enrichment analysis of genes showing hypervariable expression using GOseq. (XLSX 83 kb) [file 13059_2017_1156_MOESM3_ESM.xlsx]

## Sheet: Monocytes
Nr of genes	Ontology	Category	Term	DV genes	Total	p.BH
14	NA	NA	NA	NA	NA	NA

## Sheet: Neutrophils
Nr of genes	Ontology	Category	Term	DV genes	Total	p.BH
1163	CC	GO:0005737	cytoplasm	752	6928	0.00638335
	MF	GO:0016667	oxidoreductase activity, acting on a sulfur group of donors	14	40	0.168326
	BP	GO:0044764	multi-organism cellular process	92	617	0.184335
	BP	GO:0016032	viral process	91	612	0.184335
	BP	GO:0044403	symbiosis, encompassing mutualism through parasitism	95	652	0.184335
	BP	GO:0044419	interspecies interaction between organisms	95	652	0.184335
	CC	GO:0044444	cytoplasmic part	573	5212	0.184335
	MF	GO:0003824	catalytic activity	429	3795	0.184335
	BP	GO:0051607	defense response to virus	31	156	0.187359
	CC	GO:0005765	lysosomal membrane	37	202	0.246994

## Sheet: T cells
Nr of genes	Ontology	Category	Term	DV genes	Total	p.BH
3	NA	NA	NA	NA	NA	NA

## Sheet: Monocytes + neutrophils
Nr of genes	Ontology	Category	Term	DV genes	Total	p.BH
16	NA	NA	NA	NA	NA	NA

## Sheet: Monocytes + T cells
Nr of genes	Ontology	Category	Term	DV genes	Total	p.BH
16	NA	NA	NA	NA	NA	NA

## Sheet: Neutrophils + T cells
Nr of genes	Ontology	Category	Term	DV genes	Total	p.BH
412	BP	GO:0006952	defense response	61	933	0.0137909
	BP	GO:0097320	membrane tubulation	5	7	0.0137909
	BP	GO:0002697	regulation of immune effector process	20	191	0.0783136
	BP	GO:0031347	regulation of defense response	30	371	0.0783136
	BP	GO:0002828	regulation of type 2 immune response	6	17	0.0783136
	BP	GO:0002252	immune effector process	33	428	0.0783136
	BP	GO:0050777	negative regulation of immune response	9	47	0.0892749
	BP	GO:0042092	type 2 immune response	6	21	0.13595
	BP	GO:0045071	negative regulation of viral genome replication	7	32	0.13595
	BP	GO:0080134	regulation of response to stress	44	676	0.149096
	BP	GO:0098542	defense response to other organism	21	242	0.149096
	CC	GO:0043202	lysosomal lumen	8	42	0.155404
	BP	GO:0002606	positive regulation of dendritic cell antigen processing and presentation	3	4	0.18303
	CC	GO:0005775	vacuolar lumen	8	44	0.18303
	BP	GO:0009605	response to external stimulus	63	1128	0.18303
	BP	GO:0002376	immune system process	81	1556	0.18642
	BP	GO:0043207	response to external biotic stimulus	31	446	0.18642
	BP	GO:0051707	response to other organism	31	446	0.18642
	BP	GO:0009607	response to biotic stimulus	32	468	0.192435
	MF	GO:0001046	core promoter sequence-specific DNA binding	8	45	0.192435
	BP	GO:0045621	positive regulation of lymphocyte differentiation	8	47	0.213261
	BP	GO:0050671	positive regulation of lymphocyte proliferation	10	75	0.213261
	BP	GO:0032946	positive regulation of mononuclear cell proliferation	10	76	0.223966
	MF	GO:0070300	phosphatidic acid binding	3	5	0.223966
	BP	GO:0070665	positive regulation of leukocyte proliferation	10	77	0.223966
	BP	GO:0030099	myeloid cell differentiation	20	234	0.223966
	BP	GO:0002468	dendritic cell antigen processing and presentation	3	5	0.223966
	BP	GO:0002604	regulation of dendritic cell antigen processing and presentation	3	5	0.223966
	BP	GO:0009615	response to virus	19	229	0.223966
	BP	GO:0042102	positive regulation of T cell proliferation	8	53	0.223966
	BP	GO:0030097	hemopoiesis	33	484	0.223966
	BP	GO:0050776	regulation of immune response	36	552	0.223966
	BP	GO:0051607	defense response to virus	15	156	0.231106

## Sheet: Common
Nr of genes	Ontology	Category	Term	DV genes	Total	p.BH
271	CC	GO:0005615	extracellular space	45	529	1.68818e-11
	BP	GO:0002376	immune system process	78	1716	3.28261e-08
	BP	GO:0006955	immune response	58	1067	3.28261e-08
	CC	GO:0005886	plasma membrane	93	2303	3.28261e-08
	CC	GO:0071944	cell periphery	94	2360	4.39801e-08
	CC	GO:0044459	plasma membrane part	59	1184	2.35985e-07
	BP	GO:0001525	angiogenesis	23	216	2.50885e-07
	MF	GO:0038023	signaling receptor activity	31	394	2.73472e-07
	BP	GO:0048514	blood vessel morphogenesis	24	253	7.88108e-07
	MF	GO:0004872	receptor activity	35	517	7.90991e-07
	CC	GO:0005887	integral component of plasma membrane	39	634	1.07692e-06
	CC	GO:0031226	intrinsic component of plasma membrane	40	667	1.18393e-06
	BP	GO:0042127	regulation of cell proliferation	46	840	1.18393e-06
	BP	GO:0001568	blood vessel development	25	292	1.74086e-06
	MF	GO:0004888	transmembrane signaling receptor activity	27	338	1.79405e-06
	BP	GO:0050896	response to stimulus	145	4802	3.83705e-06
	BP	GO:0001944	vasculature development	25	307	4.88519e-06
	BP	GO:0048870	cell motility	40	711	4.93549e-06
	BP	GO:0051674	localization of cell	40	711	4.93549e-06
	CC	GO:0031983	vesicle lumen	10	38	4.93549e-06
	CC	GO:0060205	cytoplasmic membrane-bounded vesicle lumen	10	38	4.93549e-06
	BP	GO:1901342	regulation of vasculature development	15	107	5.03816e-06
	BP	GO:0048646	anatomical structure formation involved in morphogenesis	37	633	5.03816e-06
	BP	GO:0002682	regulation of immune system process	50	1026	5.94353e-06
	BP	GO:0006952	defense response	53	1125	7.3525e-06
	BP	GO:0007155	cell adhesion	41	762	7.3525e-06
	BP	GO:0022610	biological adhesion	41	764	7.616e-06
	BP	GO:0016525	negative regulation of angiogenesis	9	32	7.66736e-06
	BP	GO:1901343	negative regulation of vasculature development	9	32	7.66736e-06
	BP	GO:2000181	negative regulation of blood vessel morphogenesis	9	32	7.66736e-06
	CC	GO:0005576	extracellular region	88	2378	9.44393e-06
	BP	GO:0060326	cell chemotaxis	15	114	9.44393e-06
	BP	GO:0016477	cell migration	37	654	1.27017e-05
	BP	GO:0072358	cardiovascular system development	31	492	1.56279e-05
	BP	GO:0072359	circulatory system development	31	492	1.56279e-05
	BP	GO:0045765	regulation of angiogenesis	14	103	1.56279e-05
	BP	GO:0009888	tissue development	44	894	1.87458e-05
	BP	GO:0006954	inflammatory response	26	359	2.15931e-05
	BP	GO:0007186	G-protein coupled receptor signaling pathway	24	322	3.43019e-05
	BP	GO:0008283	cell proliferation	50	1119	4.50313e-05
	MF	GO:0004871	signal transducer activity	34	602	4.50313e-05
	MF	GO:0060089	molecular transducer activity	38	722	4.50313e-05
	BP	GO:0033993	response to lipid	28	434	4.61976e-05
	BP	GO:0006928	movement of cell or subcellular component	49	1097	6.59282e-05
	BP	GO:0009605	response to external stimulus	60	1479	7.47751e-05
	BP	GO:0051239	regulation of multicellular organismal process	56	1352	7.69653e-05
	BP	GO:0044707	single-multicellular organism process	109	3463	9.11302e-05
	BP	GO:0018916	nitrobenzene metabolic process	4	4	9.40346e-05
	BP	GO:0040011	locomotion	46	1006	0.000115263
	BP	GO:0050900	leukocyte migration	18	206	0.000115332
	CC	GO:0031838	haptoglobin-hemoglobin complex	4	4	0.000123218
	BP	GO:0032501	multicellular organismal process	111	3575	0.000123218
	BP	GO:0001775	cell activation	34	631	0.000123218
	CC	GO:0072562	blood microparticle	10	58	0.000123218
	BP	GO:0030595	leukocyte chemotaxis	12	89	0.000126724
	BP	GO:0070098	chemokine-mediated signaling pathway	7	23	0.000129861
	BP	GO:0003008	system process	35	673	0.000184679
	BP	GO:0007275	multicellular organismal development	88	2653	0.000202354
	BP	GO:0006935	chemotaxis	28	467	0.000204707
	BP	GO:0042330	taxis	28	467	0.000204707
	CC	GO:0009897	external side of plasma membrane	14	133	0.000217279
	BP	GO:0048513	organ development	62	1619	0.000217279
	BP	GO:0051241	negative regulation of multicellular organismal process	29	511	0.000299599
	BP	GO:0008285	negative regulation of cell proliferation	24	376	0.000347515
	CC	GO:0071682	endocytic vesicle lumen	5	11	0.000534922
	BP	GO:0072210	metanephric nephron development	5	12	0.000612465
	BP	GO:0048731	system development	79	2336	0.000695622
	BP	GO:0050673	epithelial cell proliferation	15	171	0.000754942
	BP	GO:2000026	regulation of multicellular organismal development	38	829	0.000839927
	BP	GO:0007610	behavior	21	320	0.000997913
	MF	GO:0005125	cytokine activity	9	57	0.00103274
	BP	GO:0042221	response to chemical	78	2305	0.00103844
	CC	GO:0031091	platelet alpha granule	7	32	0.00105763
	BP	GO:0002544	chronic inflammatory response	5	12	0.00105763
	BP	GO:0050793	regulation of developmental process	47	1158	0.00126608
	BP	GO:0050678	regulation of epithelial cell proliferation	13	137	0.00139266
	MF	GO:0004930	G-protein coupled receptor activity	13	141	0.0017592
	MF	GO:0030492	hemoglobin binding	3	3	0.00181559
	BP	GO:0042537	benzene-containing compound metabolic process	5	14	0.00181559
	BP	GO:0001936	regulation of endothelial cell proliferation	8	50	0.00207814
	CC	GO:0030141	secretory granule	14	163	0.00211696
	BP	GO:0030154	cell differentiation	70	2049	0.00220303
	BP	GO:0072012	glomerulus vasculature development	4	8	0.00244788
	BP	GO:0051410	detoxification of nitrogen compound	3	3	0.00244788
	BP	GO:0070458	cellular detoxification of nitrogen compound	3	3	0.00244788
	MF	GO:0008083	growth factor activity	8	51	0.00261412
	BP	GO:0009611	response to wounding	30	612	0.00287031
	BP	GO:0008015	blood circulation	15	194	0.00297762
	BP	GO:0015701	bicarbonate transport	5	16	0.00298713
	BP	GO:0042178	xenobiotic catabolic process	4	8	0.00302495
	BP	GO:0003013	circulatory system process	15	195	0.00305291
	BP	GO:0008284	positive regulation of cell proliferation	24	438	0.0031349
	CC	GO:0034774	secretory granule lumen	6	26	0.00326106
	MF	GO:0031720	haptoglobin binding	3	3	0.00333959
	BP	GO:0009653	anatomical structure morphogenesis	56	1543	0.00333959
	BP	GO:0048869	cellular developmental process	74	2246	0.00334103
	BP	GO:0072273	metanephric nephron morphogenesis	4	9	0.00347471
	BP	GO:0051093	negative regulation of developmental process	22	386	0.00347471
	BP	GO:0002252	immune effector process	27	530	0.0035291
	BP	GO:0061437	renal system vasculature development	4	9	0.00354549
	BP	GO:0061440	kidney vasculature development	4	9	0.00354549
	BP	GO:0002443	leukocyte mediated immunity	15	199	0.00356866
	CC	GO:0009986	cell surface	22	387	0.00387144
	MF	GO:0004252	serine-type endopeptidase activity	8	55	0.00418126
	BP	GO:0002690	positive regulation of leukocyte chemotaxis	7	41	0.00418126
	BP	GO:0051240	positive regulation of multicellular organismal process	34	765	0.00422978
	BP	GO:1901700	response to oxygen-containing compound	39	931	0.00439915
	BP	GO:0050795	regulation of behavior	10	92	0.00439915
	BP	GO:0043542	endothelial cell migration	9	75	0.00439915
	BP	GO:0009887	organ morphogenesis	23	429	0.00459016
	MF	GO:0043295	glutathione binding	4	9	0.00459016
	MF	GO:1900750	oligopeptide binding	4	9	0.00459016
	BP	GO:0044057	regulation of system process	14	180	0.00497037
	BP	GO:0045321	leukocyte activation	25	487	0.00501453
	BP	GO:0051270	regulation of cellular component movement	22	398	0.00504702
	BP	GO:0048729	tissue morphogenesis	18	294	0.00581302
	BP	GO:0034109	homotypic cell-cell adhesion	20	346	0.0058429
	BP	GO:0002684	positive regulation of immune system process	30	648	0.0058429
	BP	GO:0071622	regulation of granulocyte chemotaxis	5	19	0.0058429
	BP	GO:0001935	endothelial cell proliferation	8	61	0.0058429
	BP	GO:0001656	metanephros development	6	32	0.0058429
	MF	GO:1901681	sulfur compound binding	10	97	0.00590597
	BP	GO:0032496	response to lipopolysaccharide	14	188	0.00631951
	BP	GO:0090130	tissue migration	11	120	0.00652719
	BP	GO:0002520	immune system development	27	562	0.00675052
	BP	GO:0003338	metanephros morphogenesis	4	11	0.00702121
	MF	GO:0072341	modified amino acid binding	6	32	0.00702121
	BP	GO:0090184	positive regulation of kidney development	4	11	0.00702121
	CC	GO:0098552	side of membrane	17	271	0.00749946
	BP	GO:1904018	positive regulation of vasculature development	8	64	0.00750334
	BP	GO:0016337	single organismal cell-cell adhesion	23	445	0.00764272
	BP	GO:0044700	single organism signaling	99	3375	0.00802287
	BP	GO:0098609	cell-cell adhesion	24	478	0.0080734
	BP	GO:0023052	signaling	99	3379	0.00829776
	BP	GO:0098602	single organism cell adhesion	24	480	0.00857706
	BP	GO:0048520	positive regulation of behavior	8	64	0.00857706
	BP	GO:0002526	acute inflammatory response	8	64	0.00867913
	MF	GO:0008528	G-protein coupled peptide receptor activity	6	35	0.00881985
	BP	GO:0050776	regulation of immune response	31	702	0.00904862
	BP	GO:0030855	epithelial cell differentiation	17	279	0.00925288
	BP	GO:0007154	cell communication	102	3521	0.00941771
	BP	GO:0010759	positive regulation of macrophage chemotaxis	3	5	0.00963427
	BP	GO:0072077	renal vesicle morphogenesis	3	5	0.00963427
	BP	GO:0072087	renal vesicle development	3	5	0.00963427
	BP	GO:0072283	metanephric renal vesicle morphogenesis	3	5	0.00963427
	BP	GO:0048661	positive regulation of smooth muscle cell proliferation	6	34	0.0096594
	BP	GO:0002237	response to molecule of bacterial origin	14	199	0.0096594
	MF	GO:0001653	peptide receptor activity	6	36	0.00967019
	BP	GO:0019835	cytolysis	5	21	0.00967019
	BP	GO:0002688	regulation of leukocyte chemotaxis	7	49	0.00978594
	BP	GO:0043207	response to external biotic stimulus	26	541	0.00981528
	BP	GO:0051707	response to other organism	26	541	0.00981528
	BP	GO:0072006	nephron development	7	52	0.0103276
	BP	GO:0007165	signal transduction	94	3187	0.0104028
	BP	GO:0009617	response to bacterium	17	278	0.0105693
	BP	GO:0034465	response to carbon monoxide	3	5	0.0108854
	BP	GO:0048545	response to steroid hormone	14	203	0.0109138
	BP	GO:0030335	positive regulation of cell migration	14	203	0.0109692
	CC	GO:0044421	extracellular region part	71	2164	0.0110512
	BP	GO:0030334	regulation of cell migration	19	342	0.0117074
	BP	GO:0010033	response to organic substance	60	1788	0.011998
	BP	GO:0051094	positive regulation of developmental process	27	593	0.011998
	BP	GO:0040012	regulation of locomotion	21	401	0.011998
	MF	GO:0001637	G-protein coupled chemoattractant receptor activity	4	13	0.0120595
	MF	GO:0004950	chemokine receptor activity	4	13	0.0120595
	CC	GO:0031093	platelet alpha granule lumen	5	23	0.012228
	BP	GO:2000147	positive regulation of cell motility	14	206	0.012228
	CC	GO:0005902	microvillus	7	53	0.0125147
	MF	GO:0015026	coreceptor activity	4	13	0.0125746
	MF	GO:0008236	serine-type peptidase activity	8	69	0.0136527
	MF	GO:0017171	serine hydrolase activity	8	69	0.0136527
	BP	GO:0051272	positive regulation of cellular component movement	14	211	0.0154581
	BP	GO:0019932	second-messenger-mediated signaling	10	115	0.0154581
	MF	GO:0050840	extracellular matrix binding	5	25	0.0157066
	MF	GO:0005344	oxygen transporter activity	3	5	0.0157851
	CC	GO:0005833	hemoglobin complex	3	5	0.0157851
	BP	GO:0048246	macrophage chemotaxis	4	14	0.0162627
	BP	GO:0033002	muscle cell proliferation	8	74	0.0163281
	BP	GO:0009607	response to biotic stimulus	26	565	0.0164412
	BP	GO:0097529	myeloid leukocyte migration	8	74	0.0165208
	BP	GO:0002576	platelet degranulation	7	54	0.0165208
	BP	GO:0072216	positive regulation of metanephros development	3	6	0.0166274
	BP	GO:0010942	positive regulation of cell death	22	439	0.0166289
	BP	GO:0014070	response to organic cyclic compound	22	446	0.0167898
	BP	GO:0050920	regulation of chemotaxis	8	74	0.0167898
	BP	GO:0040017	positive regulation of locomotion	14	215	0.0172966
	BP	GO:1903034	regulation of response to wounding	14	213	0.0180802
	BP	GO:0010631	epithelial cell migration	10	118	0.0181259
	BP	GO:0090132	epithelium migration	10	118	0.0181259
	BP	GO:0048856	anatomical structure development	84	2827	0.0181544
	BP	GO:0050921	positive regulation of chemotaxis	7	57	0.0187638
	BP	GO:0002687	positive regulation of leukocyte migration	7	57	0.0198061
	BP	GO:0044767	single-organism developmental process	92	3176	0.0198727
	BP	GO:0002676	regulation of chronic inflammatory response	3	6	0.0203339
	BP	GO:0048583	regulation of response to stimulus	71	2285	0.0206866
	BP	GO:0014066	regulation of phosphatidylinositol 3-kinase signaling	6	43	0.0210685
	BP	GO:0071621	granulocyte chemotaxis	6	42	0.0223081
	BP	GO:0090183	regulation of kidney development	4	16	0.022655
	BP	GO:2000145	regulation of cell motility	19	366	0.022655
	BP	GO:0045766	positive regulation of angiogenesis	7	60	0.022655
	BP	GO:0032695	negative regulation of interleukin-12 production	4	16	0.0228533
	BP	GO:0034698	response to gonadotropin	4	16	0.0228533
	MF	GO:0045236	CXCR chemokine receptor binding	3	6	0.0238335
	BP	GO:0001822	kidney development	10	125	0.0244079
	BP	GO:0015669	gas transport	3	6	0.0244421
	BP	GO:0015671	oxygen transport	3	6	0.0244421
	BP	GO:0050731	positive regulation of peptidyl-tyrosine phosphorylation	8	81	0.0244421
	BP	GO:0071675	regulation of mononuclear cell migration	3	7	0.0255529
	BP	GO:0002449	lymphocyte mediated immunity	11	149	0.0263305
	CC	GO:0031092	platelet alpha granule membrane	3	7	0.0265211
	MF	GO:0023023	MHC protein complex binding	4	16	0.0265668
	BP	GO:0006950	response to stress	80	2669	0.0266065
	BP	GO:0048468	cell development	42	1168	0.026694
	BP	GO:0035924	cellular response to vascular endothelial growth factor stimulus	4	17	0.0273331
	BP	GO:0042744	hydrogen peroxide catabolic process	4	15	0.0273331
	BP	GO:0030097	hemopoiesis	23	501	0.0273543
	BP	GO:0032103	positive regulation of response to external stimulus	11	148	0.0274899
	BP	GO:0050727	regulation of inflammatory response	11	148	0.0275363
	CC	GO:0031224	intrinsic component of membrane	78	2591	0.02793
	BP	GO:0010595	positive regulation of endothelial cell migration	5	30	0.02793
	BP	GO:0002040	sprouting angiogenesis	5	30	0.0280791
	MF	GO:0070851	growth factor receptor binding	7	64	0.0282976
	MF	GO:0004364	glutathione transferase activity	4	15	0.0286004
	MF	GO:0032395	MHC class II receptor activity	3	7	0.0287712
	BP	GO:0032502	developmental process	92	3220	0.0287712
	BP	GO:0048584	positive regulation of response to stimulus	45	1277	0.0287712
	CC	GO:0044433	cytoplasmic vesicle part	18	343	0.0296158
	BP	GO:0072001	renal system development	10	130	0.0296255
	BP	GO:0034329	cell junction assembly	10	130	0.0297084
	MF	GO:0005021	vascular endothelial growth factor-activated receptor activity	2	2	0.0304581
	BP	GO:0048014	Tie signaling pathway	2	2	0.0304581
	BP	GO:0002581	negative regulation of antigen processing and presentation of peptide or polysaccharide antigen via MHC class II	2	2	0.0304581
	BP	GO:0072108	positive regulation of mesenchymal to epithelial transition involved in metanephros morphogenesis	2	2	0.0304581
	BP	GO:0072110	glomerular mesangial cell proliferation	2	2	0.0304581
	BP	GO:0072124	regulation of glomerular mesangial cell proliferation	2	2	0.0304581
	BP	GO:0072126	positive regulation of glomerular mesangial cell proliferation	2	2	0.0304581
	BP	GO:0014068	positive regulation of phosphatidylinositol 3-kinase signaling	5	31	0.0306714
	MF	GO:0003823	antigen binding	6	47	0.0316814
	BP	GO:0072049	comma-shaped body morphogenesis	2	2	0.0317252
	BP	GO:0010758	regulation of macrophage chemotaxis	3	8	0.0317663
	MF	GO:0023024	MHC class I protein complex binding	2	2	0.0321238
	CC	GO:0016323	basolateral plasma membrane	9	109	0.0322521
	BP	GO:0035767	endothelial cell chemotaxis	3	8	0.032563
	BP	GO:0050679	positive regulation of epithelial cell proliferation	7	66	0.032563
	MF	GO:0008201	heparin binding	6	47	0.0332653
	BP	GO:0014074	response to purine-containing compound	8	88	0.0332839
	BP	GO:0071674	mononuclear cell migration	3	8	0.0334111
	BP	GO:0042060	wound healing	21	446	0.034052
	BP	GO:0030198	extracellular matrix organization	12	186	0.0350913
	BP	GO:0048839	inner ear development	7	68	0.0352805
	BP	GO:0006953	acute-phase response	4	18	0.0353158
	BP	GO:0048266	behavioral response to pain	3	8	0.0353158
	BP	GO:0097530	granulocyte migration	6	48	0.0353158
	BP	GO:0043062	extracellular structure organization	12	187	0.0360445
	BP	GO:0045986	negative regulation of smooth muscle contraction	3	8	0.0375422
	BP	GO:0001667	ameboidal-type cell migration	11	159	0.0375844
	BP	GO:0003018	vascular process in circulatory system	7	69	0.0379241
	BP	GO:1903708	positive regulation of hemopoiesis	9	112	0.0379241
	BP	GO:0019221	cytokine-mediated signaling pathway	19	385	0.0404675
	BP	GO:0048534	hematopoietic or lymphoid organ development	23	522	0.0411154
	BP	GO:0010594	regulation of endothelial cell migration	6	50	0.0414537
	MF	GO:0005518	collagen binding	5	34	0.0421183
	MF	GO:0005154	epidermal growth factor receptor binding	4	20	0.0443064
	BP	GO:0007267	cell-cell signaling	22	491	0.0443064
	BP	GO:0072215	regulation of metanephros development	3	9	0.0445111
	BP	GO:0050877	neurological system process	18	364	0.0459253
	BP	GO:0060429	epithelium development	23	532	0.0470231
	BP	GO:0002739	regulation of cytokine secretion involved in immune response	3	9	0.0485532
	BP	GO:0046427	positive regulation of JAK-STAT cascade	5	35	0.0485532
	BP	GO:0044763	single-organism cellular process	178	7317	0.0485532
	BP	GO:2000351	regulation of endothelial cell apoptotic process	4	20	0.0485532
	CC	GO:0016324	apical plasma membrane	9	117	0.0485532
	BP	GO:0008219	cell death	45	1316	0.0485532
	BP	GO:0016265	death	45	1316	0.0485532
	BP	GO:0051591	response to cAMP	6	54	0.0485532
	BP	GO:0008217	regulation of blood pressure	7	72	0.0485532
	BP	GO:0001938	positive regulation of endothelial cell proliferation	5	35	0.0485532
	BP	GO:0043405	regulation of MAP kinase activity	12	194	0.0485532
	CC	GO:0031012	extracellular matrix	9	118	0.0485532
	BP	GO:0044708	single-organism behavior	12	193	0.0485532
	BP	GO:0001816	cytokine production	20	428	0.0485532
	BP	GO:0007517	muscle organ development	11	167	0.0485532
	MF	GO:0005126	cytokine receptor binding	9	114	0.0490998
	BP	GO:0010634	positive regulation of epithelial cell migration	6	53	0.0490998
	MF	GO:0008009	chemokine activity	3	8	0.0502759
	BP	GO:0032680	regulation of tumor necrosis factor production	7	71	0.0521369
	BP	GO:0001885	endothelial cell development	5	36	0.0521369
	BP	GO:1901685	glutathione derivative metabolic process	4	19	0.0521389
	BP	GO:1901687	glutathione derivative biosynthetic process	4	19	0.0521389
	BP	GO:0002064	epithelial cell development	9	120	0.0523899
	BP	GO:0006939	smooth muscle contraction	5	37	0.0556174
	MF	GO:0017017	MAP kinase tyrosine/serine/threonine phosphatase activity	3	10	0.0558739
	CC	GO:0016021	integral component of membrane	75	2545	0.0559644
	BP	GO:0034330	cell junction organization	10	146	0.0559644
	BP	GO:0048660	regulation of smooth muscle cell proliferation	6	53	0.0559644
	BP	GO:0070486	leukocyte aggregation	16	314	0.0559644
	BP	GO:0045595	regulation of cell differentiation	30	786	0.0566601
	BP	GO:0048015	phosphatidylinositol-mediated signaling	9	122	0.0567512
	BP	GO:0009636	response to toxic substance	9	119	0.0567512
	BP	GO:0018212	peptidyl-tyrosine modification	12	200	0.0569947
	BP	GO:0050730	regulation of peptidyl-tyrosine phosphorylation	9	121	0.0572609
	BP	GO:0032835	glomerulus development	4	22	0.05753
	BP	GO:0032640	tumor necrosis factor production	7	73	0.0587035
	BP	GO:0000165	MAPK cascade	22	505	0.0590559
	BP	GO:0048711	positive regulation of astrocyte differentiation	3	10	0.0590559
	BP	GO:0048659	smooth muscle cell proliferation	6	54	0.0598207
	BP	GO:0002507	tolerance induction	4	22	0.0607596
	BP	GO:1903555	regulation of tumor necrosis factor superfamily cytokine production	7	74	0.0613078
	BP	GO:0048017	inositol lipid-mediated signaling	9	124	0.0613078
	BP	GO:0072577	endothelial cell apoptotic process	4	22	0.0615639
	BP	GO:0019722	calcium-mediated signaling	7	76	0.0615639
	BP	GO:0010035	response to inorganic substance	15	281	0.0626181
	BP	GO:0001704	formation of primary germ layer	6	59	0.0663217
	BP	GO:0022617	extracellular matrix disassembly	6	57	0.0663217
	BP	GO:0021527	spinal cord association neuron differentiation	2	3	0.0663217
	BP	GO:0006940	regulation of smooth muscle contraction	4	23	0.0663217
	BP	GO:0090192	regulation of glomerulus development	2	3	0.0663217
	BP	GO:0090193	positive regulation of glomerulus development	2	3	0.0663217
	BP	GO:0043435	response to corticotropin-releasing hormone	2	3	0.0663217
	BP	GO:0071376	cellular response to corticotropin-releasing hormone stimulus	2	3	0.0663217
	BP	GO:0045639	positive regulation of myeloid cell differentiation	6	57	0.0663217
	BP	GO:0003339	regulation of mesenchymal to epithelial transition involved in metanephros morphogenesis	2	3	0.0663217
	BP	GO:0046683	response to organophosphorus	7	79	0.0663217
	BP	GO:0072170	metanephric tubule development	3	11	0.0663217
	BP	GO:0072207	metanephric epithelium development	3	11	0.0663217
	BP	GO:0072234	metanephric nephron tubule development	3	11	0.0663217
	BP	GO:0072243	metanephric nephron epithelium development	3	11	0.0663217
	BP	GO:1902105	regulation of leukocyte differentiation	10	151	0.0663996
	BP	GO:0042742	defense response to bacterium	8	96	0.0665285
	MF	GO:0033549	MAP kinase phosphatase activity	3	11	0.0665285
	BP	GO:0072050	S-shaped body morphogenesis	2	3	0.0665285
	BP	GO:0021543	pallium development	7	79	0.0665843
	BP	GO:0032655	regulation of interleukin-12 production	5	39	0.0667647
	BP	GO:1901724	positive regulation of cell proliferation involved in kidney development	2	3	0.0669929
	BP	GO:0021987	cerebral cortex development	6	58	0.0673001
	BP	GO:0043583	ear development	7	79	0.0673824
	BP	GO:0071371	cellular response to gonadotropin stimulus	3	11	0.0674749
	BP	GO:0006898	receptor-mediated endocytosis	10	151	0.0676915
	BP	GO:0001655	urogenital system development	10	152	0.0684723
	BP	GO:0021796	cerebral cortex regionalization	2	3	0.0685144
	BP	GO:0042311	vasodilation	4	23	0.0698144
	BP	GO:0071706	tumor necrosis factor superfamily cytokine production	7	77	0.0701108
	BP	GO:0002374	cytokine secretion involved in immune response	3	11	0.0701108
	BP	GO:0007399	nervous system development	42	1252	0.0702792
	BP	GO:0030949	positive regulation of vascular endothelial growth factor receptor signaling pathway	3	11	0.0702792
	BP	GO:1903706	regulation of hemopoiesis	12	207	0.0708786
	BP	GO:0032615	interleukin-12 production	5	40	0.0716534
	BP	GO:0007166	cell surface receptor signaling pathway	52	1646	0.0721437
	BP	GO:0014065	phosphatidylinositol 3-kinase signaling	6	60	0.0721437
	BP	GO:0046649	lymphocyte activation	19	423	0.072675
	BP	GO:0061061	muscle structure development	15	296	0.072675
	BP	GO:0042108	positive regulation of cytokine biosynthetic process	5	40	0.072675
	BP	GO:0006968	cellular defense response	5	39	0.0741772
	BP	GO:0007342	fusion of sperm to egg plasma membrane	2	3	0.0747978
	BP	GO:0050728	negative regulation of inflammatory response	6	58	0.0747978
	BP	GO:1903036	positive regulation of response to wounding	7	79	0.0753637
	BP	GO:0023014	signal transduction by protein phosphorylation	22	522	0.0756033
	BP	GO:0021795	cerebral cortex cell migration	4	25	0.0756033
	BP	GO:0070487	monocyte aggregation	2	3	0.0764484
	BP	GO:0033591	response to L-ascorbic acid	2	3	0.0764484
	BP	GO:0002718	regulation of cytokine production involved in immune response	5	40	0.0766714
	BP	GO:0002677	negative regulation of chronic inflammatory response	2	3	0.0771359
	CC	GO:0044425	membrane part	93	3364	0.0776245
	BP	GO:0042542	response to hydrogen peroxide	7	79	0.0795348
	BP	GO:0010632	regulation of epithelial cell migration	7	82	0.0795348
	BP	GO:0042531	positive regulation of tyrosine phosphorylation of STAT protein	4	25	0.0795348
	BP	GO:0002685	regulation of leukocyte migration	7	80	0.0796262
	MF	GO:0019825	oxygen binding	3	11	0.079767
	BP	GO:0002706	regulation of lymphocyte mediated immunity	7	82	0.079767
	BP	GO:0007159	leukocyte cell-cell adhesion	16	332	0.079908
	BP	GO:0048708	astrocyte differentiation	4	25	0.0800165
	CC	GO:0098590	plasma membrane region	19	430	0.0808326
	BP	GO:1903035	negative regulation of response to wounding	7	81	0.0809654
	BP	GO:0032879	regulation of localization	44	1340	0.0819133
	BP	GO:0006887	exocytosis	13	240	0.0819893
	BP	GO:0048519	negative regulation of biological process	80	2829	0.0819893
	CC	GO:0005788	endoplasmic reticulum lumen	8	106	0.0819893
	BP	GO:0046903	secretion	24	597	0.0851485
	BP	GO:0045932	negative regulation of muscle contraction	3	12	0.0857112
	BP	GO:0022414	reproductive process	24	601	0.0865812
	BP	GO:0022008	neurogenesis	32	895	0.092546
	BP	GO:0050865	regulation of cell activation	15	306	0.0933127
	BP	GO:0042035	regulation of cytokine biosynthetic process	6	63	0.0933127
	BP	GO:1904035	regulation of epithelial cell apoptotic process	4	26	0.0933127
	BP	GO:0044130	negative regulation of growth of symbiont in host	3	12	0.0933127
	BP	GO:0044146	negative regulation of growth of symbiont involved in interaction with host	3	12	0.0933127
	BP	GO:0043408	regulation of MAPK cascade	20	465	0.0933127
	BP	GO:0031100	organ regeneration	5	44	0.093385
	CC	GO:0042613	MHC class II protein complex	3	12	0.0956995
	BP	GO:0042110	T cell activation	15	309	0.0971319
	BP	GO:0070489	T cell aggregation	15	309	0.0971319
	BP	GO:0030574	collagen catabolic process	4	27	0.0976643
	BP	GO:0042743	hydrogen peroxide metabolic process	4	24	0.0985836
	BP	GO:0071593	lymphocyte aggregation	15	310	0.0993208
	BP	GO:0002521	leukocyte differentiation	15	310	0.0993524
	BP	GO:0021537	telencephalon development	8	112	0.100684
	BP	GO:0010941	regulation of cell death	35	1002	0.103529
	BP	GO:0042063	gliogenesis	8	111	0.103885
	BP	GO:0072205	metanephric collecting duct development	2	4	0.104862
	BP	GO:0003337	mesenchymal to epithelial transition involved in metanephros morphogenesis	2	4	0.105253
	BP	GO:1902107	positive regulation of leukocyte differentiation	7	88	0.105253
	CC	GO:0031528	microvillus membrane	3	13	0.105253
	CC	GO:0031410	cytoplasmic vesicle	28	752	0.105253
	MF	GO:0008330	protein tyrosine/threonine phosphatase activity	2	4	0.105683
	BP	GO:0072173	metanephric tubule morphogenesis	2	4	0.105683
	BP	GO:0072282	metanephric nephron tubule morphogenesis	2	4	0.105683
	BP	GO:0007171	activation of transmembrane receptor protein tyrosine kinase activity	2	4	0.105683
	BP	GO:0048265	response to pain	3	13	0.105683
	BP	GO:0002700	regulation of production of molecular mediator of immune response	6	65	0.10676
	BP	GO:1901722	regulation of cell proliferation involved in kidney development	2	4	0.106874
	BP	GO:0045834	positive regulation of lipid metabolic process	6	65	0.106874
	BP	GO:0043406	positive regulation of MAP kinase activity	9	138	0.106945
	MF	GO:0005539	glycosaminoglycan binding	6	65	0.107903
	BP	GO:0021978	telencephalon regionalization	2	4	0.107903
	BP	GO:0044110	growth involved in symbiotic interaction	3	13	0.107903
	BP	GO:0044116	growth of symbiont involved in interaction with host	3	13	0.107903
	BP	GO:0044117	growth of symbiont in host	3	13	0.107903
	BP	GO:0044126	regulation of growth of symbiont in host	3	13	0.107903
	BP	GO:0044144	modulation of growth of symbiont involved in interaction with host	3	13	0.107903
	CC	GO:0045177	apical part of cell	10	167	0.111772
	BP	GO:0006897	endocytosis	18	413	0.111878
	BP	GO:0022029	telencephalon cell migration	4	29	0.112134
	BP	GO:0006915	apoptotic process	41	1243	0.112848
	BP	GO:0002740	negative regulation of cytokine secretion involved in immune response	2	4	0.112848
	BP	GO:0002675	positive regulation of acute inflammatory response	3	13	0.113766
	BP	GO:0032101	regulation of response to external stimulus	21	509	0.113766
	BP	GO:0042517	positive regulation of tyrosine phosphorylation of Stat3 protein	3	14	0.113766
	BP	GO:0045596	negative regulation of cell differentiation	14	285	0.113766
	CC	GO:0016023	cytoplasmic membrane-bounded vesicle	26	687	0.114251
	BP	GO:0035335	peptidyl-tyrosine dephosphorylation	6	67	0.114564
	BP	GO:0018108	peptidyl-tyrosine phosphorylation	11	198	0.114628
	BP	GO:0045026	plasma membrane fusion	2	4	0.114628
	BP	GO:0044243	multicellular organismal catabolic process	4	29	0.115026
	BP	GO:0001906	cell killing	6	66	0.116806
	MF	GO:0004896	cytokine receptor activity	5	47	0.116926
	BP	GO:0048518	positive regulation of biological process	92	3412	0.117343
	MF	GO:0004175	endopeptidase activity	12	221	0.117343
	BP	GO:0034097	response to cytokine	22	546	0.117434
	BP	GO:0035726	common myeloid progenitor cell proliferation	2	4	0.118736
	BP	GO:0002580	regulation of antigen processing and presentation of peptide or polysaccharide antigen via MHC class II	2	4	0.119304
	MF	GO:0004725	protein tyrosine phosphatase activity	6	68	0.120128
	CC	GO:0043235	receptor complex	10	172	0.120128
	BP	GO:0048710	regulation of astrocyte differentiation	3	14	0.120248
	BP	GO:0021885	forebrain cell migration	4	30	0.120849
	BP	GO:0050832	defense response to fungus	3	13	0.121214
	BP	GO:0048598	embryonic morphogenesis	14	293	0.123046
	BP	GO:0071624	positive regulation of granulocyte chemotaxis	3	14	0.123201
	BP	GO:0090023	positive regulation of neutrophil chemotaxis	3	14	0.123201
	CC	GO:0098797	plasma membrane protein complex	13	258	0.123918
	CC	GO:0030139	endocytic vesicle	10	167	0.124009
	BP	GO:0072028	nephron morphogenesis	4	30	0.124926
	BP	GO:0072088	nephron epithelium morphogenesis	4	30	0.124926
	BP	GO:0097305	response to alcohol	10	170	0.125135
	BP	GO:0031640	killing of cells of other organism	3	13	0.125583
	BP	GO:0044364	disruption of cells of other organism	3	13	0.125583
	BP	GO:0002367	cytokine production involved in immune response	5	47	0.125583
	BP	GO:0042509	regulation of tyrosine phosphorylation of STAT protein	4	30	0.126582
	BP	GO:0001707	mesoderm formation	4	31	0.12809
	BP	GO:0012501	programmed cell death	41	1258	0.128254
	BP	GO:0048699	generation of neurons	30	850	0.12987
	BP	GO:0000302	response to reactive oxygen species	9	138	0.130022
	MF	GO:0020037	heme binding	5	47	0.13023
	BP	GO:0006937	regulation of muscle contraction	6	68	0.130586
	BP	GO:0045446	endothelial cell differentiation	5	49	0.130586
	BP	GO:0030155	regulation of cell adhesion	17	390	0.131004
	BP	GO:0070887	cellular response to chemical stimulus	51	1666	0.131157
	BP	GO:0002694	regulation of leukocyte activation	14	292	0.13357
	BP	GO:0034332	adherens junction organization	6	72	0.13357
	BP	GO:0043065	positive regulation of apoptotic process	18	417	0.13357
	BP	GO:0045785	positive regulation of cell adhesion	12	231	0.133664
	BP	GO:0031099	regeneration	7	95	0.139114
	BP	GO:0002712	regulation of B cell mediated immunity	4	31	0.140265
	BP	GO:0002889	regulation of immunoglobulin mediated immune response	4	31	0.140265
	BP	GO:0043068	positive regulation of programmed cell death	18	420	0.141867
	BP	GO:0032720	negative regulation of tumor necrosis factor production	4	30	0.142316
	BP	GO:0016192	vesicle-mediated transport	32	930	0.143272
	BP	GO:0034110	regulation of homotypic cell-cell adhesion	11	204	0.143272
	BP	GO:0061469	regulation of type B pancreatic cell proliferation	2	5	0.143272
	BP	GO:0021516	dorsal spinal cord development	2	5	0.143272
	BP	GO:0098542	defense response to other organism	15	322	0.143272
	BP	GO:0090557	establishment of endothelial intestinal barrier	2	5	0.143272
	BP	GO:0072257	metanephric nephron tubule epithelial cell differentiation	2	5	0.143545
	BP	GO:0072307	regulation of metanephric nephron tubule epithelial cell differentiation	2	5	0.143545
	BP	GO:0051384	response to glucocorticoid	6	71	0.14435
	BP	GO:0060347	heart trabecula formation	2	5	0.144876
	BP	GO:0030324	lung development	7	96	0.145699
	BP	GO:0001817	regulation of cytokine production	17	391	0.145703
	BP	GO:0001818	negative regulation of cytokine production	9	147	0.148776
	BP	GO:0072109	glomerular mesangium development	2	5	0.148776
	BP	GO:0030947	regulation of vascular endothelial growth factor receptor signaling pathway	3	16	0.148776
	BP	GO:0048332	mesoderm morphogenesis	4	33	0.150377
	CC	GO:0005578	proteinaceous extracellular matrix	7	98	0.150377
	BP	GO:0050886	endocrine process	4	31	0.150924
	BP	GO:0002437	inflammatory response to antigenic stimulus	4	30	0.150936
	BP	GO:0071310	cellular response to organic substance	44	1405	0.15163
	BP	GO:0042089	cytokine biosynthetic process	6	73	0.152775
	BP	GO:0042107	cytokine metabolic process	6	73	0.152775
	BP	GO:1903556	negative regulation of tumor necrosis factor superfamily cytokine production	4	31	0.153041
	BP	GO:0090257	regulation of muscle system process	7	95	0.153041
	BP	GO:0034333	adherens junction assembly	5	53	0.154237
	BP	GO:0060287	epithelial cilium movement involved in determination of left/right asymmetry	2	5	0.154771
	BP	GO:0032940	secretion by cell	21	533	0.154873
	BP	GO:0048523	negative regulation of cellular process	73	2619	0.155589
	BP	GO:0043552	positive regulation of phosphatidylinositol 3-kinase activity	3	17	0.155938
	BP	GO:1902624	positive regulation of neutrophil migration	3	16	0.158564
	BP	GO:0060087	relaxation of vascular smooth muscle	2	5	0.158804
	MF	GO:0019838	growth factor binding	5	51	0.159202
	BP	GO:0045216	cell-cell junction organization	8	125	0.160145
	BP	GO:0090022	regulation of neutrophil chemotaxis	3	16	0.160145
	BP	GO:0051716	cellular response to stimulus	106	4088	0.160266
	BP	GO:0035914	skeletal muscle cell differentiation	4	33	0.16129
	BP	GO:0001937	negative regulation of endothelial cell proliferation	3	16	0.164075
	BP	GO:0045453	bone resorption	4	33	0.164381
	BP	GO:0051781	positive regulation of cell division	6	73	0.164381
	BP	GO:0031960	response to corticosteroid	6	74	0.166031
	MF	GO:0005102	receptor binding	26	715	0.166908
	BP	GO:0000904	cell morphogenesis involved in differentiation	22	576	0.166908
	BP	GO:0043627	response to estrogen	7	99	0.166908
	CC	GO:0016020	membrane	129	5122	0.167234
	BP	GO:0048568	embryonic organ development	11	216	0.171667
	BP	GO:0030323	respiratory tube development	7	100	0.171679
	BP	GO:0045428	regulation of nitric oxide biosynthetic process	4	33	0.171679
	BP	GO:0007260	tyrosine phosphorylation of STAT protein	4	34	0.173372
	BP	GO:0032891	negative regulation of organic acid transport	2	5	0.174698
	BP	GO:0035150	regulation of tube size	5	54	0.177177
	BP	GO:0050880	regulation of blood vessel size	5	54	0.177177
	BP	GO:0007623	circadian rhythm	8	128	0.177303
	BP	GO:0090218	positive regulation of lipid kinase activity	3	18	0.177303
	BP	GO:0002439	chronic inflammatory response to antigenic stimulus	2	5	0.177303
	BP	GO:0060216	definitive hemopoiesis	3	18	0.177413
	BP	GO:0002683	negative regulation of immune system process	12	243	0.179403
	BP	GO:1903707	negative regulation of hemopoiesis	6	76	0.179487
	BP	GO:0007044	cell-substrate junction assembly	5	56	0.181317
	CC	GO:0005581	collagen trimer	3	18	0.1829
	BP	GO:0060986	endocrine hormone secretion	3	17	0.1829
	MF	GO:0042379	chemokine receptor binding	3	16	0.186727
	BP	GO:0045687	positive regulation of glial cell differentiation	3	18	0.187745
	CC	GO:0032809	neuronal cell body membrane	2	6	0.187745
	CC	GO:0044298	cell body membrane	2	6	0.187745
	BP	GO:0090075	relaxation of muscle	3	18	0.187745
	BP	GO:0051852	disruption by host of symbiont cells	2	5	0.187745
	BP	GO:0051873	killing by host of symbiont cells	2	5	0.187745
	BP	GO:0070942	neutrophil mediated cytotoxicity	2	5	0.187745
	BP	GO:0070943	neutrophil mediated killing of symbiont cell	2	5	0.187745
	CC	GO:0030669	clathrin-coated endocytic vesicle membrane	4	33	0.18914
	BP	GO:0030210	heparin biosynthetic process	2	6	0.189498
	BP	GO:0044236	multicellular organismal metabolic process	5	55	0.190469
	BP	GO:0030878	thyroid gland development	2	6	0.191444
	BP	GO:0002578	negative regulation of antigen processing and presentation	2	6	0.191444
	BP	GO:0036158	outer dynein arm assembly	2	6	0.192295
	BP	GO:0046425	regulation of JAK-STAT cascade	5	56	0.193022
	BP	GO:0002763	positive regulation of myeloid leukocyte differentiation	4	35	0.193022
	BP	GO:0072044	collecting duct development	2	6	0.193022
	BP	GO:0060231	mesenchymal to epithelial transition	2	6	0.193217
	BP	GO:0048511	rhythmic process	10	188	0.193217
	BP	GO:0033555	multicellular organismal response to stress	4	35	0.193217
	MF	GO:0046906	tetrapyrrole binding	5	54	0.196481
	BP	GO:0002444	myeloid leukocyte mediated immunity	5	55	0.197006
	BP	GO:0003158	endothelium development	5	56	0.197359
	BP	GO:0007218	neuropeptide signaling pathway	3	18	0.198021
	CC	GO:0030136	clathrin-coated vesicle	7	104	0.198021
	BP	GO:1902622	regulation of neutrophil migration	3	18	0.200164
	BP	GO:0007204	positive regulation of cytosolic calcium ion concentration	7	103	0.200964
	BP	GO:0019233	sensory perception of pain	4	36	0.202112
	CC	GO:0030665	clathrin-coated vesicle membrane	5	55	0.202112
	BP	GO:0002822	regulation of adaptive immune response based on somatic recombination of immune receptors built from immunoglobulin superfamily domains	6	79	0.202112
	BP	GO:0045019	negative regulation of nitric oxide biosynthetic process	2	6	0.202112
	BP	GO:1904406	negative regulation of nitric oxide metabolic process	2	6	0.202112
	BP	GO:2000108	positive regulation of leukocyte apoptotic process	3	19	0.208511
	BP	GO:0042516	regulation of tyrosine phosphorylation of Stat3 protein	3	19	0.209015
	BP	GO:0043901	negative regulation of multi-organism process	7	104	0.209259
	BP	GO:0071345	cellular response to cytokine stimulus	19	479	0.210015
	BP	GO:0045410	positive regulation of interleukin-6 biosynthetic process	2	6	0.210015
	BP	GO:0032800	receptor biosynthetic process	3	19	0.210524
	BP	GO:0060993	kidney morphogenesis	4	37	0.210524
	BP	GO:0045347	negative regulation of MHC class II biosynthetic process	2	6	0.211216
	BP	GO:0010001	glial cell differentiation	6	80	0.213483
	BP	GO:0002673	regulation of acute inflammatory response	4	35	0.216067
	BP	GO:0061448	connective tissue development	7	107	0.216738
	BP	GO:0043410	positive regulation of MAPK cascade	15	346	0.217147
	BP	GO:0007417	central nervous system development	18	456	0.217682
	BP	GO:0002697	regulation of immune effector process	13	284	0.218857
	BP	GO:0002696	positive regulation of leukocyte activation	10	191	0.221085
	BP	GO:0021799	cerebral cortex radially oriented cell migration	3	20	0.221307
	BP	GO:0060349	bone morphogenesis	4	37	0.223028
	BP	GO:0022603	regulation of anatomical structure morphogenesis	19	493	0.223028
	BP	GO:1990748	cellular detoxification	3	18	0.223952
	BP	GO:0061326	renal tubule development	4	38	0.223952
	BP	GO:0072080	nephron tubule development	4	38	0.223952
	BP	GO:0044060	regulation of endocrine process	3	19	0.223952
	BP	GO:0061005	cell differentiation involved in kidney development	3	20	0.224034
	BP	GO:0006749	glutathione metabolic process	4	34	0.22449
	BP	GO:0002274	myeloid leukocyte activation	7	106	0.22449
	BP	GO:0002250	adaptive immune response	11	224	0.224996
	BP	GO:0007519	skeletal muscle tissue development	6	82	0.228161
	BP	GO:0007492	endoderm development	4	39	0.230211
	BP	GO:0007600	sensory perception	11	222	0.232097
	BP	GO:0009725	response to hormone	22	598	0.234542
	MF	GO:0005001	transmembrane receptor protein tyrosine phosphatase activity	2	7	0.234542
	MF	GO:0019198	transmembrane receptor protein phosphatase activity	2	7	0.234542
	BP	GO:0072202	cell differentiation involved in metanephros development	2	7	0.234615
	BP	GO:0072182	regulation of nephron tubule epithelial cell differentiation	2	7	0.234615
	BP	GO:2000696	regulation of epithelial cell differentiation involved in kidney development	2	7	0.234615
	BP	GO:0030593	neutrophil chemotaxis	4	37	0.235075
	BP	GO:0014706	striated muscle tissue development	9	165	0.235075
	BP	GO:0030202	heparin metabolic process	2	7	0.235338
	BP	GO:0001909	leukocyte mediated cytotoxicity	5	59	0.237121
	BP	GO:0072111	cell proliferation involved in kidney development	2	7	0.238845
	BP	GO:0043534	blood vessel endothelial cell migration	4	38	0.239805
	BP	GO:0021871	forebrain regionalization	2	7	0.24007
	BP	GO:0009415	response to water	2	7	0.247518
	BP	GO:0098754	detoxification	3	19	0.247795
	BP	GO:0060541	respiratory system development	7	111	0.248419
	BP	GO:0060538	skeletal muscle organ development	6	84	0.248419
	MF	GO:0045296	cadherin binding	3	21	0.249176
	MF	GO:0016493	C-C chemokine receptor activity	2	7	0.249176
