# Supplementary material for: Genome-wide analysis of differential transcriptional and epigenetic variability across human immune cell types
Source: Genome Biol. 2017 Jan 26;18:18. doi: 10.1186/s13059-017-1156-8 (PMC5270224; doi:10.1186/s13059-017-1156-8)
Supplement: Additional file 4: — Correlation of cell type-specific hypervariable gene expression with donor information. Correlation of cell type-specific hypervariable gene expression with donor information. (XLSX 358 kb) [file 13059_2017_1156_MOESM4_ESM.xlsx]

## Sheet: Monoctytes
		Age at visit		BMI		Alcohol units per week		Monocyte count		Monocyte percent		Maximum temperature		Minimum temperature		Daylight
Ensembl ID	HGNC symbol	rho	p.BH	rho	p.BH	rho	p.BH	rho	p.BH	rho	p.BH	rho	p.BH	rho	p.BH	rho	p.BH
ENSG00000002933	TMEM176A	-0.047248	0.841135	0.169139	0.424022	-0.087525	0.826954	-0.00929949	0.935472	-0.109201	0.718147	0.15765	0.285596	0.115046	0.395562	-0.000893218	0.992177
ENSG00000101665	SMAD7	-0.0237547	0.853553	0.201824	0.404401	0.0127029	0.96558	-0.0730891	0.935472	-0.0863181	0.718147	-0.0923508	0.514208	-0.125655	0.387564	-0.0698774	0.747416
ENSG00000104921	FCER2	0.0970149	0.657513	0.0237266	0.950649	0.0496953	0.826954	0.117557	0.683678	0.115629	0.718147	0.00260902	0.977152	0.0275328	0.8895	0.0735438	0.747416
ENSG00000112303	VNN2	0.238891	0.102146	0.00460784	0.963524	-0.0613377	0.826954	0.0520991	0.935472	-0.0127302	0.888859	0.220822	0.0987835	0.274267	0.0149942	0.240792	0.0511005
ENSG00000140563	MCTP2	0.121443	0.574787	0.0925878	0.781701	0.0220567	0.96558	0.138711	0.666236	-0.0327011	0.888859	-0.049681	0.630293	-0.00415668	0.963606	-0.0483499	0.747416
ENSG00000143847	PPFIA4	-0.0365455	0.853553	-0.0867217	0.781701	0.0680599	0.826954	0.0291827	0.935472	0.0170004	0.888859	-0.0549409	0.630293	-0.00485968	0.963606	-0.0648341	0.747416
ENSG00000153157	SYCP2L	-0.0258564	0.853553	-0.0453443	0.950649	0.0922685	0.826954	0.00737531	0.935472	0.134393	0.718147	-0.081991	0.514208	-0.162919	0.335014	-0.0624986	0.747416
ENSG00000155657	TTN	-0.114068	0.574787	0.0235926	0.950649	0.00456125	0.96558	-0.0319803	0.935472	-0.0834024	0.718147	-0.485725	1.7306e-07	-0.513749	1.71399e-08	-0.40229	5.57064e-05
ENSG00000163697	APBB2	0.0567881	0.823392	-0.0339034	0.950649	0.0580603	0.826954	0.160595	0.666236	0.121632	0.718147	0.0825049	0.514208	-0.0310348	0.8895	0.0391984	0.747416
ENSG00000168234	TTC39C	0.14048	0.551356	0.0868382	0.781701	-0.0524384	0.826954	-0.132916	0.666236	-0.102864	0.718147	-0.051229	0.630293	-0.0641239	0.715599	-0.0358255	0.747416
ENSG00000169155	ZBTB43	0.162888	0.486681	0.0862965	0.781701	0.0847819	0.826954	0.0344552	0.935472	0.0134494	0.888859	-0.169654	0.283081	-0.127164	0.387564	-0.0600069	0.747416
ENSG00000175606	TMEM70	-0.0110316	0.902818	0.0568844	0.950649	0.0574861	0.826954	0.0187829	0.935472	-0.0618834	0.828948	-0.142732	0.294166	-0.109951	0.395562	-0.163469	0.330503
ENSG00000179029	TMEM107	0.0694066	0.773187	-0.189446	0.404401	-0.0479729	0.826954	-0.0367107	0.935472	-0.0224576	0.888859	0.10468	0.498419	0.0598027	0.715599	-0.0375797	0.747416
ENSG00000197798	FAM118B	-0.0733032	0.773187	-0.0148488	0.950743	-0.0614812	0.826954	-0.0342907	0.935472	-0.0567616	0.828948	0.138684	0.294166	0.149853	0.343204	0.0633282	0.747416

## Sheet: Neutrophils
		Age at visit		BMI		Alcohol units per week		Neutrophil count		Neutrophil percent		Neutrophil granularity		Neutrophil cellular content		Maximum temperature		Minimum temperature		Daylight
Ensembl ID	HGNC symbol	rho	p.BH	rho	p.BH	rho	p.BH	rho	p.BH	rho	p.BH	rho	p.BH	rho	p.BH	rho	p.BH	rho	p.BH	rho	p.BH
ENSG00000001630	CYP51A1	0.0986714	0.778063	-0.0652544	0.991781	-0.0316804	0.942774	0.0101716	0.964547	0.0292104	0.871085	0.058791	0.846108	0.275678	0.0967558	-0.125298	0.629656	-0.169153	0.290445	0.0714007	0.982369
ENSG00000002549	LAP3	0.0239823	0.972424	-0.139645	0.991781	0.0364023	0.933015	0.148382	0.445221	0.0656961	0.707621	0.119041	0.618429	-0.00596044	0.978977	-0.0465592	0.901343	0.00680742	0.973062	-0.0721862	0.982369
ENSG00000002919	SNX11	-0.0254739	0.968689	-0.11191	0.991781	-0.157124	0.638371	0.0208215	0.926767	0.0926253	0.569885	-0.182599	0.467178	-0.218372	0.218893	0.15489	0.479272	0.267563	0.0701038	-0.0234591	0.982369
ENSG00000003147	ICA1	0.190555	0.575256	-0.0782226	0.991781	0.161964	0.627201	-0.188116	0.300381	-0.189343	0.187249	0.00901383	0.974823	0.18	0.323136	-0.0146834	0.96462	-0.0519634	0.825923	0.00912566	0.988427
ENSG00000004059	ARF5	0.00683671	0.985778	0.142418	0.991781	-0.0871502	0.823444	0.0748601	0.749022	0.0366258	0.842564	0.00761741	0.979343	0.123928	0.498975	-0.209295	0.279291	-0.268804	0.0699034	-0.224694	0.554818
ENSG00000005156	LIG3	0.124402	0.698663	-0.0317597	0.991781	0.114191	0.743873	-0.273172	0.159912	-0.255252	0.0783664	0.0233199	0.956696	-0.0359852	0.889155	-0.148295	0.520583	-0.138138	0.415633	-0.206146	0.715134
ENSG00000005436	GCFC2	-0.236535	0.394026	-0.0268082	0.991781	-0.0667761	0.856333	-0.0431425	0.85919	-0.131138	0.377242	0.15635	0.489494	0.136571	0.434007	-0.00496003	0.988948	-0.0384485	0.863934	0.0813377	0.982369
ENSG00000005810	MYCBP2	0.0979621	0.781395	-0.220827	0.840862	0.121288	0.723191	-0.0718321	0.753923	-0.0681791	0.699504	-0.0701499	0.81875	-0.0800241	0.6817	0.068402	0.831221	0.123707	0.496769	0.0100092	0.988427
ENSG00000006715	VPS41	0.043985	0.924572	-0.0115342	0.991781	-0.00287869	0.993652	-0.0574921	0.805291	0.00329239	0.983003	0.0248743	0.946784	0.155839	0.391786	-0.0356329	0.915198	-0.0123701	0.961424	-0.0649083	0.982369
ENSG00000006740	ARHGAP44	-0.052494	0.90271	0.0157652	0.991781	0.0174562	0.972177	0.155872	0.416166	0.0673254	0.701676	0.0127153	0.972155	-0.110566	0.558403	0.0873568	0.77263	0.130877	0.453787	-0.00380278	0.99338
ENSG00000007202	KIAA0100	0.166289	0.616772	0.0520377	0.991781	-0.0591368	0.87984	-0.00701037	0.979067	-0.0638613	0.715219	0.0207173	0.957632	0.00423166	0.986705	0.0437309	0.903285	0.00930981	0.967324	-0.0726506	0.982369
ENSG00000007341	ST7L	-0.168989	0.616772	0.0339442	0.991781	0.0205575	0.962535	0.0316434	0.886235	-0.107862	0.489857	0.148033	0.502285	0.175427	0.340328	-0.226504	0.263041	-0.206009	0.176158	-0.0963902	0.969843
ENSG00000007516	BAIAP3	0.0400761	0.929091	-0.0662806	0.991781	-0.0666644	0.856333	0.165705	0.382924	0.153923	0.287255	-0.100013	0.691875	-0.0567597	0.799708	0.0376582	0.914854	0.0489128	0.833232	0.0258227	0.982369
ENSG00000007520	TSR3	0.131574	0.692611	0.00983899	0.991781	-0.0109326	0.982194	-0.0115507	0.962333	0.118587	0.43089	-0.00599847	0.985368	0.0502445	0.82708	-0.0353169	0.915951	-0.0642915	0.763703	-0.0766233	0.982369
ENSG00000008226	DLEC1	-0.0532944	0.90271	0.0631117	0.991781	-0.100076	0.770694	0.193695	0.282786	-0.0297734	0.869387	-0.207486	0.434238	-0.158184	0.383975	0.0725945	0.816796	0.0711183	0.73432	-0.0422683	0.982369
ENSG00000008735	MAPK8IP2	0.114496	0.718621	-0.0600301	0.991781	-0.339343	0.155489	0.135648	0.482471	0.150105	0.301947	0.00237359	0.99764	-0.0358175	0.889155	-0.0082979	0.979646	0.0246724	0.919278	0.0484853	0.982369
ENSG00000009790	TRAF3IP3	0.0687116	0.858923	0.164938	0.991781	-0.00777486	0.982194	-0.0817672	0.716868	-0.0804716	0.637898	0.114742	0.62652	0.0581917	0.796584	-0.0351685	0.915951	0.00927111	0.967324	0.0668656	0.982369
ENSG00000010270	STARD3NL	-0.0527162	0.90271	-0.00662923	0.991781	-0.00621191	0.986915	0.125142	0.524754	0.109684	0.481237	-0.0654124	0.826519	0.0222549	0.920195	0.0915962	0.757738	0.100731	0.592826	-0.0571305	0.982369
ENSG00000010295	IFFO1	0.132124	0.692611	-0.137309	0.991781	-0.0871024	0.823444	-0.116916	0.568007	0.118074	0.43089	-0.0948016	0.71402	-0.0410426	0.877902	0.00946535	0.977749	-0.0125861	0.961424	-0.0334715	0.982369
ENSG00000010361	FUZ	0.10769	0.745136	-0.259734	0.840862	-0.147427	0.642909	0.160245	0.397914	0.188914	0.187249	-0.207286	0.434238	-0.0874747	0.646984	0.0884615	0.77263	0.101073	0.592721	-0.0265096	0.982369
ENSG00000010610	CD4	0.12411	0.698663	0.0547115	0.991781	0.192936	0.545794	0.10136	0.647903	0.0261295	0.885752	0.0471622	0.877076	-0.0125305	0.958148	0.0248098	0.943688	0.0163172	0.947031	-0.0287184	0.982369
ENSG00000010704	HFE	-0.394988	0.0059915	0.128204	0.991781	-0.0805635	0.833652	0.185011	0.307747	0.0718327	0.683785	0.00979105	0.972965	-0.144418	0.414951	0.00957822	0.977625	0.117432	0.529251	-0.0551925	0.982369
ENSG00000010810	FYN	-0.0672938	0.858923	0.0462124	0.991781	0.0516729	0.898735	-0.203062	0.2753	-0.303377	0.034353	0.0175246	0.959755	0.0177007	0.93875	-0.174275	0.404226	-0.152769	0.361279	-0.0942071	0.977617
ENSG00000011295	TTC19	0.0538203	0.90271	0.0115866	0.991781	0.0603887	0.877565	-0.141068	0.466864	-0.215917	0.13493	0.157834	0.483406	0.115987	0.53973	-0.0652609	0.841674	-0.117348	0.529251	0.0898636	0.982369
ENSG00000011478	QPCTL	-0.0785192	0.827764	0.0501619	0.991781	0.178104	0.59034	-0.0648733	0.780177	-0.0885397	0.591599	0.0444338	0.883974	0.118673	0.527901	-0.142177	0.545154	-0.138283	0.415633	-0.0181965	0.982369
ENSG00000011523	CEP68	-0.10085	0.778063	0.1484	0.991781	0.0920783	0.806267	0.103998	0.633615	0.024701	0.893249	-0.0353104	0.907	0.066855	0.745957	-0.0253871	0.943688	0.0129312	0.961424	-0.103852	0.93532
ENSG00000012061	ERCC1	0.143725	0.658699	-0.0470978	0.991781	-0.172434	0.601767	0.149743	0.445221	0.0475864	0.79006	-0.143112	0.521335	-0.118006	0.530451	0.034946	0.916145	0.00682999	0.973062	-0.0631057	0.982369
ENSG00000013275	PSMC4	0.0290383	0.958409	-0.0463231	0.991781	0.225136	0.545416	-0.0416591	0.862673	0.0075167	0.962373	0.0586399	0.846108	0.0348338	0.891889	-0.202458	0.3001	-0.172972	0.279328	-0.178879	0.786739
ENSG00000013523	ANGEL1	0.138395	0.678908	-0.203607	0.866811	-0.0261235	0.95407	-0.10879	0.605341	-0.133169	0.367807	-0.00888161	0.975101	-0.0920031	0.625061	0.0493585	0.896995	0.0687578	0.747631	0.0151621	0.984538
ENSG00000013583	HEBP1	0.0296011	0.958409	-0.144661	0.991781	0.0859461	0.824393	0.0437326	0.85919	-0.0663733	0.70347	-0.0428084	0.891108	-0.0555695	0.80003	-0.0292926	0.924701	-0.0165655	0.946883	-0.048208	0.982369
ENSG00000014138	POLA2	0.0999765	0.778063	-0.135014	0.991781	-0.165202	0.623438	-0.0249974	0.908765	0.0615041	0.728736	-0.0327239	0.913334	-0.0678517	0.741483	0.146679	0.52643	0.176703	0.26665	0.0302082	0.982369
ENSG00000021776	AQR	0.0413063	0.924974	-0.053861	0.991781	0.18493	0.571799	-0.125829	0.523064	-0.0845121	0.612387	0.194015	0.444183	0.0702255	0.728673	-0.0498938	0.895397	-0.116787	0.532614	-0.0867518	0.982369
ENSG00000022567	SLC45A4	0.004158	0.99119	-0.0294121	0.991781	-0.343649	0.155489	0.222265	0.237189	0.21891	0.131078	-0.171179	0.467178	-0.076544	0.697272	0.167822	0.428034	0.221678	0.137564	0.156065	0.843051
ENSG00000023516	AKAP11	0.163534	0.616772	-0.0612184	0.991781	0.0410592	0.92801	-0.0981581	0.66992	-0.160424	0.260696	0.0377259	0.900909	-0.0446162	0.856977	-0.00664025	0.98509	-0.0112221	0.965335	-0.0202377	0.982369
ENSG00000023572	GLRX2	0.0108471	0.983233	0.0679467	0.991781	0.0893351	0.814157	-0.110292	0.598643	-0.0635195	0.716998	0.19	0.46128	0.133407	0.442576	0.0411992	0.903285	-0.0781224	0.703497	0.0517776	0.982369
ENSG00000023734	STRAP	0.0299425	0.958409	0.0543154	0.991781	0.220631	0.545631	-0.125561	0.524511	-0.182645	0.199301	0.132615	0.563632	0.204732	0.261478	-0.193538	0.314682	-0.245854	0.0913253	-0.0254325	0.982369
ENSG00000023902	PLEKHO1	0.0303516	0.957109	-0.0496843	0.991781	-0.0491212	0.910054	0.072261	0.753636	0.0899972	0.584724	-0.0512257	0.866924	-0.111068	0.557142	-0.0536477	0.887575	0.0683708	0.749502	-0.203583	0.715134
ENSG00000025800	KPNA6	0.0671216	0.858923	0.0149711	0.991781	-0.0246005	0.955011	-0.0575115	0.805291	-0.0386476	0.833466	0.000657897	0.998531	-0.0552083	0.80003	0.0755486	0.805957	0.125378	0.489348	-0.0147526	0.984538
ENSG00000026508	CD44	-0.0932813	0.798727	0.0193984	0.991781	-0.0183407	0.969404	0.233064	0.237189	0.155545	0.281701	-0.144895	0.512927	0.0307602	0.903579	0.0346622	0.916145	0.0861617	0.660008	0.051352	0.982369
ENSG00000027075	PRKCH	-0.0787221	0.827764	-0.191286	0.900225	0.211851	0.545631	0.0454771	0.853989	0.0184515	0.915004	-0.039261	0.900123	0.0281508	0.909955	-0.128577	0.618643	-0.0598769	0.786553	-0.0241943	0.982369
ENSG00000034510	TMSB10	0.102034	0.775896	-0.144987	0.991781	0.0322158	0.942774	0.0701682	0.757986	0.146097	0.317073	-0.0597944	0.845266	-0.0201746	0.928163	-0.142919	0.545154	-0.0545206	0.807322	-0.120004	0.93532
ENSG00000035681	NSMAF	-0.203828	0.498979	0.0230217	0.991781	0.0806432	0.833652	-0.0225628	0.912653	-0.0549129	0.747525	0.0947339	0.71402	0.0560017	0.80003	-0.0250646	0.943688	-0.105449	0.583357	-0.02452	0.982369
ENSG00000035928	RFC1	0.177874	0.575256	-0.0840013	0.991781	0.213071	0.545631	-0.218189	0.237635	-0.190949	0.182113	0.0866231	0.748598	0.134887	0.439072	-0.22106	0.265525	-0.27181	0.0699034	-0.104516	0.93532
ENSG00000042445	RETSAT	0.0588209	0.897608	-0.0787818	0.991781	-0.0648702	0.856333	-0.0174647	0.938161	0.173123	0.228167	-0.0675634	0.821596	-0.077618	0.692333	0.0982912	0.730353	0.10284	0.587777	-0.0394822	0.982369
ENSG00000043143	PHF15	0.188817	0.575256	-0.210638	0.840862	-0.0102628	0.982194	-0.168923	0.372464	-0.0348909	0.850374	0.0137804	0.972155	-0.0219066	0.920195	0.0315049	0.918555	0.0735981	0.72494	-0.000860972	0.995122
ENSG00000047188	YTHDC2	-0.126742	0.692611	-0.0252004	0.991781	-0.0663534	0.856333	0.0257391	0.907851	-0.117781	0.432468	0.105499	0.676539	0.125211	0.492254	-0.0241616	0.943688	-0.0419216	0.854024	0.103168	0.93532
ENSG00000047579	DTNBP1	-0.066568	0.862412	-0.0267325	0.991781	-0.0843193	0.831093	0.0108832	0.964066	-0.138109	0.34935	0.075513	0.79317	-0.0422166	0.871453	-0.120041	0.636714	-0.0172588	0.944492	-0.0287603	0.982369
ENSG00000047662	FAM184B	-0.0781027	0.828062	0.0532548	0.991781	-0.0863906	0.824393	0.0834428	0.712185	0.102132	0.518839	0.0981972	0.692647	-0.065371	0.755921	0.202255	0.3001	0.162129	0.316455	0.00180811	0.995122
ENSG00000048392	RRM2B	-0.114874	0.718621	-0.00588359	0.991781	-0.121918	0.722695	0.0035858	0.988345	-0.0529877	0.759771	-0.0734265	0.802624	0.00224484	0.99521	0.17869	0.387563	0.160453	0.319531	0.127063	0.93532
ENSG00000049089	COL9A2	0.253807	0.311777	-0.199518	0.866811	0.0653965	0.856333	-0.1263	0.520871	-0.0121989	0.941218	-0.036968	0.90371	0.0367141	0.888527	-0.0144254	0.96462	-0.0227892	0.926331	-0.01908	0.982369
ENSG00000049239	H6PD	0.0716886	0.848731	-0.0842227	0.991781	-0.19249	0.545794	0.143977	0.45911	0.247809	0.0811008	-0.146814	0.502285	-0.0762989	0.697648	0.0360231	0.915198	0.0944751	0.618603	0.022353	0.982369
ENSG00000049860	HEXB	-0.0994998	0.778063	-0.0443424	0.991781	-0.066808	0.856333	0.05459	0.819662	0.113989	0.455068	0.0132386	0.972155	0.0105211	0.967839	0.0308245	0.918555	0.0471327	0.833232	0.0176709	0.982369
ENSG00000051523	CYBA	0.0735216	0.845595	-0.0250256	0.991781	-0.108904	0.749068	0.130595	0.502529	0.208617	0.148668	-0.128728	0.579265	-0.115084	0.543002	-0.0691277	0.828538	-0.0199031	0.935646	-0.0785581	0.982369
ENSG00000052841	TTC17	0.00507141	0.988915	-0.0112953	0.991781	0.111105	0.745226	-0.271125	0.159912	-0.311503	0.0318358	0.141077	0.526891	0.155959	0.391786	-0.0559536	0.877891	-0.135329	0.432025	-0.144869	0.873573
ENSG00000054219	LY75	0.00833445	0.983233	0.0813857	0.991781	-0.254553	0.47474	-0.0157846	0.944449	0.0194996	0.909473	-0.0129128	0.972155	-0.12047	0.516814	0.247137	0.201815	0.283464	0.0699034	0.202016	0.715134
ENSG00000054983	GALC	0.00185757	0.995371	0.0759216	0.991781	-0.00555005	0.986915	-0.00304729	0.98948	-0.0448809	0.7997	0.074897	0.796672	-0.0508896	0.823197	0.0140835	0.96462	0.0888157	0.641775	-0.0408688	0.982369
ENSG00000055332	EIF2AK2	0.00573878	0.987566	-0.00929723	0.991781	-0.00237632	0.99506	0.0497691	0.844592	0.0725228	0.680692	0.0659671	0.824296	0.0708932	0.724157	0.075884	0.805957	0.105858	0.583357	0.103933	0.93532
ENSG00000056097	ZFR	-0.00225738	0.995371	0.0606941	0.991781	0.0187633	0.967209	-0.0331719	0.882266	-0.101487	0.521319	0.128883	0.579254	0.186967	0.30084	-0.0452692	0.901343	-0.163081	0.314987	0.0621641	0.982369
ENSG00000056586	RC3H2	-0.1623	0.621602	0.0125128	0.991781	-0.0681875	0.856333	-0.015891	0.944449	-0.0683114	0.699504	0.0199369	0.957693	0.0232548	0.915634	0.124349	0.631798	0.094001	0.618603	0.104736	0.93532
ENSG00000057252	SOAT1	-0.112478	0.718621	-0.158874	0.991781	-0.0973652	0.773966	0.156018	0.416166	0.16826	0.241628	-0.146643	0.502285	-0.114	0.545042	0.167158	0.431209	0.221562	0.137564	0.200774	0.715134
ENSG00000058668	ATP2B4	-0.191732	0.575256	0.111328	0.991781	0.0195129	0.96374	0.180548	0.327905	0.000106414	0.999068	0.0311308	0.919083	-0.0344145	0.891889	-0.0168312	0.961861	-0.0384292	0.863934	-0.0939653	0.977617
ENSG00000059145	UNKL	0.115249	0.718621	-0.140961	0.991781	-0.194563	0.545794	0.138337	0.476896	0.166657	0.245664	-0.198695	0.439464	-0.0992214	0.599159	0.155909	0.479272	0.204806	0.180028	0.156049	0.843051
ENSG00000059378	PARP12	0.0825203	0.823114	-0.0197246	0.991781	-0.146311	0.642909	0.0816028	0.717549	0.0836575	0.617046	-0.0278639	0.938154	-0.0883584	0.642563	0.0773707	0.805957	0.143365	0.400572	-0.01928	0.982369
ENSG00000059691	PET112	0.149788	0.658699	0.166635	0.991781	0.030173	0.945088	-0.044832	0.858262	-0.168242	0.241628	-0.0136885	0.972155	0.154927	0.395052	-0.10494	0.707944	-0.116496	0.534408	-0.153178	0.843051
ENSG00000059769	DNAJC25	0.0366316	0.940636	0.295461	0.69553	0.110802	0.745226	-0.0361515	0.875991	-0.185796	0.192358	0.193409	0.444183	0.0899518	0.632395	-0.170637	0.416989	-0.206122	0.176158	-0.106941	0.93532
ENSG00000060069	CTDP1	0.153532	0.658699	-0.0326626	0.991781	-0.00562182	0.986915	0.115529	0.575195	0.102809	0.518827	-0.0356683	0.907	0.106037	0.582839	-0.100104	0.7261	-0.0621955	0.772634	0.00935783	0.988427
ENSG00000060491	OGFR	0.164561	0.616772	-0.0532494	0.991781	-0.109829	0.745226	0.0852531	0.710544	0.163861	0.251781	-0.109888	0.647604	-0.0508928	0.823197	-0.0616005	0.856361	-0.0196548	0.935849	-0.0300728	0.982369
ENSG00000060762	MPC1	0.126139	0.692611	0.0752691	0.991781	0.0404213	0.92801	-0.097784	0.671099	-0.0764923	0.660908	0.156502	0.489494	-0.00322857	0.989597	0.0360618	0.915198	-0.0575518	0.794387	0.115773	0.93532
ENSG00000060982	BCAT1	-0.0360965	0.94191	0.0813857	0.991781	0.132013	0.683325	-0.0855336	0.709006	0.0763376	0.660908	-0.0378936	0.900909	0.194289	0.284271	-0.0524319	0.888765	-0.0679516	0.749556	0.0635475	0.982369
ENSG00000062485	CS	-0.0360196	0.94191	0.095984	0.991781	0.166781	0.617601	-0.0358645	0.875991	-0.201548	0.160326	0.132141	0.564511	-0.0483157	0.836496	-0.149014	0.516768	-0.0865229	0.657198	-0.142592	0.873573
ENSG00000063015	SEZ6	-0.193879	0.575256	0.0984481	0.991781	-0.00220088	0.99506	0.0624291	0.791393	0.0150527	0.927983	0.082192	0.764286	0.184448	0.304443	-0.174669	0.402715	-0.194506	0.207871	-0.0175451	0.982419
ENSG00000063322	MED29	0.00289092	0.995371	0.134559	0.991781	0.187482	0.555985	-0.0653119	0.780172	-0.0998389	0.531228	0.201807	0.439464	0.0953897	0.61349	-0.23367	0.241279	-0.215061	0.150063	-0.127298	0.93532
ENSG00000064313	TAF2	-0.0924478	0.805427	0.0527018	0.991781	0.15702	0.638371	-0.168913	0.372464	-0.172974	0.228167	0.218219	0.434238	0.201797	0.264071	-0.135395	0.597045	-0.236992	0.106777	-0.0864519	0.982369
ENSG00000064419	TNPO3	-0.0489334	0.908536	-0.0652437	0.991781	-0.0290022	0.949372	0.0624613	0.791393	0.151575	0.296139	-0.174743	0.467178	-0.0311536	0.903579	0.0611168	0.858111	0.0394063	0.860021	0.115609	0.93532
ENSG00000064490	RFXANK	-0.0180344	0.983233	-0.125151	0.991781	-0.0553809	0.894336	0.224599	0.237189	0.184667	0.194045	-0.137907	0.540974	-0.0835559	0.661034	-0.0603138	0.858111	0.0458074	0.841315	-0.113748	0.93532
ENSG00000064961	HMG20B	0.128191	0.692611	0.0969335	0.991781	-0.0398073	0.92801	-0.0869912	0.701456	-0.076402	0.660908	0.00103845	0.998531	0.0667131	0.745957	-0.241613	0.22307	-0.242855	0.0964295	-0.231953	0.497383
ENSG00000065600	TMEM206	0.0838643	0.823114	-0.184739	0.916816	0.105634	0.758224	-0.0686752	0.763712	-0.0586019	0.734367	0.0098104	0.972965	-0.0721027	0.718366	-0.145595	0.53129	-0.054756	0.807322	-0.103062	0.93532
ENSG00000065675	PRKCQ	-0.104856	0.757827	0.0701168	0.991781	0.116712	0.733053	-0.135149	0.482471	-0.303633	0.034353	0.0453887	0.880106	0.0774573	0.692333	-0.151282	0.501469	-0.132573	0.445999	-0.0895578	0.982369
ENSG00000065978	YBX1	0.106192	0.755884	0.0567096	0.991781	-0.00838887	0.982194	-0.119415	0.557292	-0.149818	0.302746	0.0961303	0.701646	0.140951	0.420739	-0.15874	0.473855	-0.235554	0.106777	-0.0959388	0.969843
ENSG00000066027	PPP2R5A	0.0220909	0.97775	0.0656049	0.991781	-0.0387308	0.929219	-0.0230272	0.910845	-0.0271098	0.881134	0.0368067	0.90371	0.125411	0.491489	-0.0453305	0.901343	-0.0474745	0.833232	-0.00410171	0.99338
ENSG00000066322	ELOVL1	0.0134428	0.983233	-0.0630418	0.991781	-0.217297	0.545631	0.13904	0.476896	0.202635	0.160326	-0.161333	0.483406	-0.268081	0.0988047	0.227301	0.261347	0.264412	0.0741351	-0.0187673	0.982369
ENSG00000066427	ATXN3	-0.00218972	0.995371	0.102019	0.991781	-0.115825	0.73619	-0.114533	0.579149	-0.230199	0.111728	-0.0422054	0.891311	0.0583691	0.795692	-0.0168183	0.961861	-0.0945073	0.618603	0.0210535	0.982369
ENSG00000066583	ISOC1	-0.176364	0.575256	0.170426	0.961251	-0.257065	0.47474	-0.0258552	0.907851	-0.066986	0.70181	-0.0213881	0.957632	0.0814497	0.672169	-0.0372099	0.915198	-0.0357397	0.874421	0.0432453	0.982369
ENSG00000066654	THUMPD1	0.0164229	0.983233	0.0467192	0.991781	0.195312	0.545794	-0.115026	0.576406	-0.128664	0.386281	0.136646	0.545043	0.192031	0.296091	-0.194818	0.314682	-0.250078	0.0889353	-0.071293	0.982369
ENSG00000067066	SP100	-0.20166	0.519494	0.0836984	0.991781	-0.0962567	0.779724	0.119457	0.557292	0.0374835	0.834984	0.106982	0.664668	-0.0334952	0.892363	0.0422441	0.903285	0.0627501	0.769847	0.0182352	0.982369
ENSG00000067225	PKM	0.133846	0.692611	0.00304082	0.992132	-0.056585	0.89174	0.0486082	0.845766	0.178614	0.213212	-0.00222846	0.99764	-0.00439293	0.986128	0.0180116	0.960733	0.013373	0.958266	-0.0620642	0.982369
ENSG00000068028	RASSF1	0.0634802	0.88462	-0.0787236	0.991781	-0.247504	0.496606	0.0931825	0.688339	0.148183	0.309706	-0.300388	0.271503	-0.138738	0.430192	0.14427	0.541973	0.197344	0.196199	0.0443449	0.982369
ENSG00000068079	IFI35	0.0335869	0.945084	-0.0887548	0.991781	-0.208207	0.545786	0.178013	0.32889	0.226036	0.116698	-0.0220524	0.957632	-0.158855	0.383525	0.0791219	0.803955	0.175725	0.269347	-0.0440031	0.982369
ENSG00000068305	MEF2A	-0.113579	0.718621	0.105497	0.991781	-0.0162116	0.974515	0.0405015	0.865086	0.0231563	0.896477	0.117051	0.618429	0.0353853	0.890575	-0.0425021	0.903285	0.0733563	0.72494	-0.0382923	0.982369
ENSG00000068697	LAPTM4A	-0.0911254	0.807101	0.208489	0.840862	0.139836	0.649624	-0.0717128	0.754134	-0.138267	0.34935	0.110085	0.647448	0.0526764	0.813717	-0.0985847	0.72981	-0.072334	0.732793	-0.0552409	0.982369
ENSG00000068793	CYFIP1	-0.0527229	0.90271	0.0264022	0.991781	-0.159892	0.638371	0.178913	0.32889	0.151621	0.296139	0.157502	0.483448	0.039394	0.879701	-0.0956053	0.742465	-0.0736525	0.72494	-0.0239495	0.982369
ENSG00000068903	SIRT2	0.128935	0.692611	-0.035284	0.991781	-0.0020095	0.99506	0.126903	0.515863	0.0736224	0.675764	0.025071	0.946784	-0.141038	0.420739	-0.0571533	0.87463	0.00770712	0.970737	-0.110388	0.93532
ENSG00000068971	PPP2R5B	0.214189	0.446544	-0.229489	0.840862	0.23807	0.508512	-0.0391568	0.869514	0.12385	0.408989	0.000832046	0.998531	-0.0670518	0.745799	0.0647255	0.841674	0.135065	0.432119	0.0546863	0.982369
ENSG00000070182	SPTB	0.115323	0.718621	-0.129516	0.991781	-0.027553	0.95034	-0.0425183	0.860214	-0.027675	0.880419	-0.124098	0.604433	-0.113213	0.549129	0.0742997	0.808006	0.0566507	0.799512	0.133152	0.930515
ENSG00000070495	JMJD6	-0.0109517	0.983233	0.106435	0.991781	0.0485869	0.910054	-0.0176614	0.938161	-0.0597595	0.730684	0.213555	0.434238	0.210825	0.248749	-0.176668	0.394085	-0.270468	0.0699034	-0.0536576	0.982369
ENSG00000070501	POLB	-0.0487304	0.908536	-0.126014	0.991781	-0.0330053	0.942774	0.0444452	0.85919	-0.0415015	0.821525	-0.0180696	0.959755	-0.0747184	0.70549	0.100655	0.724779	0.148231	0.37822	0.00293762	0.995122
ENSG00000072134	EPN2	0.0105426	0.983233	-0.226565	0.840862	0.00519919	0.986915	-0.0761177	0.74531	-0.0109155	0.947163	-0.141696	0.525363	0.0340952	0.892111	0.0413121	0.903285	0.0914857	0.627927	0.110804	0.93532
ENSG00000072274	TFRC	0.168211	0.616772	0.15362	0.991781	0.100579	0.770694	-0.0456803	0.853989	-0.103315	0.517613	0.117306	0.618429	0.121644	0.509756	-0.17175	0.41026	-0.125494	0.489348	-0.139645	0.89727
ENSG00000072401	UBE2D1	-0.068035	0.858923	0.249668	0.840862	0.0324471	0.942774	0.0326624	0.885086	-0.0301668	0.868993	0.0551698	0.85759	-0.0125305	0.958148	0.126971	0.622598	0.0660232	0.755158	0.0365833	0.982369
ENSG00000072736	NFATC3	0.0550658	0.90271	0.0905024	0.991781	-0.0546872	0.894336	-0.160926	0.397914	-0.152108	0.295679	0.0265384	0.938154	0.0424714	0.870299	-0.0383419	0.913976	-0.0739722	0.72494	-0.0189898	0.982369
ENSG00000072778	ACADVL	-0.0308836	0.956016	0.0190838	0.991781	-0.0859301	0.824393	-0.0128728	0.96013	0.0572733	0.739739	0.0626002	0.835768	-0.0216453	0.920611	-0.0439405	0.903285	-0.061644	0.775338	-0.0491464	0.982369
ENSG00000073060	SCARB1	-0.055401	0.90271	-0.0543737	0.991781	0.00287869	0.993652	0.0868396	0.701456	0.143675	0.325742	0.00969753	0.972965	0.0568661	0.799585	0.221128	0.265525	0.104814	0.584946	0.143676	0.873573
ENSG00000073803	MAP3K13	0.032163	0.94829	0.0934383	0.991781	0.117532	0.731051	-0.0609973	0.792547	-0.0282384	0.87721	0.0453949	0.880106	-0.0138045	0.953321	0.0234908	0.943688	-0.0033118	0.988855	-0.0146656	0.984538
ENSG00000074603	DPP8	-0.11206	0.718621	0.00793993	0.991781	0.0239226	0.957198	-0.177523	0.32889	-0.203683	0.158462	0.0549247	0.857969	0.0297345	0.906122	0.069634	0.826343	0.0492836	0.833232	0.0444642	0.982369
ENSG00000074621	SLC24A1	0.107755	0.745136	-0.190527	0.900225	0.192059	0.545794	-0.0653961	0.780172	-0.112422	0.465433	0.122137	0.606571	0.115301	0.541964	-0.0843469	0.781903	-0.100848	0.592721	-0.0337974	0.982369
ENSG00000075234	TTC38	0.0420075	0.924572	-0.14949	0.991781	0.177817	0.59034	0.00567537	0.984171	0.125394	0.400515	0.0668056	0.823077	-0.0952478	0.61349	-0.0667573	0.839049	0.0301513	0.897577	-0.089554	0.982369
ENSG00000075785	RAB7A	-0.153437	0.658699	0.0787876	0.991781	0.245231	0.507195	-0.0340909	0.880839	-0.104763	0.511533	0.253893	0.399401	0.15313	0.395717	-0.177233	0.391874	-0.191401	0.217179	-0.0588847	0.982369
ENSG00000075914	EXOSC7	0.150278	0.658699	0.0354763	0.991781	0.205671	0.545786	-0.104188	0.633615	-0.200813	0.160326	0.0940244	0.715724	0.194582	0.284271	-0.168351	0.426401	-0.198744	0.1919	-0.0593426	0.982369
ENSG00000076641	PAG1	-0.228745	0.422617	0.171475	0.961251	0.0721268	0.846708	0.0734477	0.752118	-0.0382252	0.834984	0.137852	0.540974	0.0774568	0.692333	-0.0511838	0.891209	-0.0980835	0.605593	0.023401	0.982369
ENSG00000076650	GPATCH1	-0.0376773	0.93987	0.0169692	0.991781	0.00794232	0.982194	-0.022034	0.915968	-0.029654	0.869387	0.123933	0.604433	0.098586	0.601678	-0.0866168	0.77263	-0.152472	0.361279	-0.148116	0.873086
ENSG00000077157	PPP1R12B	-0.160074	0.642025	0.0475056	0.991781	-0.0521115	0.897219	0.0667694	0.775434	0.00528523	0.972124	-0.0148801	0.971856	0.148318	0.406521	0.0228168	0.944291	0.0340629	0.883184	0.0774875	0.982369
ENSG00000077232	DNAJC10	0.0276021	0.962971	0.0618534	0.991781	0.170082	0.603581	-0.0577114	0.805291	-0.138983	0.346583	-0.0210366	0.957632	-0.00390267	0.988784	-0.212711	0.270955	-0.152607	0.361279	-0.244381	0.441136
ENSG00000077463	SIRT6	0.17534	0.575256	-0.045356	0.991781	-0.0712337	0.846708	0.133378	0.495224	0.182639	0.199301	-0.130734	0.569194	-0.146115	0.413399	-0.0236231	0.943688	0.0593706	0.788945	-0.0735116	0.982369
ENSG00000077514	POLD3	0.0841165	0.823114	-0.0659486	0.991781	-0.241379	0.507195	0.0527422	0.830945	0.0404567	0.827627	-0.000132224	0.998842	0.0895583	0.6355	0.026977	0.938087	-0.000744914	0.996045	-0.0287507	0.982369
ENSG00000078043	PIAS2	0.125026	0.697571	-0.283018	0.69553	0.036482	0.933015	-0.229133	0.237189	-0.0872756	0.59824	-0.1509	0.492136	0.0854846	0.655433	-0.133186	0.610715	-0.0597092	0.787339	0.016223	0.984538
ENSG00000078142	PIK3C3	-0.139791	0.678908	0.134355	0.991781	0.094319	0.790584	-0.0887196	0.697271	-0.232389	0.107386	0.107773	0.659745	0.0729703	0.713165	-0.0103522	0.977625	-0.0955005	0.615448	0.0223143	0.982369
ENSG00000078269	SYNJ2	-0.149147	0.658699	0.0530455	0.991781	-0.0150952	0.978106	-0.0678336	0.769667	-0.0958307	0.551689	0.0768482	0.790414	-0.0157494	0.942941	-0.0438566	0.903285	-0.0407671	0.859924	-0.051065	0.982369
ENSG00000078403	MLLT10	0.109492	0.736484	0.042257	0.991781	0.0212274	0.961729	-0.244309	0.227824	-0.194377	0.175888	0.0133966	0.972155	0.139042	0.429139	-0.0632679	0.846069	-0.174178	0.274297	0.0831725	0.982369
ENSG00000078487	ZCWPW1	0.0185449	0.983233	0.0316141	0.991781	-0.153544	0.642079	0.0128147	0.96013	-0.0226984	0.896477	0.0665314	0.823833	0.15114	0.402709	-0.0532156	0.887575	-0.0440918	0.848941	0.041633	0.982369
ENSG00000078674	PCM1	-0.0458426	0.917688	0.0526377	0.991781	0.197362	0.545794	-0.184127	0.308448	-0.172997	0.228167	0.200372	0.439464	0.228303	0.196053	-0.138929	0.569672	-0.188012	0.228313	-0.0322171	0.982369
ENSG00000078902	TOLLIP	0.0789097	0.827764	-0.000267965	0.997878	-0.0619038	0.870239	0.0836182	0.712185	0.154013	0.287255	-0.0542281	0.859863	-0.00339629	0.989597	0.0542992	0.88241	0.071831	0.734293	0.0621254	0.982369
ENSG00000078967	UBE2D4	-0.0971504	0.781395	0.0119111	0.991781	0.0498905	0.907719	0.0292273	0.896176	0.0643892	0.714533	0.00380438	0.990816	0.157896	0.385069	-0.0317446	0.918555	-0.0629328	0.768901	0.0744374	0.982369
ENSG00000080345	RIF1	-0.0821943	0.82585	-0.0600475	0.991781	0.0535309	0.894336	-0.165598	0.382924	-0.200726	0.160326	0.00520513	0.985678	0.126095	0.488368	-0.0322789	0.918555	-0.0268362	0.913594	0.109002	0.93532
ENSG00000080802	CNOT4	-0.104664	0.757827	0.00911082	0.991781	0.0199036	0.963272	-0.112804	0.590159	-0.193112	0.176868	0.17808	0.467178	0.106337	0.582839	-0.0849559	0.781517	-0.140847	0.403749	0.00700709	0.988427
ENSG00000080822	CLDND1	0.00508986	0.988915	0.0810595	0.991781	0.166773	0.617601	-0.0930503	0.688339	-0.14263	0.329359	0.170737	0.467178	0.270197	0.0971991	-0.227768	0.261347	-0.28238	0.0699034	-0.0280187	0.982369
ENSG00000080823	MOK	-0.00547737	0.988915	-0.0220431	0.991781	-0.0976522	0.773966	0.0696232	0.760656	-0.0968239	0.545732	-0.109414	0.647604	-0.0870844	0.647941	-0.0164313	0.962819	-0.0283454	0.902262	-0.103875	0.93532
ENSG00000080824	HSP90AA1	-0.111257	0.722268	0.0897626	0.991781	0.202091	0.545786	-0.0867267	0.701456	-0.215663	0.13493	0.245931	0.417893	0.230071	0.196053	-0.245383	0.201815	-0.292287	0.0658444	-0.0682845	0.982369
ENSG00000081014	AP4E1	0.0340206	0.945084	-0.140385	0.991781	0.12439	0.717282	-0.226225	0.237189	-0.068076	0.699504	-0.0934472	0.719892	-0.0396041	0.879701	0.126678	0.622598	0.125855	0.487274	0.135782	0.924016
ENSG00000081019	RSBN1	-0.12184	0.711494	0.17808	0.961251	0.166908	0.617601	0.0372607	0.875398	-0.0499017	0.778362	0.161775	0.483406	0.255799	0.118926	-0.204687	0.292601	-0.224925	0.126886	-0.0193832	0.982369
ENSG00000082014	SMARCD3	-0.0746195	0.842917	-0.0248916	0.991781	0.0785061	0.834024	0.152867	0.432154	0.210964	0.144333	0.151049	0.492136	-0.0449485	0.85444	0.040622	0.903285	0.0112189	0.965335	0.0945618	0.977617
ENSG00000083097	DOPEY1	-0.0841134	0.823114	-0.0199867	0.991781	-0.0498069	0.907719	-0.0141884	0.954165	-0.0702075	0.692028	-0.0912058	0.725297	0.0355079	0.890575	0.0428504	0.903285	0.029803	0.897907	0.0112507	0.988427
ENSG00000083312	TNPO1	-0.238451	0.391608	0.029884	0.991781	-0.247225	0.496606	-0.0174679	0.938161	-0.0389572	0.833466	-0.100603	0.691875	0.00941479	0.970103	0.1265	0.622598	0.0892639	0.641775	0.117747	0.93532
ENSG00000083844	ZNF264	-0.12617	0.692611	0.0611602	0.991781	-0.120769	0.723959	-0.109699	0.601649	-0.0595338	0.730684	-0.0166764	0.964173	0.0419682	0.873089	-0.046227	0.901343	-0.133749	0.437646	-0.0113087	0.988427
ENSG00000084764	MAPRE3	-0.0562529	0.900046	0.0276995	0.991781	-0.278906	0.406893	0.131256	0.501917	-0.0143111	0.93036	-0.0106586	0.972946	0.0787662	0.689908	0.0435696	0.903285	-0.0349045	0.880112	-0.0217468	0.982369
ENSG00000085788	DDHD2	0.00437943	0.99119	0.0653835	0.991781	0.186844	0.559174	-0.321261	0.0677049	-0.334127	0.0250979	-0.000657897	0.998531	0.051125	0.823197	-0.221092	0.265525	-0.174748	0.272894	-0.107796	0.93532
ENSG00000086102	NFX1	0.0275283	0.962971	0.0328141	0.991781	0.19851	0.545794	-0.0397373	0.867746	-0.239638	0.0960024	0.394822	0.00722358	0.186332	0.30084	-0.122079	0.634722	-0.220446	0.137811	-0.180894	0.786739
ENSG00000086232	EIF2AK1	0.118131	0.718621	0.0542572	0.991781	0.141215	0.649624	-0.0150043	0.949064	-0.0612784	0.728834	0.0507709	0.866924	0.148637	0.405832	-0.114278	0.668946	-0.120905	0.508408	-0.0554989	0.982369
ENSG00000086504	MRPL28	0.163632	0.616772	0.00185828	0.993831	-0.0417929	0.927765	0.0715935	0.754345	0.193067	0.176868	0.0134224	0.972155	0.0577402	0.797338	-0.0203852	0.95268	-0.0458557	0.841315	-0.0351612	0.982369
ENSG00000087053	MTMR2	-0.0857311	0.823114	0.0712264	0.991781	0.0519919	0.897219	-0.0267291	0.907242	-0.0825579	0.622861	0.0742391	0.798783	0.0773181	0.692398	-0.185079	0.358863	-0.267566	0.0701038	-0.172365	0.797693
ENSG00000087157	PGS1	-0.0906456	0.808025	0.117485	0.991781	-0.136527	0.661044	0.250032	0.207518	0.175393	0.22293	-0.0725686	0.809758	-0.190712	0.300598	0.161462	0.460251	0.240398	0.100065	0.0950004	0.977617
ENSG00000088205	DDX18	0.0468728	0.912266	-0.0498707	0.991781	0.226539	0.535185	-0.221617	0.237189	-0.22574	0.116841	0.120424	0.616879	0.229071	0.196053	-0.214833	0.266769	-0.270355	0.0699034	-0.106309	0.93532
ENSG00000088387	DOCK9	0.048386	0.908536	-0.11865	0.991781	0.0558913	0.894336	-0.106258	0.623934	-0.170391	0.237352	0.0613489	0.845266	0.0872392	0.647357	-0.100313	0.725831	-0.0551559	0.806789	-0.0430938	0.982369
ENSG00000089009	RPL6	-0.0517197	0.90271	0.0140099	0.991781	0.0635864	0.862103	-0.287603	0.129398	-0.233408	0.106552	0.155776	0.490737	0.117948	0.530451	-0.234408	0.241279	-0.272342	0.0699034	-0.26782	0.399165
ENSG00000089094	KDM2B	0.103433	0.765558	-0.132707	0.991781	0.0502615	0.907719	-0.0988062	0.66992	-0.0578699	0.736377	-0.0638837	0.835402	0.0577595	0.797338	-0.0705757	0.824204	-0.0493062	0.833232	0.102617	0.93532
ENSG00000089505	CMTM1	-0.0123325	0.983233	0.116443	0.991781	-0.0539376	0.894336	0.0890839	0.697271	0.108897	0.485725	-0.0604814	0.845266	0.0343177	0.891889	-0.0961144	0.741938	-0.0816116	0.686885	-0.0526676	0.982369
ENSG00000089737	DDX24	0.147095	0.658699	0.103184	0.991781	0.301991	0.307533	-0.234647	0.237189	-0.234878	0.105884	0.209579	0.434238	0.264198	0.0996692	-0.203929	0.294523	-0.261823	0.0742553	-0.0810926	0.982369
ENSG00000090686	USP48	0.051037	0.90271	-0.0485891	0.991781	0.187418	0.555985	-0.156418	0.416166	-0.101729	0.519946	0.0791798	0.776618	0.208777	0.249749	0.0291507	0.924701	-0.0601607	0.785545	0.115064	0.93532
ENSG00000091157	WDR7	0.0396363	0.929736	-0.139307	0.991781	0.179332	0.589471	-0.183753	0.308448	-0.277289	0.0558579	0.0942824	0.71402	0.0879617	0.645	-0.0861395	0.77263	-0.150502	0.367132	-0.160283	0.841363
ENSG00000091164	TXNL1	-0.0616319	0.891731	0.233404	0.840862	0.228844	0.535185	-0.17781	0.32889	-0.222467	0.123363	0.222885	0.434238	0.18032	0.323136	-0.180403	0.378202	-0.230833	0.114808	-0.0418491	0.982369
ENSG00000091542	ALKBH5	0.164416	0.616772	-0.0186585	0.991781	0.0471196	0.917624	-0.0718418	0.753923	0.037548	0.834984	0.0662896	0.824207	0.157345	0.387168	-0.169812	0.420066	-0.20796	0.173145	-0.126437	0.93532
ENSG00000092020	PPP2R3C	-0.0335162	0.945084	0.0208023	0.991781	-0.0617124	0.870239	-0.0160426	0.944449	0.0632615	0.718064	0.103867	0.677767	0.109372	0.563031	0.101003	0.724779	0.0747719	0.720909	0.0573111	0.982369
ENSG00000092036	HAUS4	-0.112189	0.718621	0.041354	0.991781	-0.02846	0.949372	0.0555993	0.8141	0.00491117	0.974604	-0.125075	0.601467	-0.140403	0.421457	0.110482	0.682357	0.167725	0.297238	-0.0355191	0.982369
ENSG00000093144	ECHDC1	-0.00823604	0.983233	-0.0247868	0.991781	0.178335	0.59034	-0.0284349	0.896176	0.0119667	0.942488	-0.0497035	0.86906	-0.16964	0.352036	0.0718528	0.818348	0.0678903	0.749556	0.0970835	0.969843
ENSG00000095397	DFNB31	-0.0200027	0.983233	-0.0546941	0.991781	-0.101887	0.770338	0.121056	0.549188	0.0270034	0.881289	-0.0575112	0.847598	-0.0598947	0.786359	0.0305213	0.919383	0.0907053	0.634067	-0.0549571	0.982369
ENSG00000095574	IKZF5	0.0166935	0.983233	0.128012	0.991781	0.228669	0.535185	-0.17553	0.340687	-0.235091	0.105884	0.132902	0.563632	0.186151	0.30084	-0.0853429	0.778682	-0.105907	0.583357	0.0494011	0.982369
ENSG00000096063	SRPK1	-0.0304623	0.957109	0.0789799	0.991781	-0.0849892	0.826402	0.213445	0.251987	0.165693	0.246657	-0.0681601	0.81919	0.0140625	0.953039	0.0518546	0.888765	0.0824952	0.685212	0.164788	0.82487
ENSG00000099139	PCSK5	0.0651348	0.872697	-0.0216528	0.991781	-0.10195	0.770338	-0.0416172	0.862673	0.0195221	0.909473	0.18305	0.467178	0.0964508	0.609104	-0.198924	0.309309	-0.15668	0.337261	-0.0713285	0.982369
ENSG00000099203	TMED1	0.0370929	0.940636	0.0232897	0.991781	0.000446556	0.997953	0.0900642	0.696289	0.181974	0.201297	-0.14168	0.525363	-0.205716	0.261478	-0.0403801	0.90486	0.044224	0.848941	-0.108131	0.93532
ENSG00000099330	OCEL1	0.137454	0.679028	-0.130208	0.991781	0.166541	0.617601	-0.00271837	0.989812	0.0815776	0.629552	-0.0861942	0.750174	-0.199794	0.269901	0.0265707	0.94028	0.080312	0.690871	0.0454413	0.982369
ENSG00000099785	37316	0.0459256	0.917688	0.103481	0.991781	-0.115084	0.739428	0.169226	0.372464	0.222941	0.123363	0.0188694	0.959675	-0.0315342	0.902138	0.0221589	0.947039	0.0216638	0.929744	-0.117276	0.93532
ENSG00000099804	CDC34	0.132592	0.692611	0.00404278	0.991781	-0.0791441	0.834024	0.0771753	0.742093	0.017123	0.918839	-0.0455303	0.880106	0.00641844	0.97571	-0.121311	0.634997	-0.106078	0.583357	-0.0710447	0.982369
ENSG00000099810	MTAP	-0.0190407	0.983233	0.131783	0.991781	0.0317306	0.942774	-0.163175	0.39134	-0.309607	0.0318358	0.191235	0.454551	0.1798	0.323136	-0.208235	0.281541	-0.239577	0.101733	-0.0363458	0.982369
ENSG00000099991	CABIN1	0.0854481	0.823114	-0.0535232	0.991781	-0.0937768	0.792236	-0.0250684	0.908765	0.0239303	0.895744	-0.0746842	0.797932	-0.15005	0.402709	-0.0341043	0.916145	0.00577228	0.977204	-0.171998	0.797693
ENSG00000099999	RNF215	0.273038	0.236295	0.0397929	0.991781	0.103194	0.763129	0.0912445	0.69352	0.222479	0.123363	-0.00311211	0.994109	-0.00491866	0.983146	0.146689	0.52643	0.0896347	0.640767	0.0241911	0.982369
ENSG00000100034	PPM1F	0.108256	0.741334	-0.137891	0.991781	-0.100674	0.770694	0.0789457	0.728838	0.130019	0.381845	-0.147617	0.502285	-0.198569	0.272695	0.179516	0.384511	0.186628	0.229908	0.125692	0.93532
ENSG00000100036	SLC35E4	-0.0693582	0.858923	0.159691	0.991781	0.0202469	0.962535	-0.020048	0.933336	-0.00980548	0.949383	0.039378	0.900123	-0.0866744	0.649117	-0.0577603	0.87463	-0.0145337	0.95415	-0.0390302	0.982369
ENSG00000100060	MFNG	0.0717255	0.848731	-0.0161653	0.991781	0.107229	0.754904	-0.104014	0.633615	-0.0140821	0.930883	-0.0527607	0.865194	-0.121354	0.511481	-0.0573951	0.87463	-0.0154497	0.950299	-0.137101	0.903375
ENSG00000100075	SLC25A1	0.140877	0.674207	-0.142686	0.991781	-0.267726	0.441797	0.0704778	0.757332	0.165996	0.246367	-0.0459335	0.880106	0.0337339	0.892363	0.0455143	0.901343	0.0239856	0.921436	0.0207182	0.982369
ENSG00000100100	PIK3IP1	0.0608169	0.894085	-0.072706	0.991781	0.2152	0.545631	-0.140317	0.470719	-0.163287	0.253012	0.0434534	0.890167	0.146212	0.413399	-0.176507	0.394085	-0.227592	0.121126	-0.0995536	0.957651
ENSG00000100109	TFIP11	-0.148073	0.658699	-0.214652	0.840862	0.1634	0.626265	-0.0189964	0.936233	0.0173906	0.918343	-0.0588914	0.846108	-0.0900292	0.632395	-0.0498067	0.895397	-0.0435307	0.848941	-0.116212	0.93532
ENSG00000100151	PICK1	-0.0938472	0.796387	0.0370083	0.991781	0.0231491	0.959446	-0.00719095	0.9783	-0.0272742	0.880419	0.0879131	0.74464	-0.048506	0.836496	-0.0291829	0.924701	-0.00721051	0.972014	-0.105603	0.93532
ENSG00000100239	PPP6R2	0.0535343	0.90271	-0.18771	0.900225	-0.211404	0.545631	0.157085	0.416166	0.15768	0.270744	-0.0978428	0.692647	-0.112587	0.5536	0.124465	0.631798	0.171266	0.280944	0.0289345	0.982369
ENSG00000100246	DNAL4	0.0292136	0.958409	0.0272334	0.991781	-0.25606	0.47474	0.326401	0.0666404	0.287731	0.0498648	-0.0680891	0.81919	-0.0826496	0.66728	0.0883325	0.77263	0.087816	0.649443	-0.0808992	0.982369
ENSG00000100294	MCAT	0.0319692	0.94829	0.0918946	0.991781	0.28031	0.406893	-0.0585724	0.802108	0.00451131	0.975603	0.014822	0.971856	-0.0169653	0.941031	-0.167738	0.428034	-0.117742	0.527636	-0.131171	0.935224
ENSG00000100297	MCM5	-0.0611275	0.893764	-0.0500571	0.991781	0.0573825	0.886938	-0.153199	0.432154	-0.0632357	0.718064	0.0250162	0.946784	-0.0354692	0.890575	-0.0780157	0.805957	-0.0341338	0.883184	-0.134144	0.930515
ENSG00000100300	TSPO	0.0415123	0.924974	0.017942	0.991781	-0.155298	0.638371	0.223126	0.237189	0.327862	0.0250979	-0.154058	0.490737	-0.162516	0.367781	0.0571952	0.87463	0.0905215	0.634943	-0.0153363	0.984538
ENSG00000100316	RPL3	0.0211098	0.978653	-0.14148	0.991781	0.182785	0.579564	-0.146167	0.456235	-0.088243	0.592692	0.0274382	0.938154	-0.0945253	0.616222	-0.175127	0.402535	-0.130573	0.455505	-0.215872	0.618387
ENSG00000100319	ZMAT5	0.0419275	0.924572	-0.115627	0.991781	-0.0900767	0.814157	0.115903	0.57365	0.260498	0.0712651	-0.147843	0.502285	-0.173159	0.347055	0.0797895	0.79988	0.0731015	0.725441	-0.0393919	0.982369
ENSG00000100364	KIAA0930	0.100167	0.778063	-0.105176	0.991781	0.118361	0.731051	-0.206277	0.267768	-0.178437	0.213212	-0.0911219	0.725297	-0.0817465	0.670046	-0.0170763	0.961861	0.045185	0.843936	0.0206021	0.982369
ENSG00000100413	POLR3H	0.246122	0.365791	-0.110547	0.991781	0.0595355	0.87984	-0.024862	0.909184	0.101032	0.524687	0.110136	0.647448	-0.0766601	0.697272	-0.0522803	0.888765	0.00923242	0.967324	-0.0911083	0.982369
ENSG00000100523	DDHD1	-0.0363948	0.941062	0.0503018	0.991781	-0.250478	0.487407	0.140704	0.469069	0.0624586	0.72233	-0.00176407	0.998531	0.100105	0.597195	-0.00964594	0.977625	0.00449528	0.982611	0.0880417	0.982369
ENSG00000100567	PSMA3	-0.130036	0.692611	-0.0743487	0.991781	-0.0316736	0.942774	-0.0702649	0.757986	-0.0275354	0.880419	0.0155057	0.968051	-0.200536	0.269901	0.0125646	0.970946	0.130373	0.456228	-0.0714252	0.982369
ENSG00000100578	KIAA0586	-0.096532	0.781395	0.0939801	0.991781	0.0681955	0.856333	0.058553	0.802108	-0.136371	0.35691	0.199262	0.439464	0.203619	0.261478	-0.0439308	0.903285	-0.0974934	0.609174	-0.000770683	0.995122
ENSG00000100580	TMED8	-0.0127631	0.983233	0.00220198	0.993831	0.00931388	0.982194	0.156476	0.416166	0.144565	0.322362	-0.0974268	0.692647	0.039746	0.879701	0.0163023	0.963003	0.0777322	0.703497	0.0153072	0.984538
ENSG00000100650	SRSF5	-0.0793957	0.827764	0.0583931	0.991781	0.231021	0.535185	-0.126038	0.522242	-0.168711	0.241628	0.16956	0.467178	0.282257	0.0908064	-0.269964	0.201815	-0.31862	0.0472897	-0.0777326	0.982369
ENSG00000100890		-0.0837443	0.823114	0.00234178	0.993831	-0.0876446	0.822827	0.0344005	0.878634	0.0514689	0.768825	-0.0313565	0.919083	-0.0904162	0.630677	0.0919767	0.757738	0.0742495	0.723633	0.042365	0.982369
ENSG00000100908	EMC9	-0.0104042	0.983233	-0.058463	0.991781	-0.0768635	0.837185	0.0830893	0.712185	0.0855117	0.607061	0.0576531	0.847598	-0.159355	0.383525	-0.130977	0.614076	-0.042689	0.850554	-0.251317	0.441136
ENSG00000101040	ZMYND8	-0.0434499	0.924572	0.0217168	0.991781	0.215822	0.545631	-0.0911445	0.69352	-0.153807	0.287255	0.112	0.646252	0.119499	0.523089	-0.0409864	0.903285	-0.0262687	0.915739	-0.0165036	0.984538
ENSG00000101158	NELFCD	0.0349555	0.942883	0.21573	0.840862	-0.159349	0.638371	-0.161964	0.392286	-0.292352	0.0462328	0.0705949	0.818531	0.0785243	0.689908	-0.170837	0.416989	-0.220643	0.137811	-0.171756	0.797693
ENSG00000101182	PSMA7	0.022054	0.97775	-0.0793119	0.991781	0.0248317	0.9546	-0.0609199	0.792547	0.00762634	0.962239	-0.0449015	0.88165	0.124302	0.496732	-0.0847431	0.781517	-0.102066	0.587777	-0.0508651	0.982369
ENSG00000101189	MRGBP	0.0784361	0.827764	0.100021	0.991781	0.00901884	0.982194	-0.173408	0.35015	-0.0703139	0.691871	0.0221556	0.957632	0.112058	0.5536	-0.109685	0.684438	-0.142204	0.401165	-0.138578	0.901114
ENSG00000101190	TCFL5	0.0490287	0.908536	-0.0454085	0.991781	-0.0129182	0.979869	-0.0106413	0.964547	0.0534456	0.75688	-0.0761774	0.791756	0.0474223	0.839594	-0.119021	0.645397	-0.0751202	0.718826	0.00271513	0.995122
ENSG00000101294	HM13	0.118681	0.718621	-0.0189323	0.991781	0.0296721	0.945554	-0.185926	0.307747	-0.0869145	0.598486	0.03433	0.907	-0.18438	0.304443	-0.0562728	0.877891	0.0103707	0.966715	-0.162604	0.82487
ENSG00000101347	SAMHD1	-0.0817453	0.826783	-0.0940325	0.991781	-0.169938	0.603581	0.112337	0.590953	0.111712	0.468285	0.0434276	0.890167	-0.104237	0.588035	0.0924895	0.755211	0.160443	0.319531	-0.0200571	0.982369
ENSG00000101350	KIF3B	0.190265	0.575256	0.0597388	0.991781	-0.0769671	0.837185	0.0805612	0.724673	-0.00422431	0.976505	0.0468236	0.879213	0.0528893	0.812867	0.0290475	0.924701	0.00754266	0.970737	-0.0558794	0.982369
ENSG00000102531	FNDC3A	0.0428748	0.924572	-0.163104	0.991781	0.0122723	0.980434	0.0191802	0.936233	0.118065	0.43089	-0.0841076	0.757448	-0.0278702	0.909955	0.0835627	0.782942	0.102111	0.587777	0.0867389	0.982369
ENSG00000102543	CDADC1	0.0395902	0.929736	0.0439929	0.991781	0.216069	0.545631	0.000325689	0.998006	-0.0787657	0.646763	0.169289	0.467178	0.249861	0.140547	-0.278981	0.201815	-0.306414	0.05073	-0.106606	0.93532
ENSG00000102547	CAB39L	-0.0524209	0.90271	-0.00816712	0.991781	0.0588258	0.881444	-0.0693653	0.760656	-0.154919	0.283719	0.0595235	0.845266	0.118303	0.529256	0.00509548	0.988948	-0.0630694	0.768455	0.0342486	0.982369
ENSG00000102580	DNAJC3	-0.0757851	0.842917	0.0489503	0.991781	-0.149317	0.642909	0.158785	0.406799	0.0969367	0.545732	-0.104377	0.677461	0.0978313	0.606699	0.0598848	0.859309	-0.0134729	0.95822	0.120936	0.93532
ENSG00000102796	DHRS12	-0.0950835	0.790317	-0.00600592	0.991781	0.0163471	0.974515	0.13154	0.501917	0.134159	0.364239	-0.0592881	0.846108	-0.203671	0.261478	0.196279	0.314682	0.229672	0.116361	0.0623802	0.982369
ENSG00000102893	PHKB	0.0210483	0.978653	0.0327325	0.991781	0.0445679	0.922096	-0.197135	0.275481	-0.296115	0.0410666	0.048865	0.872369	0.0691612	0.735857	-0.0287572	0.926702	-0.028884	0.899479	-0.00136724	0.995122
ENSG00000102910	LONP2	0.109194	0.736484	-0.0593718	0.991781	0.123521	0.71951	-0.144045	0.45911	-0.0616685	0.728559	-0.0317564	0.918518	0.09747	0.608299	0.0353846	0.915951	-0.00123507	0.993454	0.0580302	0.982369
ENSG00000102967	DHODH	-0.0563543	0.900046	-0.0106602	0.991781	0.15197	0.642079	0.0127691	0.96013	0.0256478	0.888237	-0.0209388	0.957632	-0.0274519	0.909955	-0.0278284	0.932987	-0.0491531	0.833232	-0.0357635	0.982369
ENSG00000102978	POLR2C	-0.186799	0.575256	0.0128332	0.991781	-0.094008	0.792236	0.08564	0.709006	0.218423	0.131127	0.0406316	0.897861	-0.10124	0.591877	-0.0083366	0.979646	0.0241791	0.920453	-0.0297922	0.982369
ENSG00000103037	SETD6	0.122801	0.708737	0.102181	0.991781	0.0936339	0.792236	-0.282024	0.129398	-0.185156	0.193852	0.16806	0.467178	0.085812	0.654636	-0.027772	0.932987	-0.123334	0.496769	0.026453	0.982369
ENSG00000103056	SMPD3	-0.0863159	0.823114	0.01955	0.991781	0.190098	0.546308	-0.18614	0.307747	-0.366712	0.0211598	0.0647678	0.829668	0.108934	0.566463	-0.26856	0.201815	-0.260667	0.0742553	-0.111002	0.93532
ENSG00000103064	SLC7A6	0.0509939	0.90271	-0.175517	0.961251	0.0129422	0.979869	-0.0240365	0.910845	-0.0405083	0.827627	-0.119505	0.618429	-0.0820658	0.668393	0.192809	0.314682	0.122179	0.501877	0.078184	0.982369
ENSG00000103148	NPRL3	0.126069	0.692611	-0.215409	0.840862	0.053281	0.894336	-0.0427143	0.859212	0.0578446	0.736377	-0.00146038	0.998531	-0.0465518	0.844385	-0.102983	0.71336	-0.0473594	0.833232	-0.0957978	0.969843
ENSG00000103194	USP10	-0.0108778	0.983233	-0.111433	0.991781	-0.109988	0.745226	0.0741958	0.75141	0.161566	0.257156	0.120727	0.614933	0.216221	0.225751	0.0438534	0.903285	-0.0221765	0.927359	0.112965	0.93532
ENSG00000103266	STUB1	0.096818	0.781395	0.0585854	0.991781	-0.0772303	0.837185	-0.025307	0.908765	0.0135081	0.934334	-0.0944662	0.71402	-0.0132691	0.953934	-0.082621	0.787481	-0.162349	0.316172	-0.127101	0.93532
ENSG00000103363	TCEB2	0.0359089	0.94191	-0.0143478	0.991781	-0.132731	0.680729	0.118228	0.559015	0.215924	0.13493	-0.122279	0.606571	-0.114539	0.545042	0.021143	0.951429	0.0170298	0.944492	-0.105445	0.93532
ENSG00000103502	CDIPT	0.089317	0.817889	-0.135014	0.991781	-0.149118	0.642909	0.167946	0.3749	0.245346	0.0836564	-0.19933	0.439464	-0.310869	0.0602065	0.219719	0.266769	0.276186	0.0699034	0.0105864	0.988427
ENSG00000103510	KAT8	-0.0722083	0.846406	-0.00378647	0.991781	0.0191301	0.965075	-0.0114152	0.962336	0.0842444	0.613042	-0.139229	0.539582	-0.260934	0.106059	0.00676603	0.984826	0.0887673	0.641775	-0.1408	0.891436
ENSG00000103707	MTFMT	-0.11182	0.718621	0.106173	0.991781	0.027838	0.949372	-0.056041	0.813823	0.0106317	0.947163	0.00736586	0.979343	-0.0133433	0.953934	0.133244	0.610715	0.0931723	0.623008	0.0283508	0.982369
ENSG00000104142	VPS18	0.105352	0.75746	-0.0840479	0.991781	0.105084	0.758224	0.108767	0.605341	0.172497	0.228575	-0.0345847	0.907	-0.104182	0.588035	0.00986524	0.977625	0.0172104	0.944492	-0.0234945	0.982369
ENSG00000104177	MYEF2	0.043742	0.924572	-0.112877	0.991781	-0.0136758	0.979869	0.114091	0.5813	0.200213	0.160326	-0.0638611	0.835402	0.00662809	0.97571	0.129551	0.615532	0.121805	0.502011	0.161092	0.83955
ENSG00000104218	CSPP1	-0.1897	0.575256	0.128798	0.991781	0.0273356	0.95034	-0.0763273	0.74531	-0.149312	0.304689	0.242303	0.425188	0.276396	0.0967558	-0.150626	0.506868	-0.226022	0.126305	0.0278832	0.982369
ENSG00000104343	UBE2W	-0.163961	0.616772	0.0592611	0.991781	-0.00394724	0.988918	-0.0796099	0.726644	-0.125182	0.400515	0.0172085	0.961659	-0.057108	0.798938	0.218183	0.266769	0.171562	0.280944	0.143157	0.873573
ENSG00000104447	TRPS1	0.0990231	0.778063	0.156882	0.991781	-0.0143695	0.978523	0.05617	0.813823	0.0893459	0.587306	0.0113874	0.972946	0.0666422	0.745957	0.00155445	0.995428	-0.0621116	0.772634	0.0746982	0.982369
ENSG00000104497	SNX16	-0.207891	0.473469	0.0973413	0.991781	0.0397196	0.92801	-0.0407337	0.865086	-0.126194	0.398445	0.0610683	0.845266	-0.00378656	0.988953	-0.0931345	0.751952	-0.14282	0.401165	-0.0636636	0.982369
ENSG00000104522	TSTA3	0.0965659	0.781395	0.0175343	0.991781	-0.065859	0.856333	-0.0233013	0.910845	-0.0344137	0.852426	-0.00916863	0.974282	-0.0243385	0.913432	-0.147485	0.525864	-0.141688	0.401165	-0.220261	0.576078
ENSG00000104626	ERI1	-0.123574	0.702579	0.0140041	0.991781	-0.0319208	0.942774	0.196323	0.275481	0.0798847	0.640103	-0.0440081	0.886509	0.0285863	0.909955	-0.0625326	0.848977	-0.00136729	0.993454	-0.0227593	0.982369
ENSG00000104643	MTMR9	0.0668294	0.860992	0.133546	0.991781	0.0651254	0.856333	-0.199754	0.275481	-0.254233	0.0783664	0.0547699	0.857969	0.0483641	0.836496	-0.0777771	0.805957	-0.131908	0.451029	-0.00176386	0.995122
ENSG00000104687	GSR	-0.017693	0.983233	0.0252004	0.991781	-0.0824215	0.831612	-0.131288	0.501917	-0.00675245	0.964973	0.0914702	0.725297	0.182206	0.313652	-0.0173891	0.961861	-0.0479873	0.833232	0.0301018	0.982369
ENSG00000104756	KCTD9	0.132979	0.692611	0.150288	0.991781	0.220176	0.545631	-0.118093	0.559015	-0.250067	0.0787063	0.0752034	0.795605	0.137561	0.433509	-0.0702209	0.824474	-0.122488	0.501191	0.116441	0.93532
ENSG00000104856	RELB	-0.00772551	0.983233	0.0520901	0.991781	-0.122077	0.722695	0.218457	0.237635	0.168453	0.241628	-0.08622	0.750174	-0.113945	0.545042	-0.0530414	0.887575	0.0617988	0.774996	-0.134653	0.930515
ENSG00000104886	PLEKHJ1	0.0828709	0.823114	-0.0871936	0.991781	-0.14773	0.642909	0.110699	0.597821	0.21424	0.137437	-0.183247	0.467178	-0.125573	0.491115	0.0392933	0.910317	0.0746945	0.720909	-0.0590201	0.982369
ENSG00000104915	STX10	0.0525563	0.90271	0.0677952	0.991781	-0.166677	0.617601	0.191547	0.291561	0.300258	0.0374292	-0.0156315	0.967767	-0.136174	0.434952	0.0979913	0.730353	0.104459	0.584946	-0.0219048	0.982369
ENSG00000104973	MED25	0.104178	0.760617	-0.124726	0.991781	-0.269369	0.441797	0.196822	0.275481	0.174151	0.224732	-0.22483	0.434238	-0.198007	0.272695	0.0530446	0.887575	0.0790866	0.701013	-0.0712447	0.982369
ENSG00000105136	ZNF419	-0.129947	0.692611	0.0178488	0.991781	-0.156526	0.638371	-0.0267355	0.907242	0.161998	0.257156	-0.0572983	0.847965	-0.0435422	0.862958	0.13634	0.593425	0.0757523	0.713632	0.123893	0.93532
ENSG00000105254	TBCB	0.111654	0.718847	0.171276	0.961251	-0.00716882	0.984002	-0.0300472	0.891754	-0.0325337	0.860472	-0.0141158	0.972155	-0.0629685	0.76787	-0.104648	0.707944	-0.110792	0.558081	-0.163556	0.82487
ENSG00000105327	BBC3	0.0859494	0.823114	0.0379986	0.991781	-0.0763372	0.838805	0.102495	0.64158	0.147029	0.314431	-0.113674	0.629655	-0.0302893	0.903579	-0.0506775	0.89353	-0.0189808	0.940009	-0.0339165	0.982369
ENSG00000105518	TMEM205	0.0683118	0.858923	-0.0606068	0.991781	0.0438103	0.922762	0.0728833	0.753545	0.0756604	0.665249	0.00940728	0.972965	-0.144115	0.414951	-0.0343107	0.916145	0.0379455	0.867006	-0.0699193	0.982369
ENSG00000105612	DNASE2	-0.0689515	0.858923	-0.0874674	0.991781	-0.148663	0.642909	0.0657214	0.780172	-0.0149592	0.927983	-0.103635	0.678142	-0.0135078	0.953934	0.0148898	0.96462	0.0602961	0.785112	-0.0110443	0.988427
ENSG00000105669	COPE	0.102471	0.775301	-0.114514	0.991781	-0.113098	0.745226	0.118606	0.559015	0.229745	0.111728	-0.156531	0.489494	-0.169495	0.352036	0.0357135	0.915198	0.0764133	0.708361	-0.0793417	0.982369
ENSG00000105875	WDR91	0.113099	0.718621	0.00926811	0.991781	-0.0725414	0.846385	0.134184	0.489728	0.0998325	0.531228	0.00646932	0.983115	0.00115145	0.995909	0.0861846	0.77263	0.0665811	0.754254	-0.0190027	0.982369
ENSG00000105948	TTC26	-0.173987	0.575256	-0.0324122	0.991781	-0.176972	0.59034	0.10671	0.62111	0.108691	0.48584	-0.110491	0.647448	-0.105111	0.585576	0.0761259	0.805957	0.182056	0.243238	0.0257099	0.982369
ENSG00000105963	ADAP1	0.142679	0.658699	-0.0734575	0.991781	-0.15206	0.642079	0.137718	0.476896	0.233266	0.106552	-0.125236	0.601467	-0.11041	0.558403	0.053996	0.884763	0.108603	0.570385	0.0303243	0.982369
ENSG00000106003	LFNG	0.0454428	0.917914	-0.0282004	0.991781	0.0155338	0.977272	-0.131456	0.501917	-0.0332334	0.860134	-0.104731	0.676539	-0.129043	0.472775	0.0454756	0.901343	0.131482	0.452681	0.0541542	0.982369
ENSG00000106009	BRAT1	0.0955909	0.788693	0.085312	0.991781	0.101703	0.770694	0.000112862	0.999011	0.0228274	0.896477	-0.110559	0.647448	-0.114142	0.545042	-0.0998489	0.726799	-0.0186615	0.940361	-0.124351	0.93532
ENSG00000106070	GRB10	-0.106669	0.753293	-0.0444706	0.991781	0.0637618	0.862103	-0.0525552	0.830945	0.137023	0.353715	-0.00525027	0.985678	0.0265253	0.909955	0.0212333	0.951429	0.0637466	0.7669	0.100811	0.956274
ENSG00000106144	CASP2	-0.0875394	0.823114	0.219161	0.840862	0.0662179	0.856333	-0.13162	0.501917	-0.197053	0.169868	0.0107747	0.972946	-0.0990698	0.599159	-0.0436567	0.903285	-0.00454043	0.982611	-0.0415685	0.982369
ENSG00000106153	CHCHD2	0.0388367	0.933281	-0.0302859	0.991781	-0.00755956	0.982194	0.109522	0.602281	0.191229	0.18197	-0.161288	0.483406	-0.302918	0.060742	0.177658	0.391874	0.176387	0.267115	0.0512553	0.982369
ENSG00000106246	PTCD1	-0.0297088	0.958409	0.041255	0.991781	-0.125036	0.717282	-0.00272805	0.989812	0.0046403	0.975603	-0.0115164	0.972946	0.170476	0.352036	-0.000345074	0.997514	-0.039532	0.860021	0.0207182	0.982369
ENSG00000106392	C1GALT1	-0.00802076	0.983233	0.00746225	0.991781	0.0253102	0.954326	-0.0306954	0.890152	0.0692368	0.69801	-0.0047633	0.986285	-0.0593432	0.790286	-0.0442727	0.903285	-0.0292193	0.898173	-0.0938782	0.977617
ENSG00000106460	TMEM106B	0.00898952	0.983233	-0.139627	0.991781	0.0598066	0.878686	-0.138273	0.476896	-0.104328	0.512833	0.089532	0.731885	0.150546	0.402709	-0.175381	0.402535	-0.141827	0.401165	-0.114741	0.93532
ENSG00000106603	COA1	0.168214	0.616772	-0.133097	0.991781	0.0546473	0.894336	0.031192	0.88862	0.151737	0.296139	0.0407058	0.897861	0.0179587	0.937183	-0.0467914	0.901343	0.0776097	0.703497	-0.0133789	0.985471
ENSG00000107242	PIP5K1B	0.0569941	0.897608	-0.133621	0.991781	-0.0870625	0.823444	-0.0542352	0.819918	-0.0306827	0.867132	0.0412927	0.894899	-0.00681516	0.97571	0.110259	0.682357	0.100367	0.595346	0.0675009	0.982369
ENSG00000107554	DNMBP	0.0258768	0.968581	-0.133569	0.991781	-0.00820547	0.982194	-0.0487663	0.845766	-0.0706492	0.689797	0.00699822	0.98182	0.0739669	0.707247	-0.0547152	0.881161	-0.0470973	0.833232	-0.029818	0.982369
ENSG00000107560	RAB11FIP2	-0.101382	0.778063	-0.00325636	0.991781	0.0894069	0.814157	-0.240445	0.237189	-0.27677	0.0558579	0.0865521	0.748598	0.154781	0.395052	-0.0843722	0.781903	-0.145855	0.387095	0.0438515	0.982369
ENSG00000107819	SFXN3	0.129119	0.692611	-0.0349695	0.991781	-0.0543443	0.894336	-0.0284026	0.896176	-0.0938894	0.563363	-0.0857233	0.754554	-0.0385655	0.879701	-0.0324402	0.918555	0.0661006	0.755158	-0.0485143	0.982369
ENSG00000108021	FAM208B	0.0685978	0.858923	-0.117747	0.991781	-0.0751729	0.843859	-0.0430941	0.85919	-0.163732	0.251788	0.0463398	0.879925	-0.047761	0.837515	-0.0202755	0.95268	0.0104707	0.966715	0.00243136	0.995122
ENSG00000108064	TFAM	0.0141563	0.983233	0.218258	0.840862	0.170289	0.603581	-0.0753244	0.749022	-0.150047	0.301947	0.0800409	0.776618	0.00760215	0.975428	0.0335205	0.918064	-0.051657	0.828158	-0.0283089	0.982369
ENSG00000108106	UBE2S	0.0171887	0.983233	-0.0837566	0.991781	0.215368	0.545631	0.0334008	0.882203	0.0681146	0.699504	0.0879776	0.74464	0.0592464	0.790298	-0.20984	0.279291	-0.170143	0.285553	-0.103858	0.93532
ENSG00000108298	RPL19	-0.0560069	0.901465	-0.140367	0.991781	-0.0242017	0.956174	-0.0497723	0.844592	0.0293993	0.870328	0.0398447	0.900123	-0.00858265	0.972888	-0.128	0.621864	-0.0817793	0.686885	-0.208652	0.715134
ENSG00000108375	RNF43	-0.146787	0.658699	-0.155551	0.991781	-0.140304	0.649624	-0.0267814	0.907242	-0.116663	0.439502	0.0671637	0.823077	0.0256989	0.910991	-0.162681	0.458912	-0.140753	0.403749	-0.145016	0.873573
ENSG00000108387	38231	0.00386276	0.99235	-0.0630592	0.991781	-0.110451	0.745226	0.185972	0.307747	0.214176	0.137437	-0.0386611	0.900909	-0.082398	0.66728	0.0641418	0.842027	0.144388	0.394441	-0.0329781	0.982369
ENSG00000108395	TRIM37	-0.10085	0.778063	-0.129614	0.991781	0.0144333	0.978523	0.0618583	0.791393	0.0058044	0.969196	0.117102	0.618429	-0.0239418	0.913432	0.0183599	0.960733	-0.00902603	0.967324	-0.0517841	0.982369
ENSG00000108468	CBX1	-0.0514306	0.90271	0.0882014	0.991781	0.0650217	0.856333	-0.191508	0.291561	0.0105414	0.947163	0.0719172	0.811731	0.122196	0.507856	0.0127097	0.970844	-0.0473004	0.833232	-0.020573	0.982369
ENSG00000108556	CHRNE	0.119032	0.718621	-0.063234	0.991781	0.00790245	0.982194	0.0193092	0.935935	0.0512271	0.769953	-0.00737231	0.979343	0.16667	0.359747	-0.104599	0.707944	-0.145835	0.387095	-0.00410816	0.99338
ENSG00000108559	NUP88	0.0679058	0.858923	0.0061166	0.991781	-0.0155657	0.977272	-0.23162	0.237189	-0.228384	0.111878	0.116341	0.619755	0.0856588	0.654636	-0.17742	0.391874	-0.216286	0.145574	-0.0805767	0.982369
ENSG00000108641	B9D1	-0.0156571	0.983233	-0.0923493	0.991781	0.173886	0.601767	-0.0501336	0.844592	-0.0183145	0.915428	0.118354	0.618429	0.0922113	0.625061	-0.0239617	0.943688	-0.0484404	0.833232	0.0719606	0.982369
ENSG00000108771	DHX58	0.0980328	0.781395	-0.0622262	0.991781	-0.20772	0.545786	0.196629	0.275481	0.242008	0.0904662	-0.0215332	0.957632	-0.0965992	0.608637	0.0947921	0.746001	0.16659	0.30025	-0.0362737	0.982369
ENSG00000108788	MLX	-0.0572463	0.897608	0.129276	0.991781	-0.209219	0.545786	0.0175227	0.938161	0.0499436	0.778362	-0.0926796	0.72409	-0.265411	0.0996692	0.0847302	0.781517	0.164807	0.310048	-0.0821439	0.982369
ENSG00000108861	DUSP3	-0.177013	0.575256	0.163639	0.991781	-0.144652	0.643252	0.148859	0.445221	0.0102061	0.948214	0.0597493	0.845266	-0.100928	0.591877	0.00428279	0.990611	-0.0057884	0.977204	-0.10777	0.93532
ENSG00000108984	MAP2K6	-0.141191	0.674207	0.0338801	0.991781	0.0716164	0.846708	0.0973616	0.672759	0.179978	0.209042	-0.0104264	0.972965	0.0550019	0.800301	-0.0303536	0.920096	-0.000319249	0.997204	0.0252068	0.982369
ENSG00000109016	DHRS7B	-0.0806258	0.827764	-0.0559931	0.991781	0.135203	0.668351	0.168639	0.373122	0.139003	0.346583	-0.0935181	0.719892	-0.136184	0.434952	0.0232167	0.943688	0.103388	0.586397	-0.0183868	0.982369
ENSG00000109220	CHIC2	-0.211114	0.46143	0.0681098	0.991781	-0.0268572	0.95179	-0.12877	0.507269	-0.0725002	0.680692	-0.0113713	0.972946	0.0144302	0.950996	0.0901191	0.767884	0.0235631	0.92375	0.0815344	0.982369
ENSG00000109519	GRPEL1	0.0215896	0.978653	0.17624	0.961251	0.188207	0.554192	-0.147192	0.452359	-0.161591	0.257156	0.167367	0.467178	0.126837	0.482725	-0.215723	0.266769	-0.247931	0.0900381	-0.077294	0.982369
ENSG00000109586	GALNT7	-0.156245	0.658699	-0.0724031	0.991781	-0.0654922	0.856333	-0.0237624	0.910845	-0.00155429	0.993645	-0.0465204	0.879449	0.0649005	0.758952	0.103367	0.710746	0.11085	0.558081	0.148358	0.873086
ENSG00000109689	STIM2	0.0372529	0.940636	-0.0989957	0.991781	0.0665528	0.856333	-0.0158781	0.944449	-0.125017	0.401037	0.171801	0.467178	0.12345	0.50132	-0.0459206	0.901343	-0.0260946	0.915739	-0.016955	0.984538
ENSG00000109736	MFSD10	0.12402	0.698663	-0.0427754	0.991781	-0.0964561	0.779017	0.0918378	0.692502	0.196082	0.171593	-0.197388	0.443535	-0.132588	0.445253	0.0758002	0.805957	0.109915	0.563286	0.0365317	0.982369
ENSG00000109790	KLHL5	-0.166855	0.616772	0.207219	0.840862	0.00829318	0.982194	0.0225951	0.912653	-0.128306	0.386694	0.0826983	0.764286	0.0993472	0.599159	-0.141571	0.548148	-0.119786	0.514011	-0.132093	0.935224
ENSG00000109861	CTSC	-0.173486	0.576171	0.0238431	0.991781	0.137149	0.656012	-0.155666	0.416166	-0.214676	0.137437	0.170631	0.467178	-0.0732412	0.712321	-0.0356265	0.915198	-0.104024	0.584946	-0.173962	0.797693
ENSG00000110002	VWA5A	0.0139999	0.983233	0.112861	0.991781	-0.0528891	0.896005	0.0391	0.869514	-0.105669	0.506461	0.0853391	0.75646	0.0276099	0.909955	-0.117748	0.649369	-0.102601	0.587777	-0.0800085	0.982369
ENSG00000110042	DTX4	0.127539	0.692611	-0.0192527	0.991781	0.149006	0.642909	-0.160942	0.397914	-0.019864	0.909473	-0.126365	0.591256	-0.101998	0.591541	0.0419152	0.903285	0.0354527	0.876316	-0.00824534	0.988427
ENSG00000110057	UNC93B1	0.106318	0.755884	-0.0397754	0.991781	-0.226516	0.535185	0.13361	0.494269	0.258973	0.0729043	-0.0972301	0.692647	-0.0916547	0.625061	0.0741296	0.808742	0.126493	0.483158	-0.0220112	0.982369
ENSG00000110075	PPP6R3	-0.0952773	0.789482	0.141224	0.991781	-0.0273835	0.95034	-0.110953	0.597821	-0.1375	0.352508	0.16638	0.467178	0.169408	0.352036	0.013316	0.966919	-0.102231	0.587777	0.0626059	0.982369
ENSG00000110324	IL10RA	0.126379	0.692611	-0.192871	0.900225	0.220463	0.545631	-0.0606491	0.792865	0.0472511	0.79254	-0.0702079	0.81875	0.00990182	0.969281	-0.00779803	0.98099	0.0417055	0.854024	0.0386309	0.982369
ENSG00000110717	NDUFS8	0.0154295	0.983233	0.0572106	0.991781	0.173216	0.601767	-0.198125	0.275481	-0.167554	0.244718	0.0094621	0.972965	-0.108475	0.568927	-0.108976	0.686479	-0.110892	0.558081	-0.137717	0.901114
ENSG00000110851	PRDM4	-0.0008642	0.995793	0.106237	0.991781	0.00574941	0.986915	0.00730059	0.978296	-0.0549903	0.747525	0.0116099	0.972946	-0.0270575	0.909955	-0.00747553	0.98099	-0.0679323	0.749556	-0.0516325	0.982369
ENSG00000110955	ATP5B	-0.0817391	0.826783	-0.0295694	0.991781	-0.106248	0.756297	-0.0121214	0.961903	0.102744	0.518827	-0.11161	0.646252	-0.116803	0.536232	0.123775	0.634722	0.119663	0.514011	-0.0127179	0.985471
ENSG00000111145	ELK3	-0.0289092	0.958409	-0.0388317	0.991781	0.171852	0.601767	-0.0613069	0.792547	-0.111957	0.4676	0.0826822	0.764286	0.104814	0.585576	0.056934	0.87463	0.0458461	0.841315	0.153482	0.843051
ENSG00000111331	OAS3	0.0236102	0.972424	-0.00201557	0.993831	-0.0952839	0.784467	0.120211	0.5542	0.140486	0.342061	0.0373518	0.900909	-0.0403104	0.878589	0.0547313	0.881161	0.130002	0.457403	0.00490464	0.99338
ENSG00000111335	OAS2	0.0180867	0.983233	-0.00704283	0.991781	-0.0727009	0.846385	0.0813416	0.71814	0.0949794	0.557157	0.0671377	0.823077	0.00226742	0.99521	0.0366617	0.915198	0.0967324	0.609511	-0.000848074	0.995122
ENSG00000111596	CNOT2	-0.100041	0.778063	0.0699098	0.991781	-0.0819351	0.833228	-0.0607748	0.792547	-0.186837	0.191472	0.0631452	0.835402	0.0850557	0.657181	-0.112043	0.681099	-0.16155	0.316764	-0.0151879	0.984538
ENSG00000111684	LPCAT3	-0.0831908	0.823114	0.126188	0.991781	0.0257886	0.954326	0.217837	0.237635	0.119	0.429802	0.079441	0.776618	-0.0512863	0.822992	-0.00156735	0.995428	0.0497544	0.833232	-0.0273867	0.982369
ENSG00000111731	C2CD5	0.0671216	0.858923	-0.137222	0.991781	0.190289	0.546308	-0.216544	0.237635	-0.0792011	0.645151	-0.027622	0.938154	-0.0154784	0.943788	0.0861782	0.77263	0.0824339	0.685212	0.0615998	0.982369
ENSG00000111817	DSE	-0.0531929	0.90271	0.0290859	0.991781	-0.175473	0.596123	-0.0423395	0.861108	0.0229661	0.896477	-0.0812245	0.769406	-0.137664	0.433509	0.0755583	0.805957	0.0437145	0.848941	0.00319237	0.995122
ENSG00000111846	GCNT2	0.145979	0.658699	-0.0168304	0.991781	0.0459293	0.921114	-0.00413412	0.988345	-0.121397	0.423642	-0.0360339	0.907	-0.0264552	0.909955	0.00997844	0.977625	0.0692308	0.745497	-0.0039793	0.99338
ENSG00000112078	KCTD20	0.143473	0.658699	0.046259	0.991781	-0.0439459	0.922762	-0.0946626	0.680376	0.0162169	0.924987	-0.150365	0.492136	0.0238708	0.913432	0.0878616	0.77263	0.0353689	0.876316	0.0177031	0.982369
ENSG00000112137	PHACTR1	-0.16342	0.616772	-0.0114584	0.991781	0.181828	0.579564	0.0104253	0.964547	-0.037548	0.834984	0.0149962	0.971856	0.0857169	0.654636	-0.194641	0.314682	-0.199008	0.1919	-0.0289732	0.982369
ENSG00000112304	ACOT13	-0.267521	0.236295	0.222417	0.840862	-0.195153	0.545794	0.0873104	0.701456	0.0452066	0.799697	0.105454	0.676539	0.0916709	0.625061	-0.00648868	0.985588	-0.048816	0.833232	-0.0140593	0.984829
ENSG00000112357	PEX7	-0.0329995	0.945825	-0.132054	0.991781	-0.0637538	0.862103	-0.0669565	0.775144	-0.0361131	0.843933	-0.264094	0.399401	-0.0526216	0.813717	0.121992	0.634722	0.139789	0.410057	0.116986	0.93532
ENSG00000112367	FIG4	-0.0741859	0.842917	-0.12426	0.991781	0.0525501	0.896278	0.00563345	0.984171	-0.0326562	0.860472	0.0280187	0.938154	-0.113861	0.545042	0.0662735	0.841674	0.105823	0.583357	-0.00135111	0.995122
ENSG00000112576	CCND3	0.0226691	0.977536	-0.144835	0.991781	0.0808107	0.833652	-0.135025	0.482471	0.142227	0.330711	-0.167196	0.467178	-0.166999	0.359747	0.0374067	0.914879	0.160385	0.319531	0.0161037	0.984538
ENSG00000112739	PRPF4B	-0.160517	0.640008	0.0908635	0.991781	0.0896222	0.814157	-0.230185	0.237189	-0.334208	0.0250979	0.207031	0.434238	0.200139	0.269901	-0.0895386	0.770635	-0.231507	0.114808	-0.0369315	0.982369
ENSG00000112759	SLC29A1	0.0852667	0.823114	-0.0591097	0.991781	0.0771665	0.837185	-0.144635	0.45911	-0.209229	0.147746	-0.00348943	0.992486	-0.0602753	0.784296	-0.199088	0.309309	-0.0958972	0.614552	-0.129897	0.93532
ENSG00000113013	HSPA9	0.0671031	0.858923	0.0795041	0.991781	0.184029	0.574824	-0.173728	0.35015	-0.221038	0.127343	0.21261	0.434238	0.230203	0.196053	-0.245806	0.201815	-0.275034	0.0699034	-0.0809475	0.982369
ENSG00000113048	MRPS27	-0.0323198	0.94829	0.070603	0.991781	0.0467688	0.917624	-0.109767	0.601649	-0.112057	0.4676	0.204728	0.439464	0.0664325	0.746495	-0.155838	0.479272	-0.12364	0.496769	-0.184712	0.786739
ENSG00000113141	IK	-0.027353	0.962971	0.0741856	0.991781	0.145107	0.643252	-0.196413	0.275481	-0.183358	0.198499	0.195289	0.444183	0.0876166	0.646984	-0.163568	0.453943	-0.164378	0.312151	-0.137581	0.901114
ENSG00000113240	CLK4	-0.0630958	0.88462	0.128833	0.991781	-0.0973253	0.773966	-0.0232851	0.910845	-0.0789108	0.646225	0.0628227	0.83559	0.101118	0.591877	-0.0945438	0.74639	-0.0572455	0.795473	-0.0807863	0.982369
ENSG00000113282	CLINT1	0.0993799	0.778063	0.0112312	0.991781	0.197761	0.545794	-0.288444	0.129398	-0.269456	0.0652169	0.104273	0.677461	0.211228	0.248475	-0.215523	0.266769	-0.256741	0.0766104	-0.104332	0.93532
ENSG00000113356	POLR3G	-0.0708116	0.853068	0.0534781	0.991781	0.034753	0.938208	-0.0940659	0.680427	-0.165894	0.246367	0.115471	0.623717	0.0281029	0.909955	0.105756	0.706026	0.0467288	0.835526	0.0894732	0.982369
ENSG00000113368	LMNB1	-0.241345	0.388148	0.164787	0.991781	0.00809383	0.982194	0.200212	0.275481	0.0922577	0.572547	0.115245	0.623717	0.148811	0.405832	-0.111704	0.682357	-0.136345	0.426881	-0.041949	0.982369
ENSG00000113391	FAM172A	0.0189386	0.983233	0.165405	0.991781	-0.146606	0.642909	-0.0283027	0.896176	-0.00851312	0.957774	-0.175923	0.467178	0.0799725	0.6817	0.0824727	0.787887	0.0391386	0.861395	0.179227	0.786739
ENSG00000113441	LNPEP	-0.147529	0.658699	0.0961588	0.991781	0.193446	0.545794	-0.0948012	0.680376	-0.164693	0.250491	0.123456	0.604966	0.0480448	0.836496	-0.0497777	0.895397	-0.0809054	0.687457	-0.00173162	0.995122
ENSG00000114127	XRN1	-0.0420444	0.924572	0.0418434	0.991781	-0.126288	0.712374	0.080042	0.72537	-0.0308181	0.867132	0.12748	0.584036	0.0327792	0.896126	-0.00124485	0.995428	0.0336308	0.884188	-0.0191155	0.982369
ENSG00000114354	TFG	-0.0122618	0.983233	0.0495852	0.991781	0.151933	0.642079	-0.00332138	0.98948	-0.0552418	0.747282	-0.00128354	0.998531	0.055347	0.80003	-0.0690212	0.828538	-0.0785932	0.703142	0.027664	0.982369
ENSG00000114388	NPRL2	-0.0538295	0.90271	0.063467	0.991781	-0.125347	0.715923	0.00410819	0.988345	0.14471	0.322245	-0.0237778	0.95401	-0.102021	0.591541	0.0110456	0.975634	0.0160463	0.947329	-0.137936	0.901114
ENSG00000114395	CYB561D2	0.0440311	0.924572	-0.113699	0.991781	-0.121671	0.722695	0.0557476	0.8141	0.160466	0.260696	-0.198795	0.439464	-0.194021	0.284271	0.0834337	0.783099	0.14204	0.401165	-0.0625285	0.982369
ENSG00000114439	BBX	-0.00671062	0.985778	-0.0373695	0.991781	-0.0308762	0.943823	-0.0236431	0.910845	-0.146887	0.314636	0.105147	0.676539	-0.00124821	0.995909	-0.107518	0.69617	-0.0773098	0.703497	-0.0184835	0.982369
ENSG00000114480	GBE1	-0.0833999	0.823114	-0.0205343	0.991781	0.0578769	0.883893	-0.123185	0.534525	-0.0830513	0.62077	-0.0889354	0.73635	0.00219969	0.99521	-0.015122	0.96462	-0.036475	0.872926	-0.00371476	0.99338
ENSG00000114770	ABCC5	-0.0147806	0.983233	-0.089215	0.991781	-0.0912569	0.810871	-0.00212826	0.992455	0.0960822	0.551018	-0.136375	0.545043	0.0299667	0.90472	0.22949	0.253226	0.188737	0.226484	0.181388	0.786739
ENSG00000114859	CLCN2	-0.0828963	0.823114	0.00688814	0.991781	0.203107	0.545786	-0.160489	0.397914	-0.136199	0.357127	-0.0697347	0.81919	-0.0561732	0.80003	-0.0752608	0.805957	0.0383031	0.864279	0.0791158	0.982369
ENSG00000114982	KANSL3	0.175676	0.575256	-0.101437	0.991781	0.137515	0.655178	-0.000983516	0.995573	-0.0361937	0.843933	0.0204303	0.957632	-0.15583	0.391786	0.00787865	0.98099	0.156503	0.337521	-0.0229044	0.982369
ENSG00000115053	NCL	-0.0196552	0.983233	-0.00350685	0.991781	0.289608	0.371325	-0.231584	0.237189	-0.211416	0.144333	0.154116	0.490737	0.101921	0.591541	-0.148117	0.520583	-0.176042	0.26833	-0.00602358	0.990447
ENSG00000115073	ACTR1B	0.266715	0.236295	-0.188222	0.900225	-0.0898455	0.814157	0.0345488	0.878624	0.0993488	0.533612	-0.141551	0.525363	-0.111849	0.5536	0.0478943	0.901343	0.0570681	0.796365	-0.0807508	0.982369
ENSG00000115159	GPD2	-0.180086	0.575256	0.132678	0.991781	-0.142978	0.645751	0.11334	0.588332	0.169411	0.239571	0.00113519	0.998531	-0.00795048	0.974001	0.0426118	0.903285	0.0109254	0.965335	0.0269417	0.982369
ENSG00000115232	ITGA4	0.225221	0.433708	-0.034684	0.991781	-0.0665448	0.856333	-0.0693556	0.760656	-0.0604109	0.729986	0.0130386	0.972155	-0.0377495	0.883622	0.0172859	0.961861	-0.0169105	0.944492	0.0185544	0.982369
ENSG00000115267	IFIH1	-0.0755329	0.842917	0.00370491	0.991781	-0.0394325	0.928333	0.0827217	0.712185	0.0160008	0.924987	0.0551053	0.85759	-0.0612074	0.776238	-0.0367359	0.915198	0.0526664	0.820319	-0.100924	0.956274
ENSG00000115306	SPTBN1	-0.00983219	0.983233	0.0313461	0.991781	0.154213	0.642079	0.0671596	0.775011	0.025807	0.887579	0.0533477	0.862746	0.164015	0.36277	-0.10211	0.719533	-0.0852233	0.663617	-0.0446512	0.982369
ENSG00000115317	HTRA2	0.0366962	0.940636	-0.0278218	0.991781	-0.144525	0.643252	-0.0184385	0.936677	0.0645127	0.714189	-0.225959	0.434238	-0.247384	0.14381	-0.00597913	0.986871	0.0689739	0.747154	-0.205414	0.715134
ENSG00000115419	GLS	-0.0453812	0.917914	0.0425016	0.991781	0.106831	0.756156	-0.0471281	0.853504	-0.217849	0.132527	-0.0696403	0.81919	-0.0924933	0.625061	0.0386547	0.913007	0.11075	0.558081	0.0137723	0.984829
ENSG00000115649	CNPPD1	-0.0368069	0.940636	0.00424084	0.991781	-0.0104143	0.982194	0.0851854	0.710544	0.0803523	0.637959	0.00834304	0.977455	-0.1333	0.442576	-0.0656189	0.841674	0.0136987	0.95699	-0.0931624	0.978488
ENSG00000115661	STK16	-0.0125232	0.983233	0.0198993	0.991781	0.104143	0.761204	0.0493886	0.8456	0.174974	0.223739	-0.0865844	0.748598	0.00896324	0.972049	0.0140642	0.96462	0.0335759	0.884188	0.0531804	0.982369
ENSG00000115808	STRN	-0.151284	0.658699	0.200671	0.866811	0.139357	0.649624	-0.14429	0.45911	-0.267257	0.0658171	0.0996488	0.691875	0.164725	0.361285	-0.103603	0.710746	-0.171275	0.280944	0.0217662	0.982369
ENSG00000115841	RMDN2	0.130005	0.692611	-0.0822945	0.991781	0.0879396	0.822482	-0.0971907	0.672982	0.00237658	0.989164	0.0387514	0.900909	0.142348	0.420739	0.0188533	0.960733	-0.0743366	0.723633	0.163898	0.82487
ENSG00000115946	PNO1	-0.0129893	0.983233	0.0459449	0.991781	0.144336	0.643252	-0.0946309	0.680376	-0.217608	0.132553	0.207906	0.434238	0.209526	0.249749	-0.157809	0.473855	-0.166565	0.30025	-0.053242	0.982369
ENSG00000116032	GRIN3B	0.017018	0.983233	0.156903	0.991781	-0.0899096	0.814157	0.0865834	0.701865	0.0931898	0.56804	-0.0380388	0.900909	0.0292411	0.909176	-0.0222347	0.947039	-0.0196242	0.935849	-0.00976899	0.988427
ENSG00000116062	MSH6	0.0879177	0.823114	0.0990481	0.991781	0.146965	0.642909	-0.142413	0.463186	-0.0749058	0.668045	0.0813277	0.769406	0.112036	0.5536	-0.000599848	0.997514	0.00142856	0.993454	-0.0129791	0.985471
ENSG00000116095	PLEKHA3	-0.0145253	0.983233	0.0768303	0.991781	0.117492	0.731051	-0.161941	0.392286	-0.313012	0.0318358	0.180086	0.467178	0.300544	0.060742	-0.0780996	0.805957	-0.142907	0.401165	0.0584494	0.982369
ENSG00000116198	CEP104	0.28669	0.203831	0.0850732	0.991781	0.130594	0.683325	-0.0433263	0.85919	-0.134069	0.364239	0.0982395	0.692647	0.0641941	0.760707	-0.000335399	0.997514	0.042731	0.850554	-0.0138562	0.984829
ENSG00000116212	LRRC42	0.153643	0.658699	0.150066	0.991781	0.10699	0.755972	-0.150726	0.441733	-0.0899585	0.584724	0.089532	0.731885	0.111774	0.5536	-0.154019	0.483493	-0.102698	0.587777	-0.100186	0.957374
ENSG00000116213	WRAP73	0.0272269	0.962971	-0.101308	0.991781	-0.146789	0.642909	-0.00873555	0.973846	0.0746575	0.668045	-0.148375	0.502285	-0.0679226	0.741483	0.0104973	0.977625	0.103237	0.586615	-0.0582462	0.982369
ENSG00000116260	QSOX1	0.0468636	0.912266	-0.0647311	0.991781	0.0612579	0.871262	0.0170261	0.940702	0.0766407	0.660908	-0.118941	0.618429	-0.0643102	0.760707	-0.102226	0.719533	-0.0580291	0.793161	-0.107709	0.93532
ENSG00000116273	PHF13	0.0127631	0.983233	0.152682	0.991781	-0.0252464	0.954326	0.0331171	0.882266	0.0225856	0.896499	0.00248001	0.99764	-0.020739	0.924589	-0.089129	0.77263	-0.0497061	0.833232	-0.0493302	0.982369
ENSG00000116299	KIAA1324	0.0506064	0.90271	0.162474	0.991781	0.108051	0.753216	0.0962459	0.678049	0.055977	0.74568	0.0609941	0.845266	-0.0515733	0.820921	0.038916	0.911228	0.0692318	0.745497	0.0534061	0.982369
ENSG00000116497	S100PBP	-0.0518274	0.90271	-0.0145284	0.991781	-0.0162913	0.974515	-0.00411464	0.988345	-0.0436846	0.808711	0.0249485	0.946784	-0.0261866	0.91077	0.0835788	0.782942	0.0669487	0.753227	0.119066	0.93532
ENSG00000116580	GON4L	-0.0709228	0.853068	0.0139051	0.991781	-0.164014	0.626265	0.0435972	0.85919	-0.154752	0.283824	0.146424	0.502285	-0.0627621	0.76787	-0.00582756	0.98719	0.00264428	0.991334	-0.0923885	0.982369
ENSG00000116670	MAD2L2	-0.0336946	0.945084	0.0572922	0.991781	-0.0305891	0.944381	0.135909	0.482471	0.203741	0.158462	-0.161794	0.483406	-0.0250094	0.913432	-0.0596881	0.860407	-0.0415314	0.854579	-0.071364	0.982369
ENSG00000116685	KIAA2013	0.0186003	0.983233	-0.00587776	0.991781	-0.0430847	0.923866	0.0879231	0.700175	0.201787	0.160326	-0.101326	0.691875	0.0442905	0.859397	0.0238101	0.943688	-0.0169782	0.944492	-0.00547217	0.991309
ENSG00000116688	MFN2	-0.0834491	0.823114	0.0209013	0.991781	0.0497511	0.907719	0.0486115	0.845766	0.0439683	0.807651	-0.0568629	0.847965	0.0750861	0.704932	0.0323434	0.918555	0.0417506	0.854024	0.0361415	0.982369
ENSG00000116690	PRG4	-0.0616547	0.891731	-0.0342048	0.991781	-0.00937131	0.982194	-0.00745965	0.978296	0.0528774	0.759994	-0.0572341	0.847965	-0.0438921	0.860662	0.114441	0.668946	0.102559	0.587777	0.0842318	0.982369
ENSG00000116691	MIIP	0.014473	0.983233	-0.0592961	0.991781	-0.0766721	0.837516	0.215822	0.239996	0.231799	0.108476	-0.211166	0.434238	-0.0913322	0.62633	0.0734459	0.810512	0.104007	0.584946	0.0452736	0.982369
ENSG00000116786	PLEKHM2	0.0724851	0.845685	-0.0286723	0.991781	-0.0681795	0.856333	0.0742183	0.75141	0.141137	0.337989	-0.0222492	0.957632	-0.0440389	0.860107	-0.0565953	0.876752	0.0249208	0.919278	-0.0987925	0.957651
ENSG00000116824	CD2	-0.0231752	0.973278	0.0717361	0.991781	0.0998268	0.770694	-0.122541	0.535861	-0.180981	0.205114	-0.00324549	0.993797	0.084931	0.657181	-0.122464	0.634722	-0.10657	0.583357	-0.0588766	0.982369
ENSG00000116863	ADPRHL2	0.0789589	0.827764	-0.221392	0.840862	-0.191708	0.546111	0.135651	0.482471	0.255074	0.0783664	-0.206921	0.434238	-0.300751	0.060742	0.128297	0.620147	0.235964	0.106777	-0.105413	0.93532
ENSG00000116898	MRPS15	0.00698126	0.985778	0.0788109	0.991781	0.105307	0.758224	-0.0750761	0.749022	-0.136129	0.357127	-0.05685	0.847965	-0.171982	0.348112	-0.0183308	0.960733	0.0331116	0.885249	0.0523742	0.982369
ENSG00000116954	RRAGC	-0.284823	0.203831	0.0740982	0.991781	0.147898	0.642909	-0.0316144	0.886235	-0.163349	0.253012	0.0574886	0.847598	0.10495	0.585576	0.021601	0.949735	-0.0175264	0.944492	-0.01839	0.982369
ENSG00000116977	LGALS8	-0.1313	0.692611	0.108153	0.991781	0.0238589	0.957198	0.0368802	0.875729	-0.0133211	0.935199	0.186694	0.467178	0.106082	0.582839	-0.0672088	0.83748	-0.103962	0.584946	-0.0296407	0.982369
ENSG00000117226	GBP3	0.00413647	0.99119	-0.19131	0.900225	-0.0769273	0.837185	0.109061	0.605266	0.0776113	0.653103	-0.0598428	0.845266	-0.151162	0.402709	0.0555504	0.878629	0.162317	0.316172	-0.0102607	0.988427
ENSG00000117281	CD160	-0.0266179	0.96384	0.0260241	0.991781	0.0261355	0.95407	-0.0708398	0.756055	-0.207019	0.152211	0.082112	0.764286	-0.0166002	0.942941	-0.160835	0.46137	-0.098719	0.601048	-0.124254	0.93532
ENSG00000117410	ATP6V0B	0.0239608	0.972424	-0.0692632	0.991781	-0.170313	0.603581	0.211346	0.253622	0.344353	0.0223715	-0.167931	0.467178	-0.23557	0.177866	0.156805	0.474709	0.24744	0.0900381	0.00825179	0.988427
ENSG00000117481	NSUN4	0.0816407	0.826783	-0.121936	0.991781	-0.0582038	0.88182	0.0488759	0.845766	0.00341815	0.982744	-0.187207	0.467178	-0.208703	0.249749	0.259089	0.201815	0.187402	0.22857	0.113468	0.93532
ENSG00000117500	TMED5	0.0153034	0.983233	0.132969	0.991781	0.142802	0.645751	-0.193904	0.282786	-0.179591	0.209581	0.172404	0.467178	0.329602	0.0458431	-0.158189	0.473855	-0.228005	0.120613	0.0722701	0.982369
ENSG00000117640	MTFR1L	0.120656	0.718621	0.0516241	0.991781	-0.0428933	0.923866	-0.145222	0.457693	-0.0390346	0.833466	-0.114758	0.62652	-0.205542	0.261478	-0.00937182	0.977749	0.101492	0.591575	-0.131464	0.935224
ENSG00000117748	RPA2	-0.316682	0.186399	0.146338	0.991781	0.0313945	0.942774	0.00911606	0.971229	0.0321757	0.861677	0.207486	0.434238	-0.0570209	0.798938	-0.0380678	0.913976	-0.0775033	0.703497	-0.0767942	0.982369
ENSG00000117859	OSBPL9	0.0458487	0.917688	0.0284859	0.991781	0.211133	0.545631	0.0964232	0.678049	0.161333	0.257568	0.171073	0.467178	0.243923	0.152391	-0.0394965	0.910317	-0.0920888	0.626934	0.104974	0.93532
ENSG00000117862	TXNDC12	-0.0940194	0.795838	-0.0227013	0.991781	0.143121	0.645751	-0.152264	0.434768	-0.13748	0.352508	0.257867	0.399401	0.280115	0.0917613	-0.180954	0.378202	-0.266702	0.0708919	-0.191497	0.786739
ENSG00000118162	KPTN	0.128341	0.692611	-0.109971	0.991781	-0.141104	0.649624	0.0485824	0.845766	0.0856697	0.607061	-0.0503485	0.86737	-0.144305	0.414951	0.051803	0.888765	0.147164	0.383131	-0.0414911	0.982369
ENSG00000118181	RPS25	0.00732878	0.984445	0.0428803	0.991781	0.109303	0.748121	-0.207554	0.267768	-0.197182	0.169868	0.162126	0.483406	0.135632	0.43566	-0.0123549	0.971469	-0.120782	0.508408	-0.0408527	0.982369
ENSG00000118363	SPCS2	-0.0126462	0.983233	0.0133284	0.991781	-0.0134924	0.979869	-0.104011	0.633615	-0.155584	0.281701	0.0382128	0.900909	0.0691386	0.735857	0.111552	0.682357	0.0921468	0.626934	0.114735	0.93532
ENSG00000118496	FBXO30	-0.233343	0.394583	0.0354996	0.991781	0.0386829	0.929219	-0.0378121	0.875398	-0.157593	0.270744	-0.11847	0.618429	0.00951478	0.970103	0.0275704	0.932987	0.0231633	0.924915	0.0694356	0.982369
ENSG00000118518	RNF146	-0.0392242	0.932745	-0.0120584	0.991781	-0.0361391	0.933015	-0.0109186	0.964066	0.0193674	0.909856	0.0140964	0.972155	-0.0272703	0.909955	0.0410283	0.903285	0.0836271	0.676575	0.0423876	0.982369
ENSG00000118690	ARMC2	-0.0714549	0.849666	0.00926811	0.991781	-0.0381088	0.929302	0.0284736	0.896176	-0.0763085	0.660908	-0.0536508	0.862725	0.0186361	0.936988	0.0606427	0.858111	-0.0138115	0.956822	0.00717799	0.988427
ENSG00000118762	PKD2	0.0676444	0.858923	-0.00816712	0.991781	0.311521	0.242771	-0.28371	0.129398	-0.249499	0.0787193	0.0942953	0.71402	0.11849	0.528561	-0.0714819	0.819702	-0.155123	0.346395	-0.0225239	0.982369
ENSG00000118971	CCND2	-0.114388	0.718621	0.0550203	0.991781	-0.0233166	0.959446	-0.203649	0.2753	-0.0832512	0.620177	-0.0307857	0.920567	0.0933932	0.621683	0.137746	0.580057	0.0658362	0.756078	0.0829919	0.982369
ENSG00000118997	DNAH7	-0.179606	0.575256	0.0265111	0.991781	-0.141	0.649624	0.0827024	0.712185	0.0316017	0.863774	0.00124162	0.998531	-0.00031931	0.998672	0.0208431	0.952502	0.0478293	0.833232	0.00777132	0.988427
ENSG00000119139	TJP2	0.137257	0.679028	-0.022911	0.991781	-0.0652769	0.856333	0.149862	0.445221	0.118587	0.43089	-0.0345912	0.907	0.0926836	0.62496	-0.0241777	0.943688	0.0565877	0.799512	-0.0069039	0.988427
ENSG00000119321	FKBP15	-0.0615489	0.891731	-0.00897101	0.991781	-0.0800292	0.833652	0.0893774	0.696289	0.0291413	0.871085	-0.0135578	0.972155	-0.13342	0.442576	0.0682053	0.831221	0.0815149	0.686885	-0.0777842	0.982369
ENSG00000119328	FAM206A	-0.0689207	0.858923	-0.0250082	0.991781	-0.0669515	0.856333	-0.0376251	0.875398	-0.109042	0.485289	0.14415	0.519521	0.330372	0.0458431	-0.248972	0.201815	-0.275876	0.0699034	-0.157893	0.843051
ENSG00000119397	CNTRL	0.137777	0.678908	-0.142662	0.991781	-0.0380051	0.929302	0.00089645	0.995573	-0.0597241	0.730684	0.000206399	0.998842	0.0922934	0.625061	0.0247453	0.943688	0.0541949	0.807996	0.0267869	0.982369
ENSG00000119414	PPP6C	-0.173904	0.575256	0.0473541	0.991781	0.0114749	0.982194	0.0427072	0.859212	-0.0335204	0.859113	0.155338	0.490737	0.186893	0.30084	-0.0989524	0.728381	-0.133588	0.437646	-0.00220886	0.995122
ENSG00000119685	TTLL5	0.0103243	0.983233	-0.162375	0.991781	-0.0360674	0.933015	0.00377606	0.988345	-0.195624	0.17181	-0.142825	0.52264	-0.0785856	0.689908	-0.0411057	0.903285	-0.054656	0.807322	-0.0847235	0.982369
ENSG00000119820	YIPF4	-0.142891	0.658699	0.00196314	0.993831	-0.0289863	0.949372	-0.0258068	0.907851	-0.012702	0.938319	-0.0186759	0.959675	0.00679581	0.97571	0.267194	0.201815	0.264415	0.0741351	0.271461	0.39679
ENSG00000120008	WDR11	0.010681	0.983233	-0.148581	0.991781	0.0214267	0.961729	-0.0846533	0.710716	-0.102419	0.518827	-0.11628	0.619755	0.00333824	0.989597	-0.0862427	0.77263	-0.102173	0.587777	-0.0432421	0.982369
ENSG00000120137	PANK3	0.119755	0.718621	0.042391	0.991781	0.00995182	0.982194	-0.232036	0.237189	-0.204331	0.157252	-0.0697951	0.81919	0.0547632	0.800662	0.000287024	0.997514	-0.114162	0.545003	0.0960033	0.969843
ENSG00000120162	MOB3B	-0.163955	0.616772	0.19964	0.866811	-0.116001	0.735926	0.0190576	0.936233	-0.0829159	0.62077	-0.0703498	0.81875	-0.115819	0.540245	-0.042902	0.903285	-0.0186906	0.940361	0.0351354	0.982369
ENSG00000120533	ENY2	0.0506802	0.90271	0.0840654	0.991781	0.193678	0.545794	-0.148379	0.445221	-0.202029	0.160326	0.162765	0.483406	0.154065	0.395052	-0.174936	0.402535	-0.249588	0.0892059	-0.0752174	0.982369
ENSG00000120688	WBP4	-0.115258	0.718621	0.0338918	0.991781	-0.0393448	0.928333	-0.188142	0.300381	-0.173313	0.228167	0.0220782	0.957632	0.170289	0.352036	-0.0153348	0.96462	-0.140956	0.403749	0.0839819	0.982369
ENSG00000120800	UTP20	-0.0513705	0.90271	0.0591607	0.991781	0.140845	0.649624	-0.210068	0.260322	-0.240758	0.093404	0.23041	0.434238	0.0258989	0.910915	-0.205428	0.290043	-0.198957	0.1919	-0.0982344	0.962443
ENSG00000120889	TNFRSF10B	0.213823	0.446544	-0.0637408	0.991781	0.0636661	0.862103	0.0799776	0.72537	0.0428591	0.812083	0.0988909	0.692647	-0.0250029	0.913432	0.0424538	0.903285	0.0454333	0.842302	-0.0695517	0.982369
ENSG00000120913	PDLIM2	0.113822	0.718621	-0.012274	0.991781	-0.0836655	0.831612	0.130043	0.504174	0.217075	0.132843	-0.100574	0.691875	-0.195069	0.284271	0.0650448	0.841674	0.108954	0.570238	-0.0297084	0.982369
ENSG00000121064	SCPEP1	-0.0677797	0.858923	-0.0110856	0.991781	0.22945	0.535185	-0.0160426	0.944449	0.00611397	0.968998	0.051374	0.866924	-0.0725768	0.716367	-0.112846	0.677544	-0.108919	0.570238	-0.262974	0.411037
ENSG00000121417	ZNF211	-0.0325659	0.94829	0.0396006	0.991781	-0.0933302	0.794087	-0.0293475	0.895968	0.0448519	0.7997	0.0761806	0.791756	0.105204	0.585576	-0.0640612	0.842027	-0.203403	0.185169	0.0305274	0.982369
ENSG00000121680	PEX16	0.128415	0.692611	-0.0591213	0.991781	-0.0422713	0.92649	0.0845179	0.710821	0.146732	0.314936	-0.114171	0.629366	-0.153891	0.395052	0.0195015	0.956278	0.059951	0.786553	-0.0796383	0.982369
ENSG00000121691	CAT	0.0676229	0.858923	0.0327675	0.991781	-0.132866	0.680729	-0.0401371	0.865524	0.00728775	0.963252	-0.133466	0.563632	-0.0932997	0.621683	0.0182567	0.960733	0.0813923	0.686885	-0.0197153	0.982369
ENSG00000121988	ZRANB3	-0.0692252	0.858923	-0.0065302	0.991781	0.03153	0.942774	-0.0830313	0.712185	-0.0524944	0.762069	0.00484393	0.986285	0.171379	0.348112	-0.127639	0.622598	-0.200811	0.1919	-0.0967127	0.969843
ENSG00000122026	RPL21	-0.100306	0.778063	-0.0218275	0.991781	0.103426	0.763129	-0.204987	0.27225	-0.172349	0.228652	0.169528	0.467178	0.214724	0.233694	-0.210115	0.279291	-0.296963	0.0653914	-0.149945	0.866579
ENSG00000122033	MTIF3	0.0348386	0.942947	0.0342588	0.991781	0.0830833	0.831612	-0.0500174	0.844592	-0.151031	0.299043	0.221144	0.434238	0.0927772	0.62496	-0.120299	0.636714	-0.214268	0.151125	-0.170785	0.8064
ENSG00000122218	COPA	-0.00188217	0.995371	0.0589815	0.991781	-0.0202226	0.962535	0.132097	0.501917	0.0642096	0.714777	0.158576	0.483406	0.0410297	0.877902	-0.026848	0.938424	-0.0387549	0.863934	-0.00976736	0.988427
ENSG00000122490	PQLC1	0.119927	0.718621	-0.123549	0.991781	-0.0997654	0.770694	0.255105	0.202758	0.261937	0.0707996	-0.100403	0.691875	-0.0377592	0.883622	0.0915381	0.757738	0.139247	0.41143	0.0992537	0.957651
ENSG00000122497	NBPF14	-0.0481707	0.908536	0.0872984	0.991781	-0.121152	0.723191	0.00163167	0.993191	-0.0481862	0.785814	0.0260837	0.940342	-0.109472	0.563031	0.01786	0.960733	0.0855135	0.663617	0.107447	0.93532
ENSG00000122696	SLC25A51	0.0597005	0.897193	0.00416511	0.991781	0.167116	0.617601	-0.118177	0.559015	-0.0325433	0.860472	-0.0460721	0.879925	0.0497381	0.830096	-0.0393126	0.910317	-0.0396481	0.860021	0.0926754	0.982369
ENSG00000122729	ACO1	0.114622	0.718621	0.0260742	0.991781	-0.0514895	0.898735	0.110647	0.597821	0.128406	0.386694	-0.122417	0.606571	-0.0180297	0.937183	0.0835917	0.782942	0.124214	0.494855	-0.0267772	0.982369
ENSG00000122783	C7orf49	0.0862385	0.823114	-0.0952151	0.991781	-0.147132	0.642909	0.0618518	0.791393	0.185751	0.192358	-0.0850106	0.756678	-0.145715	0.414951	0.0822534	0.789189	0.183365	0.240787	-0.0440676	0.982369
ENSG00000122873	CISD1	-0.2005	0.527874	0.0954364	0.991781	-0.0286354	0.949372	0.0452256	0.855529	-0.0296282	0.869387	-0.0401736	0.899592	0.0905968	0.630677	-0.0222589	0.947039	-0.0828273	0.683113	0.00519486	0.992945
ENSG00000122882	ECD	-0.0164321	0.983233	0.102421	0.991781	0.25366	0.47474	-0.141413	0.466067	-0.235481	0.105884	0.224343	0.434238	0.234199	0.180291	-0.181964	0.376061	-0.233855	0.110704	-0.0903215	0.982369
ENSG00000123143	PKN1	0.112038	0.718621	0.0187634	0.991781	0.128034	0.698043	-0.0982484	0.66992	0.0209507	0.903547	-0.0780769	0.783381	-0.0967605	0.608637	-0.0681537	0.831221	0.0156206	0.949576	-0.0906407	0.982369
ENSG00000123338	NCKAP1L	0.0567696	0.897608	-0.0623951	0.991781	-0.0671668	0.856333	0.0893774	0.696289	0.119132	0.429802	-0.0272898	0.938154	-0.103856	0.588035	0.106496	0.702604	0.158386	0.329453	0.0117408	0.988427
ENSG00000123810	B9D2	-0.0784576	0.827764	-0.0458337	0.991781	-0.0758986	0.842092	0.146666	0.45442	0.174974	0.223739	-0.267106	0.399401	-0.274532	0.0967558	0.101368	0.722327	0.148299	0.37822	-0.0785581	0.982369
ENSG00000123815	ADCK4	0.0992015	0.778063	-0.178884	0.960158	-0.125323	0.715923	0.148485	0.445221	0.228464	0.111878	-0.223856	0.434238	-0.178391	0.329245	0.126271	0.623364	0.178586	0.258447	-0.0227593	0.982369
ENSG00000124074	ENKD1	0.0249911	0.969646	-0.0154604	0.991781	-0.156598	0.638371	0.172696	0.35426	0.215869	0.13493	-0.217541	0.434238	-0.16656	0.359747	0.00377001	0.992594	0.0174652	0.944492	-0.0668398	0.982369
ENSG00000124177	CHD6	0.118712	0.718621	0.000500979	0.997813	-0.000271123	0.997953	-0.106658	0.62111	-0.119864	0.429802	0.123001	0.604966	0.19613	0.283071	-0.215562	0.266769	-0.271313	0.0699034	-0.0818343	0.982369
ENSG00000124198	ARFGEF2	0.031797	0.94829	-0.104594	0.991781	0.012384	0.980434	-0.198599	0.275481	-0.187027	0.191309	0.0180051	0.959755	0.141432	0.420739	-0.0866458	0.77263	-0.1374	0.421191	-0.17728	0.793499
ENSG00000124356	STAMBP	-0.174593	0.575256	0.025748	0.991781	-0.0893511	0.814157	0.0658149	0.780172	0.0684919	0.699504	0.221582	0.434238	0.0309827	0.903579	0.123062	0.634722	0.0750815	0.718826	-0.0230915	0.982369
ENSG00000124357	NAGK	-0.0337684	0.945084	-0.127633	0.991781	-0.0395681	0.928333	0.0177968	0.938161	0.0887332	0.59061	-0.0405026	0.898206	-0.150659	0.402709	0.15497	0.479272	0.163446	0.313356	0.000864197	0.995122
ENSG00000124593	PRICKLE4	-0.138207	0.678908	0.129136	0.991781	0.136303	0.661617	-0.0830668	0.712185	-0.0140692	0.930883	0.0142738	0.972155	-0.0723091	0.717178	-0.177284	0.391874	-0.146738	0.383989	-0.0603487	0.982369
ENSG00000125107	CNOT1	-0.114127	0.718621	-0.0366297	0.991781	-0.0892315	0.814157	0.0125793	0.96013	-0.122776	0.414575	0.117083	0.618429	0.111813	0.5536	0.0554473	0.878629	0.0070396	0.972694	0.0675041	0.982369
ENSG00000125485	DDX31	0.0724813	0.845685	-0.0635464	0.991781	0.144113	0.643252	-0.0632227	0.790317	-0.103468	0.517086	0.0341045	0.907889	0.106194	0.582839	-0.152902	0.486495	-0.0792717	0.700078	-0.107649	0.93532
ENSG00000125551	PLGLB2	0.00817453	0.983233	0.0348471	0.991781	0.134461	0.668858	-0.0442518	0.85919	-0.146297	0.316444	-0.0291055	0.931384	0.00893099	0.972049	-0.0379517	0.913976	-0.0200611	0.935646	-0.0271771	0.982369
ENSG00000125686	MED1	-0.216788	0.446544	-0.028049	0.991781	0.0797342	0.833652	-0.168981	0.372464	-0.277347	0.0558579	0.133069	0.563632	0.0266478	0.909955	-0.0604557	0.858111	-0.121092	0.507998	-0.107112	0.93532
ENSG00000125691	RPL23	-0.0423735	0.924572	0.0316665	0.991781	0.255877	0.47474	-0.137931	0.476896	-0.104089	0.513077	0.19418	0.444183	0.146173	0.413399	-0.1791	0.386061	-0.229878	0.116361	-0.150748	0.865915
ENSG00000125734	GPR108	0.013984	0.983233	0.196832	0.891828	-0.194451	0.545794	0.220008	0.237189	0.205985	0.152353	-0.049468	0.869701	-0.186857	0.30084	0.10557	0.706026	0.14768	0.381809	-0.0254551	0.982369
ENSG00000125741	OPA3	0.0806935	0.827764	-0.0106662	0.991781	-0.0733468	0.844359	0.137911	0.476896	0.0453549	0.799697	0.0312404	0.919083	-0.0452516	0.853223	-0.120128	0.636714	-0.105104	0.583357	-0.16233	0.82487
ENSG00000125821	DTD1	-0.12076	0.718621	-0.0439696	0.991781	0.0440177	0.922762	-0.0338684	0.882159	0.0546452	0.749325	-0.0712754	0.815857	0.030415	0.903579	-0.0261772	0.942338	0.0117122	0.964898	-0.116854	0.93532
ENSG00000125910	S1PR4	0.0797309	0.827764	-0.0494862	0.991781	-0.146255	0.642909	0.161983	0.392286	0.264832	0.0674656	-0.177835	0.467178	-0.147644	0.409515	0.0829564	0.78557	0.124494	0.494046	-0.00120923	0.995122
ENSG00000125912	NCLN	0.18548	0.575256	-0.0714535	0.991781	-0.104837	0.759396	0.0959847	0.678049	0.196527	0.171581	-0.158202	0.483406	-0.129562	0.470152	0.0920993	0.757738	0.125832	0.487274	0.0650244	0.982369
ENSG00000126215	XRCC3	0.228032	0.422617	-0.15821	0.991781	0.025047	0.954326	-0.0984193	0.66992	0.0614718	0.728736	-0.0919959	0.724322	-0.10582	0.582839	0.0371358	0.915198	0.0247466	0.919278	0.000696517	0.995122
ENSG00000126247	CAPNS1	0.177204	0.575256	0.0179129	0.991781	-0.00980828	0.982194	-0.0358709	0.875991	0.0215634	0.900276	0.000864296	0.998531	-0.135913	0.43566	-0.0318242	0.918555	-0.0104385	0.966715	-0.133409	0.930515
ENSG00000126391	FRMD8	0.0810441	0.827764	-0.0597563	0.991781	-0.169946	0.603581	0.155334	0.416166	0.201545	0.160326	-0.193483	0.444183	-0.246733	0.143899	0.131247	0.614076	0.200475	0.1919	-0.0148042	0.984538
ENSG00000126432	PRDX5	0.0530545	0.90271	-0.0547814	0.991781	-0.1075	0.753485	0.0736476	0.751796	0.237839	0.0988458	-0.0668152	0.823077	-0.141035	0.420739	0.0183341	0.960733	0.0403963	0.85998	-0.142909	0.873573
ENSG00000126709	IFI6	0.0595314	0.897407	-0.00795158	0.991781	-0.20091	0.545786	0.156076	0.416166	0.222389	0.123363	0.0107553	0.972946	-0.103343	0.588035	0.0803022	0.797047	0.150544	0.367132	-0.015462	0.984538
ENSG00000126821	SGPP1	-0.118288	0.718621	0.0588417	0.991781	0.00611622	0.986915	-0.00483374	0.987398	-0.00608172	0.968998	0.0897094	0.731885	0.0710931	0.724009	0.146727	0.52643	0.0925112	0.626796	0.137491	0.901114
ENSG00000127220	ABHD8	0.150029	0.658699	-0.0932403	0.991781	0.0196804	0.963272	-0.0118086	0.961903	0.114856	0.448841	-0.150529	0.492136	-0.107417	0.575515	0.0160895	0.963003	0.0625792	0.770666	0.0707642	0.982369
ENSG00000127311	HELB	-0.240051	0.388148	0.0714361	0.991781	-0.0249752	0.954326	0.0711001	0.75538	-0.0611042	0.728834	-0.173285	0.467178	-0.0774793	0.692333	0.00413121	0.991099	0.0363621	0.872926	-0.0411203	0.982369
ENSG00000127334	DYRK2	-0.0604294	0.895396	-0.0807275	0.991781	0.0765844	0.837516	-0.135022	0.482471	-0.130422	0.381539	-0.0521577	0.865194	0.0778019	0.692333	-0.0553279	0.878815	-0.0926015	0.626796	0.0742887	0.982369
ENSG00000127463	EMC1	-0.0119143	0.983233	0.0651039	0.991781	0.0480686	0.912479	-0.164025	0.38872	-0.26312	0.0693257	0.142264	0.525196	-0.0465644	0.844385	-0.0668637	0.839049	-0.0921146	0.626934	-0.146339	0.873573
ENSG00000128271	ADORA2A	0.0946868	0.792119	0.122111	0.991781	0.082581	0.831612	0.0976002	0.671321	0.0460869	0.798056	0.0203077	0.957632	-0.0287895	0.909955	0.000867522	0.997514	0.0503478	0.833232	0.0668205	0.982369
ENSG00000128567	PODXL	-0.0127772	0.983233	0.0738737	0.991781	0.0178774	0.971195	-0.0315053	0.886403	0.0533639	0.75688	0.069025	0.81919	-0.037987	0.883113	0.0451459	0.901343	0.0125244	0.961424	0.0628891	0.982369
ENSG00000128590	DNAJB9	0.0281895	0.96278	0.0427579	0.991781	0.166302	0.617601	-0.133026	0.496259	-0.145365	0.32074	0.138687	0.539582	0.199536	0.269901	-0.218467	0.266769	-0.256799	0.0766104	-0.0338746	0.982369
ENSG00000128833	MYO5C	0.182072	0.575256	-0.152018	0.991781	0.146797	0.642909	-0.0726737	0.753545	0.0348522	0.850374	0.00154154	0.998531	0.226226	0.202929	-0.0600042	0.859132	-0.122917	0.49931	0.0518099	0.982369
ENSG00000128872	TMOD2	0.0793649	0.827764	0.0551368	0.991781	0.025055	0.954326	0.0108477	0.964066	0.0611139	0.728834	-0.0382483	0.900909	0.0701868	0.728673	0.0556085	0.878629	0.0221346	0.927359	-0.0025023	0.995122
ENSG00000128944	KNSTRN	-0.00183296	0.995371	-0.0581776	0.991781	0.133217	0.679063	-0.064825	0.780177	0.0723583	0.681209	0.0756743	0.79317	-0.0360626	0.889155	0.122201	0.634722	0.122034	0.502011	0.0871323	0.982369
ENSG00000128951	DUT	0.0622162	0.88744	-0.0782983	0.991781	0.00751171	0.982194	0.153029	0.432154	0.201103	0.160326	0.0195241	0.957693	0.154733	0.395052	0.0310954	0.918555	0.00789093	0.970737	0.0520614	0.982369
ENSG00000128973	CLN6	-0.0552996	0.90271	0.0127691	0.991781	-0.0773499	0.837185	-0.0878134	0.700175	-0.0691691	0.69801	-0.150945	0.492136	0.0255351	0.911688	-0.0413831	0.903285	0.0174716	0.944492	-0.0389437	0.982369
ENSG00000128989	ARPP19	-0.070277	0.856082	0.0573038	0.991781	0.141909	0.649624	-0.220872	0.237189	-0.209029	0.147746	0.0741779	0.798783	0.113739	0.545042	-0.0142609	0.96462	-0.0947556	0.618603	0.0386341	0.982369
ENSG00000129003	VPS13C	-0.0624038	0.887422	0.001701	0.994082	-0.0488421	0.910054	-0.0173873	0.938161	-0.158257	0.269274	0.215032	0.434238	0.0387074	0.879701	-0.0257419	0.94285	-0.0253593	0.917112	0.0112797	0.988427
ENSG00000129007	CALML4	-0.154987	0.658699	0.129486	0.991781	-0.0169213	0.974158	-0.179567	0.32889	-0.152591	0.293151	-0.0216106	0.957632	0.0991504	0.599159	-0.0731041	0.811887	-0.0733434	0.72494	-0.0796867	0.982369
ENSG00000129219	PLD2	0.105869	0.756136	-0.0237732	0.991781	-0.182434	0.579564	0.226708	0.237189	0.187311	0.191309	-0.182096	0.467178	-0.158736	0.383525	0.120002	0.636714	0.184868	0.2376	0.0987248	0.957651
ENSG00000129235	TXNDC17	0.0544046	0.90271	-0.0708652	0.991781	-0.110291	0.745226	0.0652022	0.780177	0.0883107	0.592692	-0.142257	0.525196	-0.0565339	0.799714	0.0471848	0.901343	0.0449528	0.844413	0.00368251	0.99338
ENSG00000129493	HEATR5A	0.0370037	0.940636	-0.0806226	0.991781	0.0439858	0.922762	-0.0439873	0.85919	-0.0026797	0.987572	-0.115335	0.623717	-0.0689999	0.736319	0.157154	0.473855	0.19301	0.215621	0.102469	0.93532
ENSG00000129566	TEP1	-0.175842	0.575256	0.140239	0.991781	-0.04267	0.924891	0.0957912	0.678699	0.00713296	0.963252	-0.0318274	0.918518	-0.224033	0.202929	0.0865974	0.77263	0.158077	0.330749	-0.143147	0.873573
ENSG00000129968	FAM108A1	0.17181	0.590915	-0.0160371	0.991781	-0.0989042	0.770694	0.155605	0.416166	0.220171	0.129875	-0.132692	0.563632	-0.125056	0.492567	0.0744199	0.808006	0.0892091	0.641775	0.0499848	0.982369
ENSG00000130038	EFCAB4B	0.0270916	0.962971	-0.0331054	0.991781	0.26842	0.441797	0.052581	0.830945	0.0557545	0.747031	0.02907	0.931384	0.147776	0.409515	-0.0532962	0.887575	-0.0179328	0.944492	0.0940717	0.977617
ENSG00000130202	PVRL2	-0.127886	0.692611	-0.0614281	0.991781	-0.128122	0.698043	0.119879	0.556436	0.120048	0.429137	0.176558	0.467178	0.0385494	0.879701	0.00203174	0.995428	0.00839399	0.970589	-0.0208084	0.982369
ENSG00000130227	XPO7	-0.0816653	0.826783	-0.0541873	0.991781	0.0449267	0.921957	-0.0499303	0.844592	-0.0976816	0.542411	0.0182534	0.959755	0.03435	0.891889	0.0642515	0.842027	0.0400157	0.860021	0.0639022	0.982369
ENSG00000130244	FAM98C	0.0330241	0.945825	0.0292548	0.991781	-0.156685	0.638371	0.180264	0.32837	0.266815	0.0658171	-0.215687	0.434238	-0.292558	0.0745198	0.250259	0.201815	0.309433	0.0490654	0.0663239	0.982369
ENSG00000130270	ATP8B3	0.0278604	0.962971	-0.0166896	0.991781	-0.080412	0.833652	-0.0820381	0.716172	-0.0309052	0.867132	-0.0448402	0.88165	0.0122563	0.958933	0.0760162	0.805957	0.039732	0.860021	0.0906472	0.982369
ENSG00000130347	RTN4IP1	-0.117514	0.718621	-0.14603	0.991781	0.101217	0.770694	-0.107348	0.617352	-0.108183	0.487817	0.118778	0.618429	0.178533	0.329245	-0.112459	0.677544	-0.166795	0.30025	0.0184779	0.982369
ENSG00000130706	ADRM1	0.0994906	0.778063	-0.00647195	0.991781	-0.0827963	0.831612	0.0136854	0.956221	0.079775	0.640281	-0.0444983	0.883974	-0.0130885	0.954707	-0.0765193	0.805957	-0.098019	0.605593	-0.123354	0.93532
ENSG00000130725	UBE2M	0.0407896	0.928579	0.10439	0.991781	-0.12939	0.690146	0.112988	0.589487	0.158057	0.269274	-0.0455916	0.880106	-0.187115	0.30084	-0.0229039	0.944291	0.0404672	0.85998	-0.160221	0.841363
ENSG00000130734	ATG4D	0.0943946	0.792486	0.0625117	0.991781	-0.0910097	0.811182	0.14192	0.463186	0.233069	0.106552	-0.0763612	0.791756	-0.0634297	0.765578	-0.0390546	0.911135	-0.018065	0.944287	-0.0606357	0.982369
ENSG00000130770	ATPIF1	0.203637	0.498979	-0.0854343	0.991781	0.0484274	0.91048	0.0760919	0.74531	0.115408	0.447804	-0.0646771	0.829668	-0.0688805	0.736572	0.103564	0.710746	0.0244596	0.919373	-0.0507909	0.982369
ENSG00000131018	SYNE1	0.13142	0.692611	-0.11374	0.991781	-0.0309878	0.943823	0.14597	0.456598	0.207965	0.150676	-0.0352588	0.907	0.090213	0.631762	0.0869457	0.77263	0.0807248	0.687457	0.16887	0.809083
ENSG00000131069	ACSS2	-0.0651625	0.872697	-0.193727	0.900225	-0.185416	0.571799	0.179577	0.32889	0.191629	0.181609	-0.130796	0.569194	-0.14993	0.402709	0.217193	0.266769	0.273919	0.0699034	0.0148687	0.984538
ENSG00000131165	CHMP1A	0.122234	0.711494	-0.102427	0.991781	-0.200041	0.545794	0.248749	0.207518	0.287047	0.0498648	-0.15239	0.491708	-0.173433	0.347055	0.0407897	0.903285	0.115774	0.540713	-0.0904859	0.982369
ENSG00000131323	TRAF3	-0.0195844	0.983233	0.0314451	0.991781	-0.117014	0.732277	0.108287	0.608048	-0.0457032	0.799117	-0.075068	0.795922	-0.0467998	0.843752	-0.0257806	0.94285	0.0852362	0.663617	-0.0390178	0.982369
ENSG00000131368	MRPS25	0.0211683	0.978653	-0.0955762	0.991781	0.155633	0.638371	-0.297802	0.106212	-0.184129	0.196103	0.0425698	0.891311	0.166141	0.359747	-0.137975	0.579416	-0.101034	0.592721	-0.0663723	0.982369
ENSG00000131446	MGAT1	0.0743212	0.842917	-0.0203654	0.991781	0.0163312	0.974515	0.0363546	0.875729	0.0613364	0.728834	-0.0310534	0.919083	-0.160187	0.38145	0.0141642	0.96462	0.115278	0.542202	-0.0352708	0.982369
ENSG00000131467	PSME3	-0.300895	0.203831	0.165113	0.991781	0.0601176	0.878006	-0.0575083	0.805291	-0.226114	0.116698	0.162839	0.483406	0.0574048	0.797539	-0.0830919	0.78557	-0.0942751	0.618603	-0.122132	0.93532
ENSG00000131495	NDUFA2	-0.0290137	0.958409	-0.0526377	0.991781	-0.0399508	0.92801	0.0285639	0.896176	0.174687	0.224598	-0.0271898	0.938154	-0.0181329	0.937183	0.0792025	0.803955	0.0877483	0.649443	-0.00840657	0.988427
ENSG00000131748	STARD3	0.0956832	0.788693	-0.122076	0.991781	-0.181294	0.579564	0.226576	0.237189	0.331483	0.0250979	-0.180344	0.467178	-0.238531	0.171175	0.134705	0.598318	0.229369	0.116426	-0.016265	0.984538
ENSG00000131944	C19orf40	-0.032569	0.94829	0.0653136	0.991781	-0.078554	0.834024	0.00553671	0.984171	0.0103415	0.947923	0.113832	0.629366	0.0586175	0.795424	-0.135995	0.593507	-0.169595	0.288379	-0.197079	0.763841
ENSG00000131979	GCH1	0.0149897	0.983233	0.0318995	0.991781	0.000861215	0.997953	0.0373413	0.875398	0.0505983	0.773135	0.00377323	0.990816	-0.0718801	0.719729	-0.0569275	0.87463	0.0402963	0.85998	0.00751335	0.988427
ENSG00000132122	SPATA6	0.118032	0.718621	0.0187984	0.991781	0.013309	0.979869	-0.142242	0.463186	-0.213544	0.139192	-0.0194821	0.957693	0.0169621	0.941031	-0.0792735	0.803955	-0.0935109	0.621623	0.0233752	0.982369
ENSG00000132256	TRIM5	-0.0431023	0.924572	-0.0538902	0.991781	-0.0881709	0.821398	0.0839342	0.712185	0.102228	0.518827	0.0522028	0.865194	-0.141928	0.420739	0.111391	0.682357	0.171333	0.280944	-0.023156	0.982369
ENSG00000132274	TRIM22	-0.0010641	0.995371	-0.0295344	0.991781	-0.117875	0.731051	0.128792	0.507269	0.161717	0.257156	0.0821629	0.764286	-0.0523668	0.81443	0.0619746	0.854402	0.112837	0.550314	-0.00953196	0.988427
ENSG00000132286	TIMM10B	-0.00942008	0.983233	0.00608165	0.991781	0.249768	0.487407	-0.130005	0.504174	-0.170056	0.237517	0.209118	0.434238	0.151701	0.402709	-0.188775	0.334442	-0.247211	0.0900381	-0.0520679	0.982369
ENSG00000132294	EFR3A	-0.0597374	0.897193	0.0516299	0.991781	0.0786975	0.834024	-0.0184965	0.936677	-0.104495	0.512833	0.201087	0.439464	0.133987	0.441005	-0.0818309	0.790188	-0.0674679	0.750508	0.0543509	0.982369
ENSG00000132466	ANKRD17	-0.122842	0.708737	0.109219	0.991781	-0.147164	0.642909	0.0393342	0.869023	-0.159005	0.26624	0.196976	0.443535	0.0632975	0.765977	-0.00961692	0.977625	-0.0413766	0.854579	0.0453929	0.982369
ENSG00000132530	XAF1	-0.00520365	0.988915	0.0074972	0.991781	-0.146008	0.643252	0.143245	0.461055	0.176338	0.220726	0.050026	0.868238	-0.0343693	0.891889	0.0887743	0.77263	0.131202	0.452681	0.0548249	0.982369
ENSG00000132670	PTPRA	-0.0623269	0.887422	-0.0751002	0.991781	-0.0458996	0.921114	-0.0680496	0.769475	-0.107143	0.494658	0.1003	0.691875	0.158574	0.383525	-0.145676	0.53129	-0.244822	0.0921073	-0.0934107	0.978488
ENSG00000132842	AP3B1	-0.208733	0.472181	0.0531911	0.991781	0.0667282	0.856333	-0.100815	0.65184	-0.132421	0.371216	0.23664	0.425188	0.15911	0.383525	-0.0501776	0.895397	-0.0874838	0.650461	-0.0302501	0.982369
ENSG00000133104	SPG20	0.101726	0.778063	-0.0789216	0.991781	0.0793275	0.834024	-0.162419	0.392286	-0.0844218	0.612387	0.102903	0.680938	0.0782728	0.691566	0.0784737	0.805957	-0.00780708	0.970737	0.074408	0.982369
ENSG00000133106	EPSTI1	0.0120311	0.983233	0.00279616	0.993233	-0.089072	0.814458	0.0352647	0.876246	0.041853	0.81902	0.0193886	0.957693	-0.0140238	0.953039	-0.00538573	0.988556	0.0507767	0.833232	-0.00288926	0.995122
ENSG00000133112	TPT1	-0.174408	0.575256	-0.00460784	0.991781	0.146319	0.642909	-0.0896225	0.696289	-0.0851054	0.60833	0.180231	0.467178	0.302612	0.060742	-0.180703	0.378202	-0.281506	0.0699034	0.00988667	0.988427
ENSG00000133195	SLC39A11	0.0168627	0.983233	-0.119443	0.991781	-0.0242655	0.956174	-0.042117	0.861608	-0.0280901	0.877772	0.0181051	0.959755	0.170534	0.352036	0.0453498	0.901343	-0.0436758	0.848941	0.0317238	0.982369
ENSG00000133247	SUV420H2	0.17816	0.575256	-0.114648	0.991781	-0.111559	0.745226	0.220536	0.237189	0.287685	0.0498648	-0.111655	0.646252	-0.105343	0.585576	0.0721882	0.818348	-0.0075878	0.970737	-0.0657951	0.982369
ENSG00000133256	PDE6B	0.140438	0.677507	-0.0743356	0.991781	0.282094	0.406893	0.0364195	0.875729	0.0602773	0.729986	0.076838	0.790414	0.153361	0.395052	-0.0981452	0.730353	-0.101722	0.590279	-0.110245	0.93532
ENSG00000133275	CSNK1G2	0.0578306	0.897608	0.0604204	0.991781	-0.106384	0.756297	0.0244073	0.90986	0.0240044	0.895744	-0.0120356	0.972946	0.0525022	0.813987	-0.140223	0.556278	-0.151772	0.363341	-0.103384	0.93532
ENSG00000133627	ACTR3B	-0.0338053	0.945084	-0.150224	0.991781	0.00965677	0.982194	-0.237037	0.237189	-0.165248	0.24862	-0.183689	0.467178	-0.123089	0.503741	0.057279	0.87463	0.0710183	0.734348	0.0369154	0.982369
ENSG00000133657	ATP13A3	-0.0896523	0.816365	-0.0198411	0.991781	-0.06495	0.856333	0.0324947	0.885086	0.0649932	0.712957	-0.0580562	0.847276	0.0118693	0.961654	0.0613135	0.857276	0.0176167	0.944492	-0.0179869	0.982369
ENSG00000133835	HSD17B4	0.00806074	0.983233	-0.00640787	0.991781	0.166876	0.617601	-0.205897	0.267768	-0.203312	0.159295	0.158766	0.483406	0.0927256	0.62496	-0.157086	0.473855	-0.221401	0.137564	-0.12802	0.93532
ENSG00000133985	TTC9	0.0786883	0.827764	0.0805411	0.991781	0.0620633	0.870239	-0.175953	0.34014	-0.211154	0.144333	-0.0199207	0.957693	0.0775084	0.692333	-0.0654931	0.841674	-0.0808086	0.687457	-0.0566049	0.982369
ENSG00000134014	ELP3	-0.0357028	0.942093	-0.0066001	0.991781	0.200456	0.545786	-0.0281253	0.896176	-0.0727936	0.679561	-0.0346557	0.907	-0.166315	0.359747	-0.131393	0.614076	-0.0807925	0.687457	-0.191865	0.786739
ENSG00000134046	MBD2	-0.0831754	0.823114	0.120782	0.991781	0.00487225	0.986915	-0.0954687	0.678699	-0.059321	0.730684	0.182537	0.467178	0.160909	0.378031	-0.0573855	0.87463	-0.161337	0.316764	-0.000654597	0.995122
ENSG00000134077	THUMPD3	0.112192	0.718621	0.0602631	0.991781	0.239729	0.507195	-0.209189	0.26206	-0.252672	0.0787063	0.152042	0.492136	0.137435	0.433509	-0.199082	0.309309	-0.2141	0.151125	-0.0388856	0.982369
ENSG00000134152	KATNBL1	-0.189051	0.575256	-0.047226	0.991781	-0.0825969	0.831612	-0.00138982	0.993809	-0.0938604	0.563363	0.00196079	0.998531	-0.0908419	0.629378	0.180606	0.378202	0.231214	0.114808	0.0817956	0.982369
ENSG00000134287	ARF3	-0.0876378	0.823114	-0.0874033	0.991781	-0.227361	0.535185	-0.0183966	0.936677	0.0671924	0.701676	-0.154967	0.490737	-0.219672	0.216297	0.109153	0.686479	0.204181	0.182173	-0.0115764	0.988427
ENSG00000134321	RSAD2	0.0340298	0.945084	0.00810886	0.991781	-0.111759	0.745226	0.103195	0.636566	0.125436	0.400515	0.0704917	0.818531	-0.000632168	0.998672	0.024626	0.943688	0.0811892	0.686885	-0.00730698	0.988427
ENSG00000134326	CMPK2	0.037828	0.93987	-0.0079341	0.991781	-0.114079	0.743873	0.0982935	0.66992	0.119058	0.429802	0.0826951	0.764286	-0.0350724	0.891866	0.0559245	0.877891	0.100902	0.592721	0.0038115	0.99338
ENSG00000134330	IAH1	0.0319569	0.94829	0.087147	0.991781	0.0175831	0.972177	-0.120853	0.549993	-0.187024	0.191309	-0.11925	0.618429	0.00983409	0.969281	-0.0453337	0.901343	-0.103459	0.586397	-0.0278897	0.982369
ENSG00000134333	LDHA	0.0240469	0.972424	0.13827	0.991781	0.0388902	0.929219	0.0433231	0.85919	-0.0105318	0.947163	0.109717	0.647604	0.205848	0.261478	-0.0767935	0.805957	-0.139031	0.412212	0.00897088	0.988427
ENSG00000134352	IL6ST	-0.229034	0.422617	0.138783	0.991781	0.05011	0.907719	0.0488404	0.845766	-0.0629326	0.720238	0.0683729	0.81919	0.037098	0.888312	-0.0691309	0.828538	-0.0325344	0.886286	-0.0364059	0.982369
ENSG00000134440	NARS	0.135799	0.679992	-0.0607699	0.991781	0.0838329	0.831612	-0.249574	0.207518	-0.101767	0.519946	0.0845397	0.757448	0.165277	0.361285	-0.161801	0.460251	-0.213639	0.152152	-0.155004	0.843051
ENSG00000134744	ZCCHC11	0.136024	0.679992	-0.0630126	0.991781	0.0432202	0.923866	-0.0250264	0.908765	-0.0708814	0.689794	-0.0521319	0.865194	0.14734	0.410021	-0.0319532	0.918555	-0.0680613	0.749556	0.103117	0.93532
ENSG00000134809	TIMM10	-0.0418752	0.924572	-0.0995957	0.991781	-0.176565	0.59034	0.0604233	0.79393	0.170217	0.237352	-0.0108843	0.972946	-0.176272	0.336034	0.0565405	0.876752	0.131792	0.451029	-0.0150074	0.984538
ENSG00000134851	TMEM165	-0.0753361	0.842917	0.0852013	0.991781	-0.153248	0.642079	0.143755	0.45979	0.0511464	0.769953	-0.097401	0.692647	-0.0684548	0.738066	0.131189	0.614076	0.217179	0.142674	0.166316	0.816387
ENSG00000134852	CLOCK	0.0237547	0.972424	-0.0851489	0.991781	0.114486	0.743873	-0.0549285	0.817584	-0.00120603	0.993645	0.0327562	0.913334	0.0739056	0.707247	-0.0464786	0.901343	-0.0054498	0.978374	0.102604	0.93532
ENSG00000134900	TPP2	0.157749	0.650954	0.00941374	0.991781	0.209913	0.545786	-0.261809	0.182003	-0.183925	0.196388	0.172885	0.467178	0.228229	0.196053	-0.236327	0.241279	-0.30397	0.0524004	-0.168157	0.809083
ENSG00000134955	SLC37A2	0.08479	0.823114	-0.125495	0.991781	0.061553	0.870659	0.0696555	0.760656	0.113241	0.460782	-0.126719	0.58879	0.0336726	0.892363	-0.0486941	0.898793	0.0424085	0.852514	0.0276446	0.982369
ENSG00000135045	C9orf40	-0.298973	0.203831	0.346934	0.440758	-0.00771107	0.982194	-0.123865	0.53084	-0.0877625	0.595596	0.0847784	0.756678	-0.0210164	0.923987	0.0907157	0.763362	0.049045	0.833232	0.0431228	0.982369
ENSG00000135116	HRK	0.0917068	0.807101	0.00843508	0.991781	-0.298547	0.319378	0.0467542	0.853989	0.0490344	0.780884	-0.137256	0.543212	-0.103744	0.588035	0.0231861	0.943688	0.00529502	0.9789	-0.0572709	0.982369
ENSG00000135124	P2RX4	-0.0129938	0.983233	0.0214838	0.991781	0.070197	0.853037	0.0407272	0.865086	0.0598692	0.730684	0.0629872	0.835402	0.0369238	0.888312	-0.091522	0.757738	-0.128167	0.471555	0.00222821	0.995122
ENSG00000135164	DMTF1	0.0874687	0.823114	0.0940675	0.991781	0.0127428	0.979869	-0.10165	0.645939	-0.219	0.131078	0.158898	0.483406	0.159974	0.381796	-0.0134676	0.966919	-0.0953328	0.615448	0.0448608	0.982369
ENSG00000135245	HILPDA	0.0960369	0.786379	-0.0446512	0.991781	-0.0387308	0.929219	-0.0257971	0.907851	-0.0316114	0.863774	-0.045253	0.880106	0.0390235	0.879701	-0.106621	0.702604	-0.0786287	0.703142	-0.142557	0.873573
ENSG00000135316	SYNCRIP	-0.0318801	0.94829	0.119617	0.991781	0.147706	0.642909	-0.200657	0.275481	-0.251121	0.0787063	0.119212	0.618429	0.149882	0.402709	-0.160772	0.46137	-0.199972	0.1919	0.00585913	0.990447
ENSG00000135407	AVIL	-0.174156	0.575256	-0.0782051	0.991781	-0.205264	0.545786	-0.0174034	0.938161	-0.0352488	0.849116	-0.0922539	0.72409	-0.104566	0.586736	-0.00257354	0.995428	0.00589804	0.977204	-0.0344195	0.982369
ENSG00000135469	COQ10A	-0.0972332	0.781395	0.0365015	0.991781	0.0538738	0.894336	-0.160268	0.397914	-0.131528	0.375798	0.0249614	0.946784	0.00977603	0.969281	-0.192529	0.314682	-0.199705	0.1919	-0.0854878	0.982369
ENSG00000135486	HNRNPA1	0.0499237	0.90594	-0.0217926	0.991781	0.0533395	0.894336	-0.251219	0.207518	-0.287447	0.0498648	0.037484	0.900909	0.146047	0.413399	-0.192893	0.314682	-0.17232	0.280944	-0.0176483	0.982369
ENSG00000135519	KCNH3	0.116243	0.718621	0.0196314	0.991781	-0.0228222	0.960555	0.211588	0.253622	0.159344	0.264836	0.0375614	0.900909	-0.036211	0.889155	0.116119	0.660046	0.0888092	0.641775	0.0436516	0.982369
ENSG00000135679	MDM2	-0.103476	0.765558	-0.0390589	0.991781	0.0526936	0.896005	0.062758	0.791393	-0.0377673	0.834984	0.0588947	0.846108	0.0764762	0.697272	0.0811665	0.794137	0.064872	0.760305	-0.0238912	0.982369
ENSG00000135924	DNAJB2	0.0883913	0.823114	0.0297209	0.991781	0.0781553	0.834057	0.0351905	0.876246	0.0490827	0.780884	0.118028	0.618429	0.151678	0.402709	-0.0880454	0.77263	-0.0916534	0.627927	-0.0149525	0.984538
ENSG00000135945	REV1	-0.0934689	0.797959	0.186446	0.900225	0.163105	0.626265	-0.0576663	0.805291	-0.046935	0.793932	0.107205	0.663525	0.202871	0.261478	0.0454756	0.901343	-0.0375295	0.868425	0.0782517	0.982369
ENSG00000135953	MFSD9	-0.0247235	0.970399	-0.122099	0.991781	0.0414579	0.92801	-0.0244073	0.90986	0.13345	0.366434	-0.129702	0.574974	0.02728	0.909955	0.0528286	0.887575	0.120692	0.508408	0.187469	0.786739
ENSG00000136045	PWP1	-0.000199904	0.998642	0.123992	0.991781	-0.0479888	0.912479	-0.0307792	0.890152	-0.0154978	0.927983	-0.045827	0.880106	-0.0481093	0.836496	0.132283	0.614076	0.0299288	0.897577	0.0570273	0.982369
ENSG00000136052	SLC41A2	-0.0791988	0.827764	0.00372239	0.991781	-0.01917	0.965075	0.0295119	0.895251	0.0268679	0.881723	0.0851815	0.756678	0.0272961	0.909955	-0.0339914	0.916145	-0.0811763	0.686885	-0.0450543	0.982369
ENSG00000136147	PHF11	-0.0637755	0.882965	0.0294121	0.991781	-0.0993507	0.770694	0.0553993	0.814532	0.0408146	0.825836	0.164213	0.483406	-0.0323502	0.898197	-0.047072	0.901343	0.0300126	0.897577	-0.112784	0.93532
ENSG00000136161	RCBTB2	-0.257209	0.293345	0.138829	0.991781	-0.105196	0.758224	0.0592463	0.798729	0.0674568	0.701676	0.0134901	0.972155	-0.0269446	0.909955	0.157837	0.473855	0.0940139	0.618603	0.0285572	0.982369
ENSG00000136273	HUS1	0.14903	0.658699	-0.0392919	0.991781	0.233222	0.535185	-0.141297	0.466067	-0.16659	0.245664	-0.0562115	0.852832	-0.0386687	0.879701	0.0195692	0.956278	0.0476616	0.833232	0.0441224	0.982369
ENSG00000136280	CCM2	0.0432008	0.924572	-0.0490959	0.991781	-0.188407	0.554192	0.137557	0.477053	0.143059	0.328635	-0.136049	0.545043	-0.0952058	0.61349	0.087623	0.77263	0.129686	0.459246	-0.0315496	0.982369
ENSG00000136379	FAM108C1	-0.0507602	0.90271	-0.171096	0.961251	0.15277	0.642079	0.00591399	0.984171	0.0732386	0.677817	-0.222488	0.434238	-0.152278	0.40219	0.0208754	0.952502	0.0784772	0.703322	0.0715252	0.982369
ENSG00000136514	RTP4	0.0558593	0.901465	-0.0566514	0.991781	-0.122635	0.722605	0.145464	0.456845	0.157174	0.272702	-0.019695	0.957693	-0.0278606	0.909955	0.0936182	0.75048	0.183275	0.240787	0.0343293	0.982369
ENSG00000136527	TRA2B	-0.0288999	0.958409	0.0150002	0.991781	0.172642	0.601767	-0.164705	0.386436	-0.177102	0.217965	0.144911	0.512927	0.264011	0.0996692	-0.247931	0.201815	-0.293725	0.0658444	-0.0319624	0.982369
ENSG00000136731	UGGT1	0.00428409	0.99119	0.121027	0.991781	0.0987607	0.770694	-0.0118635	0.961903	0.0295863	0.869387	-0.0766514	0.790905	0.0274574	0.909955	0.134998	0.597049	0.0697026	0.744104	0.0968578	0.969843
ENSG00000136738	STAM	-0.0199166	0.983233	0.204091	0.866811	0.0787055	0.834024	-0.0433327	0.85919	-0.0970302	0.545732	0.166487	0.467178	0.218917	0.217866	-0.13535	0.597045	-0.224774	0.126886	-0.0730182	0.982369
ENSG00000136770	DNAJC1	-0.00821759	0.983233	-0.174504	0.961251	-0.183327	0.579564	0.199257	0.275481	0.168189	0.241628	-0.101835	0.688811	-0.0288056	0.909955	-0.0559245	0.877891	0.0436694	0.848941	0.0547217	0.982369
ENSG00000136933	RABEPK	-0.0954679	0.788693	-0.135969	0.991781	-0.0209802	0.961729	0.038399	0.872916	0.0829352	0.62077	-0.0655027	0.826519	-0.0065023	0.97571	-0.0235424	0.943688	-0.016172	0.947031	-0.0756463	0.982369
ENSG00000136986	DERL1	0.0131875	0.983233	0.136808	0.991781	0.119717	0.731051	-0.0921216	0.69128	-0.165867	0.246367	0.0423118	0.891311	-0.0301731	0.903579	-0.0764774	0.805957	-0.0285325	0.901323	0.0464861	0.982369
ENSG00000137055	PLAA	-0.0333593	0.945084	0.197922	0.886426	0.105467	0.758224	-0.0897611	0.696289	-0.0720971	0.682013	0.15072	0.492136	0.171698	0.348112	-0.194844	0.314682	-0.236812	0.106777	-0.0249521	0.982369
ENSG00000137073	UBAP2	-0.206839	0.473469	0.130307	0.991781	-0.0856191	0.824944	-0.063935	0.786301	-0.0365387	0.842564	0.160817	0.483406	0.153507	0.395052	-0.16183	0.460251	-0.252851	0.0829386	-0.173787	0.797693
ENSG00000137094	DNAJB5	0.0254801	0.968689	-0.0806168	0.991781	-0.117349	0.731051	0.0015575	0.993191	0.0252072	0.890467	-0.0183566	0.959755	-0.00840526	0.972888	0.0184889	0.960733	-0.0488451	0.833232	-0.152931	0.843051
ENSG00000137154	RPS6	-0.0965351	0.781395	0.00644282	0.991781	0.144995	0.643252	-0.206051	0.267768	-0.178334	0.213212	0.154219	0.490737	0.226694	0.202899	-0.257925	0.201815	-0.313915	0.0472897	-0.167064	0.809842
ENSG00000137200	FTSJD2	0.0606693	0.894573	-0.0637	0.991781	-0.159325	0.638371	0.0944111	0.680376	0.119448	0.429802	0.0512676	0.866924	-0.0961122	0.611409	0.0133934	0.966919	0.118512	0.521052	-0.0992988	0.957651
ENSG00000137343	ATAT1	0.0992692	0.778063	0.0776167	0.991781	0.0415536	0.92801	-0.0955977	0.678699	-0.0526266	0.761627	0.0994747	0.691875	0.0270284	0.909955	-0.0232425	0.943688	-0.0853168	0.663617	0.0225368	0.982369
ENSG00000137413	TAF8	-0.126284	0.692611	0.016177	0.991781	0.176996	0.59034	-0.220682	0.237189	-0.0593307	0.730684	0.021172	0.957632	-0.094364	0.616222	-0.0125065	0.970946	0.0817277	0.686885	0.00420167	0.99338
ENSG00000137486	ARRB1	0.0713903	0.849666	0.0337403	0.991781	0.141359	0.649624	-0.221978	0.237189	-0.144075	0.324032	0.0653608	0.826519	-0.0768343	0.696555	-0.0519352	0.888765	-0.00285067	0.99123	-0.182197	0.786739
ENSG00000137494	ANKRD42	0.00100875	0.995371	0.148051	0.991781	0.19745	0.545794	0.00109315	0.995562	-0.135139	0.35985	0.10755	0.660882	0.197682	0.27299	-0.181996	0.376061	-0.248601	0.0900381	-0.0362447	0.982369
ENSG00000137509	PRCP	-0.191828	0.575256	0.18457	0.916816	-0.15344	0.642079	0.179413	0.32889	0.131566	0.375798	0.120011	0.618429	-0.0979732	0.606312	0.0940149	0.749453	0.0930723	0.623008	-0.0953809	0.974088
ENSG00000137628	DDX60	-0.0143592	0.983233	-0.0182741	0.991781	-0.131471	0.683325	0.111508	0.593892	0.112496	0.465433	0.0125678	0.972189	-0.0405684	0.878142	0.0487102	0.898793	0.113008	0.550314	-0.00711673	0.988427
ENSG00000137944	CCBL2	-0.148919	0.658699	-0.0259286	0.991781	-0.141176	0.649624	-0.130656	0.502529	-0.131818	0.375152	0.0266093	0.938154	0.0234805	0.914522	0.0308599	0.918555	0.122308	0.501793	0.0234913	0.982369
ENSG00000137959	IFI44L	0.0111608	0.983233	-0.0107477	0.991781	-0.111727	0.745226	0.0649669	0.780177	0.0871241	0.59824	0.0792701	0.776618	0.00541859	0.981255	0.0231877	0.943688	0.0584064	0.792167	0.00794223	0.988427
ENSG00000137965	IFI44	0.00126708	0.995371	-0.0325927	0.991781	-0.117428	0.731051	0.0689235	0.763012	0.0917805	0.574185	0.0708465	0.818283	0.00822141	0.973279	-0.00555343	0.987916	0.0432985	0.849367	-0.0138755	0.984829
ENSG00000138035	PNPT1	-0.000153772	0.998642	0.0348588	0.991781	-0.0585228	0.88182	0.0509493	0.841156	0.0578763	0.736377	0.127416	0.584036	0.0388235	0.879701	0.00620488	0.986407	0.0329149	0.885249	0.00620416	0.990447
ENSG00000138297	TIMM23	-0.0106195	0.983233	0.215945	0.840862	-0.112811	0.745226	-0.10363	0.635307	-0.16026	0.260696	0.120824	0.614933	0.0625814	0.76787	-0.160714	0.46137	-0.221168	0.137564	-0.220267	0.576078
ENSG00000138381	ASNSD1	-0.0971194	0.781395	0.100446	0.991781	-0.0147204	0.978523	-0.0620228	0.791393	-0.0786206	0.647285	0.0170311	0.961659	0.148682	0.405832	0.03433	0.916145	0.0243822	0.919373	0.0830209	0.982369
ENSG00000138386	NAB1	-0.148489	0.658699	0.00329714	0.991781	-0.12384	0.718023	0.0610328	0.792547	-0.0738384	0.674491	-0.0373937	0.900909	0.00567016	0.979857	0.0758743	0.805957	0.059003	0.789158	0.0396434	0.982369
ENSG00000138617	PARP16	0.116808	0.718621	0.0400026	0.991781	0.0735143	0.84389	0.0152848	0.948282	0.166909	0.245664	-0.153519	0.491522	-0.0809595	0.67637	0.10904	0.686479	0.0775355	0.703497	0.0543154	0.982369
ENSG00000138621	PPCDC	0.037748	0.93987	-0.023447	0.991781	-0.208199	0.545786	0.201927	0.275477	0.174113	0.224732	-0.181915	0.467178	-0.291584	0.0745198	0.209066	0.279291	0.269598	0.0699034	0.0581721	0.982369
ENSG00000138642	HERC6	-0.0184434	0.983233	-0.0226955	0.991781	-0.0800452	0.833652	0.00835182	0.976489	0.0393538	0.833466	0.109288	0.647604	-0.0347951	0.891889	0.0420442	0.903285	0.0988381	0.601048	-0.0107509	0.988427
ENSG00000138646	HERC5	0.020993	0.978653	0.0339326	0.991781	-0.0810738	0.833652	0.0848984	0.710546	0.0917547	0.574185	0.0765773	0.790905	0.0083601	0.972888	-0.00266707	0.995428	0.0573358	0.795473	-0.023185	0.982369
ENSG00000138674	SEC31A	0.118217	0.718621	0.0890868	0.991781	0.117357	0.731051	-0.173666	0.35015	-0.225217	0.117848	0.148875	0.50159	0.195582	0.284271	-0.14626	0.529203	-0.230659	0.114808	-0.074795	0.982369
ENSG00000138744	NAAA	0.0483091	0.908536	0.0689778	0.991781	0.00035884	0.997953	0.0653183	0.780172	0.0584568	0.734938	0.033814	0.908931	-0.099073	0.599159	0.150268	0.508791	0.144323	0.394441	-0.00685876	0.988427
ENSG00000138760	SCARB2	-0.0683179	0.858923	0.0164274	0.991781	0.00288667	0.993652	0.00544964	0.984171	0.0190739	0.911749	0.0778253	0.785102	0.0310569	0.903579	0.0513386	0.890598	0.047094	0.833232	-0.0185383	0.982369
ENSG00000138801	PAPSS1	-0.21871	0.446544	-0.103516	0.991781	-0.381096	0.103722	-0.0199476	0.933399	-0.0419046	0.81902	0.0215139	0.957632	0.0424198	0.870299	0.0482781	0.901246	0.0124507	0.961424	0.0146494	0.984538
ENSG00000138942	RNF185	-0.0915283	0.807101	0.0662515	0.991781	-0.232536	0.535185	0.151261	0.44006	0.119716	0.429802	-0.0790669	0.776618	-0.13778	0.433509	0.0747585	0.808006	0.104485	0.584946	-0.0342099	0.982369
ENSG00000139154	AEBP2	0.0744257	0.842917	0.0863489	0.991781	0.228948	0.535185	-0.224248	0.237189	-0.26321	0.0693257	0.129838	0.574974	0.273771	0.0967558	-0.115538	0.663733	-0.198399	0.192597	0.0855039	0.982369
ENSG00000139160	METTL20	-0.116175	0.718621	-0.0273441	0.991781	0.082557	0.831612	0.14735	0.452359	0.10049	0.528887	-0.131776	0.566406	-0.0774213	0.692333	0.0480975	0.901343	0.00970968	0.967324	0.0103704	0.988427
ENSG00000139182	CLSTN3	-0.0844025	0.823114	0.100301	0.991781	-0.0259003	0.954326	0.0931309	0.688339	0.00421786	0.976505	-0.0123485	0.972946	-0.0388332	0.879701	-0.173172	0.405468	-0.0502091	0.833232	-0.16906	0.809083
ENSG00000139433	GLTP	-0.0263073	0.965055	0.152554	0.991781	0.169931	0.603581	-0.0322206	0.885714	0.0303086	0.868488	0.190932	0.454551	0.140751	0.420739	-0.208889	0.279291	-0.261432	0.0742553	-0.167919	0.809083
ENSG00000139437	TCHP	0.128529	0.692611	0.187046	0.900225	-0.0373353	0.929302	0.0474796	0.852013	0.0814486	0.629924	0.099078	0.692233	0.127211	0.482725	0.0521578	0.888765	-0.00813278	0.970589	0.0699774	0.982369
ENSG00000139625	MAP3K12	-0.214254	0.446544	-0.00500396	0.991781	0.104111	0.761204	0.0585885	0.802108	-0.0246719	0.893249	0.240236	0.425188	0.00201262	0.99521	-0.0375873	0.914854	-0.106365	0.583357	-0.0394757	0.982369
ENSG00000139746	RBM26	-0.0845624	0.823114	0.0410453	0.991781	0.0467608	0.917624	-0.178516	0.32889	-0.261598	0.0707996	0.209105	0.434238	0.21377	0.237882	-0.113749	0.671941	-0.18201	0.243238	-0.0710125	0.982369
ENSG00000139977	NAA30	-0.0190308	0.983233	0.0758633	0.991781	-0.00254377	0.99506	-0.0777429	0.740242	0.000170907	0.999068	-0.000448273	0.998842	0.0136142	0.953934	0.0423635	0.903285	0.0798896	0.694397	-0.0297439	0.982369
ENSG00000140030	GPR65	0.0672384	0.858923	0.118615	0.991781	0.0376144	0.929302	-0.0793649	0.726644	-0.108758	0.48584	0.124046	0.604433	0.00779889	0.974509	-0.122669	0.634722	-0.0397384	0.860021	-0.153585	0.843051
ENSG00000140263	SORD	-0.0220725	0.97775	-0.131082	0.991781	-0.0638814	0.862103	0.0620034	0.791393	0.127181	0.394064	-0.0688308	0.81919	-0.0457354	0.851087	0.0709369	0.823707	0.0846751	0.667372	0.0479113	0.982369
ENSG00000140280	LYSMD2	-0.0914606	0.807101	-0.0310316	0.991781	-0.0682354	0.856333	0.0287993	0.896176	0.0233143	0.896477	-0.0440404	0.886509	-0.084388	0.659619	0.104351	0.709425	0.1447	0.394133	-0.0705546	0.982369
ENSG00000140450	ARRDC4	-0.128578	0.692611	0.203572	0.866811	-0.155681	0.638371	-0.0921474	0.69128	-0.145071	0.322048	0.0280767	0.938154	0.154494	0.395052	0.11768	0.649369	0.0325892	0.886286	0.182816	0.786739
ENSG00000140463	BBS4	0.0501605	0.904348	-0.251066	0.840862	-0.157164	0.638371	0.165431	0.382924	0.17558	0.22266	0.0202303	0.957632	0.157045	0.38825	0.0444307	0.903285	0.0511733	0.831391	0.0888962	0.982369
ENSG00000140525	FANCI	0.00870351	0.983233	0.117602	0.991781	0.151709	0.642079	-0.118744	0.559015	-0.0899102	0.584724	0.168041	0.467178	0.116135	0.53973	-0.0610297	0.858111	-0.114891	0.545003	0.110401	0.93532
ENSG00000140650	PMM2	-0.0358228	0.94191	0.0966714	0.991781	0.215264	0.545631	-0.125242	0.524754	-0.0148464	0.927983	0.0328723	0.913334	0.127592	0.482163	-0.077461	0.805957	-0.246999	0.0900381	-0.0686359	0.982369
ENSG00000140740	UQCRC2	-0.059027	0.897608	0.041657	0.991781	0.0439858	0.922762	-0.167456	0.376657	-0.206901	0.152211	0.075971	0.792933	0.0669744	0.745799	-0.0114358	0.975177	-0.0338049	0.883748	-0.0709093	0.982369
ENSG00000140859	KIFC3	-0.215416	0.446544	0.212945	0.840862	0.0202146	0.962535	0.3301	0.0666404	0.254014	0.0783664	0.0677602	0.820509	-0.00658294	0.97571	0.00832692	0.979646	0.0915631	0.627927	0.0206246	0.982369
ENSG00000140931	CMTM3	0.0302316	0.957109	-0.0763468	0.991781	-0.143982	0.643252	0.212994	0.252429	0.297443	0.0404404	-0.0632323	0.835402	-0.171366	0.348112	0.19794	0.309309	0.234954	0.107815	0.0462507	0.982369
ENSG00000140943	MBTPS1	0.131973	0.692611	0.082178	0.991781	0.130969	0.683325	0.0373704	0.875398	-0.0968303	0.545732	0.166409	0.467178	0.144244	0.414951	-0.00379904	0.992594	-0.045472	0.842302	-0.0821664	0.982369
ENSG00000140983	RHOT2	0.135799	0.679992	-0.0274024	0.991781	-0.138034	0.655178	0.0927213	0.690873	0.169501	0.239571	-0.136036	0.545043	-0.0960251	0.611409	-0.0320822	0.918555	-0.00264428	0.991334	-0.0589879	0.982369
ENSG00000140990	NDUFB10	-0.0202118	0.983233	-0.0122565	0.991781	0.174452	0.601767	-0.169384	0.372464	-0.0205218	0.905641	0.201181	0.439464	0.0939125	0.618451	-0.181431	0.378202	-0.213297	0.152629	-0.182191	0.786739
ENSG00000140995	DEF8	0.0750839	0.842917	-0.113483	0.991781	-0.116432	0.734313	0.14301	0.461055	0.234566	0.105919	-0.223933	0.434238	-0.186809	0.30084	0.142335	0.545154	0.206531	0.176158	-0.0139884	0.984829
ENSG00000141002	TCF25	0.148153	0.658699	-0.0479483	0.991781	-0.243158	0.507195	0.106926	0.620807	0.099007	0.535737	-0.100136	0.691875	-0.141293	0.420739	0.0662058	0.841674	0.0957295	0.614552	0.029315	0.982369
ENSG00000141030	COPS3	-0.00765786	0.983233	-0.0503309	0.991781	0.0898694	0.814157	-0.195578	0.275481	-0.077866	0.652153	-0.078767	0.777666	0.0516507	0.820921	-0.0520836	0.888765	-0.0849976	0.66497	-0.025123	0.982369
ENSG00000141068	KSR1	0.0727527	0.845685	0.021746	0.991781	-0.0915839	0.808754	-0.0421041	0.861608	-0.0395118	0.833466	-0.0745745	0.797937	-0.163058	0.366543	0.0351943	0.915951	0.0891542	0.641775	-0.0641924	0.982369
ENSG00000141252	VPS53	0.00661528	0.985778	-0.0880033	0.991781	-0.0045453	0.986915	0.0798034	0.726169	0.0221793	0.897098	0.0840044	0.757448	0.116013	0.53973	-0.0735362	0.810512	-0.0591223	0.789158	0.0430647	0.982369
ENSG00000141293	SKAP1	-0.0803053	0.827764	-0.0493113	0.991781	-0.0337755	0.941016	-0.0980693	0.66992	-0.219837	0.130241	0.131079	0.569194	0.16498	0.361285	-0.155711	0.479272	-0.187494	0.22857	-0.0587056	0.982369
ENSG00000141376	BCAS3	0.0128308	0.983233	-0.127348	0.991781	-0.0842715	0.831093	0.0657117	0.780172	0.0238658	0.895744	-0.151329	0.492136	-0.26305	0.100604	0.237727	0.241279	0.327498	0.0421961	0.0604841	0.982369
ENSG00000141378	PTRH2	-0.0594668	0.897407	-0.145325	0.991781	-0.114071	0.743873	-0.047457	0.852013	0.0185999	0.914473	-0.204019	0.439464	-0.189673	0.30084	0.158647	0.473855	0.218705	0.138243	0.0567339	0.982369
ENSG00000141380	SS18	-0.124156	0.698663	0.0911781	0.991781	0.158001	0.638371	-0.228085	0.237189	-0.195441	0.17181	0.117989	0.618429	0.10752	0.575515	-0.143593	0.545154	-0.220249	0.137811	0.0120117	0.988427
ENSG00000141424	SLC39A6	0.0108502	0.983233	-0.0474706	0.991781	0.0119135	0.982033	-0.145522	0.456845	-0.125375	0.400515	0.00389901	0.990816	0.116871	0.536232	-0.00453756	0.990069	-0.111647	0.558081	0.0729859	0.982369
ENSG00000141425	RPRD1A	0.019283	0.983233	0.00426997	0.991781	-0.0811616	0.833652	-0.0565022	0.81319	-0.022334	0.897098	-0.0499744	0.868238	0.143615	0.417303	0.0845979	0.781701	0.00831014	0.970589	0.138875	0.901114
ENSG00000141458	NPC1	-0.0790604	0.827764	0.00656515	0.991781	0.153783	0.642079	-0.0960427	0.678049	-0.256493	0.0783664	-0.00227039	0.99764	0.149127	0.405488	-0.25044	0.201815	-0.280604	0.0699034	-0.131503	0.935224
ENSG00000141524	TMC6	0.153646	0.658699	0.0663505	0.991781	0.0740007	0.843859	-0.0472861	0.852829	0.0313276	0.865574	0.011855	0.972946	-0.115667	0.540594	0.0231038	0.943688	0.0653557	0.758173	0.0296439	0.982369
ENSG00000141543	EIF4A3	0.0223954	0.97775	0.0678127	0.991781	0.168647	0.615993	-0.216735	0.237635	-0.231125	0.109885	0.0217074	0.957632	0.0710028	0.724009	-0.193154	0.314682	-0.184961	0.2376	-0.12358	0.93532
ENSG00000141570	CBX8	0.185775	0.575256	-0.0517348	0.991781	0.0690727	0.856333	-0.147008	0.452571	-0.0680244	0.699504	-0.124262	0.604433	-0.0281315	0.909955	0.0406413	0.903285	-0.00901636	0.967324	0.0337488	0.982369
ENSG00000141627	DYM	0.0115483	0.983233	-0.0415113	0.991781	-0.0215304	0.961729	-0.12341	0.533497	-0.12878	0.386172	0.05804	0.847276	0.0613655	0.775557	0.100033	0.7261	-0.0227376	0.926331	0.0505878	0.982369
ENSG00000141664	ZCCHC2	0.0864723	0.823114	0.0491716	0.991781	-0.053802	0.894336	0.101905	0.64568	0.115059	0.448289	0.0882485	0.743368	0.0496446	0.830096	0.0115422	0.975177	0.0496061	0.833232	-0.00821954	0.988427
ENSG00000141699	FAM134C	0.104645	0.757827	-0.128297	0.991781	-0.271825	0.441797	0.15744	0.414953	0.177773	0.214956	-0.111507	0.646252	-0.264714	0.0996692	0.231432	0.242687	0.308994	0.0490654	0.0887446	0.982369
ENSG00000141720	PIP4K2B	-0.0359212	0.94191	-0.15009	0.991781	0.0782829	0.834024	-0.0409884	0.865065	0.0645643	0.714189	-0.0548538	0.857969	-0.117345	0.534245	0.172879	0.405996	0.136497	0.426881	-0.0301631	0.982369
ENSG00000141736	ERBB2	0.11238	0.718621	-0.0486008	0.991781	0.0452457	0.921835	-0.0828185	0.712185	-0.198781	0.16495	0.0476814	0.877076	0.162387	0.367781	-0.265255	0.201815	-0.163858	0.312554	-0.132767	0.930515
ENSG00000142227	EMP3	0.146437	0.658699	0.123159	0.991781	-0.0582277	0.88182	-0.0415334	0.862673	-0.123305	0.411007	-0.0409154	0.897861	-0.183803	0.306094	0.00142867	0.995428	0.0436887	0.848941	-0.119133	0.93532
ENSG00000142252	GEMIN7	-0.0443817	0.924572	-0.0324005	0.991781	-0.110921	0.745226	0.195745	0.275481	0.174229	0.224732	-0.101916	0.688811	-0.139345	0.427556	0.189052	0.334442	0.205864	0.176158	0.0614805	0.982369
ENSG00000142409	ZNF787	0.127723	0.692611	0.0198644	0.991781	0.00665847	0.98573	0.112672	0.590251	0.206388	0.152211	-0.0400833	0.899592	-0.0267704	0.909955	-0.0644417	0.842027	-0.0495868	0.833232	-0.00428229	0.99338
ENSG00000142444	C19orf52	-0.0349432	0.942883	0.0180061	0.991781	0.0527415	0.896005	0.0608587	0.792547	0.187966	0.190501	-0.163345	0.483406	-0.188844	0.30084	0.258583	0.201815	0.232632	0.112977	0.120891	0.93532
ENSG00000142534	RPS11	0.0163245	0.983233	-0.0923024	0.991781	-0.0601096	0.878006	0.0749181	0.749022	0.192529	0.178733	0.0200143	0.957693	-0.102224	0.591541	-0.125146	0.629656	-0.0655266	0.757357	-0.2457	0.441136
ENSG00000142541	RPL13A	0.00258337	0.995371	-0.126503	0.991781	-0.0957145	0.782697	-0.0351937	0.876246	0.0453904	0.799697	-0.0577014	0.847598	-0.0918063	0.625061	-0.0416217	0.903285	-0.042731	0.850554	-0.153098	0.843051
ENSG00000142676	RPL11	0.0671954	0.858923	-0.0541989	0.991781	-0.0548626	0.894336	-0.142726	0.462387	-0.099768	0.531228	0.0126677	0.972155	0.0737637	0.707739	-0.0180664	0.960733	-0.0988188	0.601048	-0.0697033	0.982369
ENSG00000142687	KIAA0319L	-0.0233549	0.972424	-0.150078	0.991781	-0.0122484	0.980434	0.0536387	0.825226	0.185405	0.193338	0.0352588	0.907	-0.132807	0.444977	0.0751294	0.805957	0.11075	0.558081	-0.0689294	0.982369
ENSG00000142961	MOB3C	-0.179283	0.575256	0.0765216	0.991781	-0.027822	0.949372	0.0395051	0.868889	0.0219664	0.898251	-0.0228393	0.957632	-0.0429939	0.866199	-0.0753358	0.805957	-0.000341822	0.997204	0.0131693	0.985471
ENSG00000143321	HDGF	-0.0303393	0.957109	0.125443	0.991781	0.0287869	0.949372	-0.223971	0.237189	-0.209449	0.147733	0.134072	0.562396	0.024532	0.913432	-0.223124	0.265525	-0.268853	0.0699034	-0.322713	0.140037
ENSG00000143322	ABL2	-0.242477	0.388148	0.15482	0.991781	-0.109829	0.745226	0.051346	0.838078	-0.0272904	0.880419	-0.0926087	0.72409	-0.0674485	0.743775	0.0719818	0.818348	0.0686578	0.747631	0.138839	0.901114
ENSG00000143324	XPR1	-0.127708	0.692611	0.0334491	0.991781	-0.125658	0.715842	-0.188158	0.300381	-0.275803	0.0558579	-0.0992167	0.692033	0.0624557	0.76787	-0.0679215	0.832736	-0.111263	0.558081	0.027664	0.982369
ENSG00000143353	LYPLAL1	0.0602172	0.896157	0.229046	0.840862	-0.171597	0.601767	-0.157801	0.414723	-0.17035	0.237352	-0.036481	0.904244	-0.172366	0.348112	0.172343	0.406549	0.150289	0.367693	0.0480371	0.982369
ENSG00000143367	TUFT1	-0.0994691	0.778063	-0.0989433	0.991781	-0.102062	0.770338	0.18819	0.300381	0.134959	0.360429	-0.0773061	0.788744	-0.140454	0.421457	0.114026	0.670213	0.258856	0.0748735	-0.0220854	0.982369
ENSG00000143382	ADAMTSL4	0.0350109	0.942883	-0.0954306	0.991781	-0.161462	0.627723	0.202549	0.275477	0.115082	0.448289	-0.146356	0.502285	-0.176568	0.336034	0.0953178	0.743629	0.144629	0.394133	0.019725	0.982369
ENSG00000143412	ANXA9	0.0453306	0.917914	-0.0875929	0.991781	-0.0690727	0.856333	-0.0363966	0.875729	-0.0227759	0.896477	-0.150041	0.493686	-0.0116419	0.962554	-0.0319662	0.918555	0.0366024	0.872926	-0.0353821	0.982369
ENSG00000143420	ENSA	0.0649472	0.873681	0.0221479	0.991781	-0.109279	0.748121	0.253289	0.202758	0.179988	0.209042	0.0270415	0.938154	0.000212873	0.998672	-0.00748198	0.98099	-0.0443691	0.848598	-0.0459411	0.982369
ENSG00000143452	HORMAD1	-0.0786391	0.827764	-0.0228353	0.991781	0.0617523	0.870239	-0.00796809	0.978243	-0.13591	0.357996	0.0622648	0.837279	0.0201165	0.928163	0.0380517	0.913976	-0.0260172	0.915739	0.0882255	0.982369
ENSG00000143486	EIF2D	0.000510524	0.998066	0.0504299	0.991781	0.0532119	0.894336	-0.0360741	0.875991	-0.142363	0.330521	0.12423	0.604433	0.158574	0.383525	-0.254648	0.201815	-0.27377	0.0699034	-0.181923	0.786739
ENSG00000143543	JTB	-0.0637909	0.882965	-0.0757177	0.991781	-0.10018	0.770694	0.0264904	0.907851	0.179433	0.209656	-0.083124	0.764075	-0.147144	0.410021	0.0601944	0.858111	0.097229	0.609511	-0.0546766	0.982369
ENSG00000143552	NUP210L	0.00134089	0.995371	0.0927393	0.991781	-0.085978	0.824393	0.0655344	0.780172	0.0606237	0.729986	-0.153987	0.490737	-0.268684	0.0988047	0.145524	0.53129	0.224928	0.126886	0.00216372	0.995122
ENSG00000143578	CREB3L4	0.113336	0.718621	-0.0134587	0.991781	0.140671	0.649624	-0.00684845	0.979664	-0.0850879	0.60833	0.0342991	0.907	-0.0748156	0.70549	0.103318	0.710746	0.150919	0.367132	0.0829032	0.982369
ENSG00000143702	CEP170	-0.0235364	0.972424	0.109767	0.991781	0.197465	0.545794	-0.0804097	0.725209	-0.0595403	0.730684	0.194721	0.444183	0.0761505	0.697648	-0.0754777	0.805957	-0.142101	0.401165	-0.0478501	0.982369
ENSG00000143891	GALM	-0.102262	0.775301	-0.137175	0.991781	-0.0324391	0.942774	0.231358	0.237189	0.246407	0.0823361	-0.0575595	0.847598	-0.127772	0.481617	0.0994651	0.728381	0.117064	0.530964	0.061803	0.982369
ENSG00000143924	EML4	-0.178117	0.575256	0.139225	0.991781	0.0407562	0.92801	-0.148946	0.445221	-0.310768	0.0318358	0.0188662	0.959675	-0.000287056	0.998672	-0.124114	0.63281	-0.0715827	0.734293	-0.090989	0.982369
ENSG00000143942	CHAC2	0.0387783	0.933281	0.0169867	0.991781	0.122061	0.722695	-0.137147	0.47828	-0.0540035	0.753113	-0.00963625	0.972965	0.0161622	0.942941	0.0821373	0.789191	-0.00557234	0.978138	-0.0362866	0.982369
ENSG00000143947	RPS27A	-0.126902	0.692611	-0.0245072	0.991781	-0.0738492	0.843859	-0.0736831	0.751796	-0.0679212	0.699634	0.0207141	0.957632	-0.113719	0.545042	0.0441243	0.903285	0.0499286	0.833232	-0.133148	0.930515
ENSG00000143994	ABHD1	0.0574376	0.897608	0.160976	0.991781	0.165095	0.623438	-0.0283647	0.896176	0.0148873	0.927983	0.0983992	0.692647	0.164198	0.362755	-0.0780377	0.805957	-0.15179	0.363341	0.018511	0.982369
ENSG00000144283	PKP4	0.0344296	0.945084	0.0138119	0.991781	-0.105236	0.758224	0.0185062	0.936677	0.0452711	0.799697	-0.05953	0.845266	0.0180426	0.937183	0.0642547	0.842027	-0.000461137	0.997204	0.0286636	0.982369
ENSG00000144395	CCDC150	-0.0609513	0.893764	0.00618284	0.991781	0.0278271	0.949372	-0.0514352	0.838078	-0.109426	0.48269	0.0317483	0.918518	0.122707	0.505137	-0.21509	0.266769	-0.269	0.0699034	-0.194336	0.786739
ENSG00000144589	STK11IP	0.145164	0.658699	-0.222522	0.840862	-0.0494322	0.908647	0.124771	0.525908	0.153056	0.291573	-0.240336	0.425188	-0.250129	0.140547	0.106031	0.706026	0.140605	0.403905	-0.0266901	0.982369
ENSG00000144635	DYNC1LI1	-0.033264	0.945084	-0.0203188	0.991781	-0.00174635	0.99506	-0.0317659	0.886235	-0.0172681	0.918343	0.0112874	0.972946	0.0376334	0.88385	0.0543766	0.88241	-0.0550043	0.807322	0.0450479	0.982369
ENSG00000144713	RPL32	-0.0730633	0.845685	-0.0667234	0.991781	0.0676293	0.856333	-0.202169	0.275477	-0.138338	0.34935	0.0519674	0.865929	0.074225	0.705885	-0.269667	0.201815	-0.320803	0.0472897	-0.310121	0.140037
ENSG00000145214	DGKQ	0.0257722	0.968648	-0.0801741	0.991781	-0.0353656	0.936604	0.0806354	0.724673	0.120209	0.429137	-0.0951209	0.71254	-0.0442002	0.859397	0.0085817	0.979646	-0.00207028	0.993454	0.0140271	0.984829
ENSG00000145216	FIP1L1	-0.138001	0.678908	0.0484842	0.991781	0.0450543	0.921835	-0.167146	0.377691	-0.205692	0.152792	0.16142	0.483406	0.229455	0.196053	-0.153748	0.484328	-0.285708	0.0699034	-0.127946	0.93532
ENSG00000145244	CORIN	0.0562837	0.900046	-0.10393	0.991781	0.0226866	0.960555	-0.0016091	0.993191	0.02295	0.896477	0.0110617	0.972946	-0.101653	0.591541	0.0145995	0.96462	0.0678807	0.749556	0.0236784	0.982369
ENSG00000145375	SPATA5	-0.0537111	0.90271	-0.0700393	0.991781	0.13932	0.649624	-0.122909	0.534687	-0.14402	0.324032	0.326908	0.13015	0.10303	0.590211	-0.271548	0.201815	-0.172272	0.280944	-0.216302	0.618387
ENSG00000145425	RPS3A	-0.0515414	0.90271	-0.0623544	0.991781	0.0171206	0.973434	-0.22774	0.237189	-0.163858	0.251781	0.103583	0.678142	0.0545923	0.800662	-0.0479104	0.901343	-0.105565	0.583357	-0.0479565	0.982369
ENSG00000145555	MYO10	-0.247752	0.365417	0.182018	0.948317	0.0344247	0.938208	-0.0587304	0.802108	-0.0172939	0.918343	0.084027	0.757448	-0.00347693	0.989597	0.034459	0.916145	0.0401866	0.860021	0.052845	0.982369
ENSG00000145685	LHFPL2	-0.0301916	0.957109	-0.158845	0.991781	-0.112197	0.745226	0.0983935	0.66992	0.166525	0.245664	-0.00793669	0.979343	-0.138661	0.430192	0.103816	0.710746	0.176625	0.26665	-0.0355998	0.982369
ENSG00000145725	PPIP5K2	-0.108311	0.741334	-0.0457755	0.991781	-0.0208446	0.961931	-0.00728769	0.978296	0.0109187	0.947163	0.108466	0.654445	0.100928	0.591877	0.0948663	0.746001	0.0200353	0.935646	0.0853846	0.982369
ENSG00000145730	PAM	0.00139625	0.995371	0.0870305	0.991781	-0.131256	0.683325	0.0913799	0.693386	0.0466803	0.795355	-0.0618423	0.841039	-0.133188	0.442576	0.129029	0.615532	0.157609	0.333313	0.107318	0.93532
ENSG00000145734	BDP1	0.0274637	0.962971	-0.0303209	0.991781	0.124063	0.718023	0.0468347	0.853989	0.0205895	0.905641	0.0557697	0.855755	0.153833	0.395052	-0.0233264	0.943688	-0.0636498	0.7669	0.0555504	0.982369
ENSG00000145979	TBC1D7	-0.0833415	0.823114	-0.0545076	0.991781	0.240359	0.507195	-0.0414205	0.862873	-0.0664217	0.70347	-0.0204077	0.957632	0.0941995	0.616499	-0.0718108	0.818348	-0.110847	0.558081	0.00420812	0.99338
ENSG00000146285	SCML4	-0.025354	0.96892	-0.0259402	0.991781	0.0946779	0.788752	-0.0402725	0.865086	-0.0699172	0.694071	-0.0100845	0.972965	-0.0849234	0.657181	0.0345235	0.916145	0.0613474	0.776789	-0.0777874	0.982369
ENSG00000146414	SHPRH	0.125081	0.697571	-0.0843042	0.991781	-0.0490095	0.910054	-0.165437	0.382924	-0.197179	0.169868	0.136913	0.544234	0.162641	0.367781	-0.0464205	0.901343	-0.131118	0.452681	0.0385954	0.982369
ENSG00000146426	TIAM2	-0.126373	0.692611	-0.0583931	0.991781	-0.117715	0.731051	0.211401	0.253622	0.097917	0.541597	0.0866134	0.748598	0.153407	0.395052	-0.0218719	0.948946	-0.0341112	0.883184	0.108547	0.93532
ENSG00000146834	MEPCE	0.166855	0.616772	-0.0526552	0.991781	0.055365	0.894336	0.0101479	0.964547	-0.00134469	0.993645	0.0476911	0.877076	0.0345725	0.891889	-0.136785	0.590005	-0.135574	0.430933	-0.0730053	0.982369
ENSG00000147465	STAR	-0.0904641	0.80874	0.223529	0.840862	-0.0342405	0.938854	0.12529	0.524754	0.0351538	0.849168	0.176287	0.467178	0.188988	0.30084	-0.0509511	0.892726	-0.00985003	0.967324	0.0582398	0.982369
ENSG00000147604	RPL7	-0.01928	0.983233	-0.0428978	0.991781	0.0377659	0.929302	-0.229969	0.237189	-0.22949	0.111728	0.121688	0.610274	0.0913483	0.62633	-0.192106	0.314682	-0.258698	0.0748735	-0.242685	0.441885
ENSG00000147813	NAPRT1	0.0730356	0.845685	0.0853877	0.991781	-0.151223	0.642079	0.0674079	0.773336	0.15034	0.301506	-0.119763	0.618429	-0.112229	0.5536	0.0716496	0.818985	0.0667262	0.753723	-0.0165616	0.984538
ENSG00000147852	VLDLR	0.0910301	0.807101	-0.062267	0.991781	-0.0445838	0.922096	-0.129892	0.504174	-0.0595306	0.730684	-0.00992005	0.972965	0.198433	0.272695	-0.048936	0.898793	-0.0302706	0.897577	0.0763686	0.982369
ENSG00000147854	UHRF2	0.0220202	0.97775	-0.216516	0.840862	0.095547	0.783064	-0.253267	0.202758	-0.123315	0.411007	0.00823984	0.977518	0.18101	0.320124	-0.074665	0.808006	-0.0733982	0.72494	0.0235881	0.982369
ENSG00000148057	IDNK	0.0740075	0.843457	0.0371773	0.991781	-0.0458198	0.921114	-0.0544352	0.819662	-0.126143	0.398445	0.0265771	0.938154	0.0947833	0.616153	-0.152874	0.486495	-0.149121	0.374145	-0.105513	0.93532
ENSG00000148110	HIATL1	0.141092	0.674207	0.0360646	0.991781	0.129605	0.689581	0.0304696	0.890152	0.134701	0.361609	0.0050987	0.985678	-0.0573403	0.797539	0.0312211	0.918555	0.0813472	0.686885	0.0157393	0.984538
ENSG00000148303	RPL7A	-0.025111	0.969646	0.0573213	0.991781	0.00325348	0.993383	-0.131591	0.501917	-0.0982782	0.539125	0.123049	0.604966	-0.0168976	0.941031	-0.129422	0.615532	-0.174713	0.272894	-0.249518	0.441136
ENSG00000148411	NACC2	0.00632619	0.985778	-0.002668	0.993396	-0.211181	0.545631	0.0513589	0.838078	0.138906	0.346583	-0.126852	0.58879	-0.103779	0.588035	0.192935	0.314682	0.159008	0.328019	0.173278	0.797693
ENSG00000148450	MSRB2	-0.066079	0.865933	-0.237883	0.840862	-0.148416	0.642909	0.0552252	0.815387	0.182403	0.199775	-0.102993	0.680938	-0.172708	0.347055	0.110504	0.682357	0.219514	0.138243	0.0911115	0.982369
ENSG00000148834	GSTO1	-0.0802629	0.827764	-0.0784672	0.991781	-0.0335475	0.94104	0.127209	0.515863	0.172613	0.228575	0.000316048	0.998842	-0.176388	0.336034	0.0290765	0.924701	0.120334	0.510827	-0.0819633	0.982369
ENSG00000148835	TAF5	0.0830862	0.823114	0.10898	0.991781	0.176669	0.59034	-0.310797	0.0905968	-0.323505	0.0254289	0.153787	0.490737	0.141564	0.420739	-0.207693	0.282764	-0.246483	0.0904944	-0.0868228	0.982369
ENSG00000148842	CNNM2	-0.0350754	0.942883	0.0399443	0.991781	0.163774	0.626265	-0.192453	0.289954	-0.102519	0.518827	0.110227	0.647448	0.159706	0.382656	-0.24953	0.201815	-0.260281	0.0742553	-0.181991	0.786739
ENSG00000148985	PGAP2	0.0574493	0.897608	-0.0279558	0.991781	-0.0849653	0.826402	0.241758	0.237189	0.352914	0.0211598	-0.178622	0.467178	-0.234138	0.180291	0.198056	0.309309	0.252939	0.0829386	0.0467053	0.982369
ENSG00000149179	C11orf49	0.115335	0.718621	0.0585679	0.991781	-0.00842875	0.982194	-0.0456512	0.853989	-0.020425	0.905641	0.159437	0.483406	0.166041	0.359747	-0.123127	0.634722	-0.173268	0.278397	-0.121217	0.93532
ENSG00000149182	ARFGAP2	0.0457626	0.917688	-0.0668457	0.991781	-0.15777	0.638371	0.0890259	0.697271	0.128948	0.385649	-0.163023	0.483406	-0.307211	0.060742	0.126491	0.622598	0.200579	0.1919	-0.0978252	0.966527
ENSG00000149262	INTS4	-0.0610537	0.893764	-0.149705	0.991781	-0.103194	0.763129	-0.181528	0.325445	-0.1642	0.251781	-0.0626421	0.835768	0.000151591	0.998672	-0.0256161	0.943151	-0.110928	0.558081	-0.102823	0.93532
ENSG00000149311	ATM	0.111872	0.718621	0.032517	0.991781	0.146837	0.642909	0.127161	0.515863	0.0854924	0.607061	-0.0663573	0.824207	0.0224097	0.920195	0.158183	0.473855	0.102414	0.587777	0.111694	0.93532
ENSG00000149346	SLX4IP	-0.0542078	0.90271	0.0235868	0.991781	0.201189	0.545786	-0.00571084	0.984171	0.0131308	0.935242	0.0929537	0.723038	0.129369	0.470813	-0.0166538	0.962132	-0.0200192	0.935646	0.041217	0.982369
ENSG00000149489	ROM1	0.00325382	0.995371	-0.0619	0.991781	-0.0265701	0.952135	0.106171	0.623934	0.144849	0.322048	-0.0482522	0.873159	-0.178359	0.329245	0.0762291	0.805957	0.0677065	0.750402	0.0196089	0.982369
ENSG00000149657	LSM14B	0.183712	0.575256	-0.0239246	0.991781	0.0340579	0.939486	-0.0302407	0.890744	-0.0536972	0.755303	0.0562437	0.852832	0.135581	0.43566	-0.201733	0.3001	-0.205764	0.176158	-0.0426746	0.982369
ENSG00000149761	NUDT22	0.0664972	0.862412	0.0285849	0.991781	-0.13065	0.683325	0.148643	0.445221	0.229029	0.111728	-0.0431632	0.891108	-0.0564178	0.799714	0.0297215	0.922678	0.0210865	0.932147	-0.0627478	0.982369
ENSG00000149923	PPP4C	-0.00822066	0.983233	0.0275713	0.991781	-0.143337	0.645751	0.22459	0.237189	0.250312	0.0787063	-0.0669475	0.823077	-0.166831	0.359747	-0.0195499	0.956278	0.0393643	0.860021	-0.185212	0.786739
ENSG00000150054	MPP7	0.00619394	0.985778	0.0420531	0.991781	-0.155633	0.638371	0.0686623	0.763712	0.0608817	0.72928	-0.0623712	0.837246	-0.0258221	0.910915	0.0965723	0.741938	0.0304479	0.897033	0.0633895	0.982369
ENSG00000150403	TMCO3	-0.00347525	0.994983	0.0212275	0.991781	0.0376064	0.929302	0.088797	0.697271	0.0877625	0.595596	-0.0127516	0.972155	0.134133	0.440837	-0.114268	0.668946	-0.0990671	0.601048	-0.0392113	0.982369
ENSG00000150527	CTAGE5	0.0355091	0.942093	0.0421638	0.991781	-0.0519919	0.897219	-0.000528841	0.997083	-0.0999324	0.531228	-0.023049	0.957632	-0.0776116	0.692333	0.283735	0.201815	0.29139	0.0658444	0.249572	0.441136
ENSG00000150712	MTMR12	0.0390489	0.933281	0.00796906	0.991781	-0.325922	0.19669	0.137718	0.476896	0.0709072	0.689794	-0.256909	0.399401	-0.0838462	0.661034	0.0578918	0.87463	-0.0124475	0.961424	0.0414686	0.982369
ENSG00000150995	ITPR1	0.171256	0.594028	-0.078607	0.991781	0.14545	0.643252	-0.262044	0.182003	-0.19129	0.18197	-0.0344944	0.907	0.0132659	0.953934	-0.113413	0.674423	-0.0304866	0.897033	-0.0966256	0.969843
ENSG00000151151	IPMK	-0.143928	0.658699	0.134111	0.991781	-0.108529	0.750036	-0.00376638	0.988345	-0.0813422	0.63007	-0.0905092	0.731336	0.0434874	0.862958	0.110595	0.682357	0.0108803	0.965335	0.109592	0.93532
ENSG00000151348	EXT2	0.0558193	0.901465	-0.166768	0.991781	0.134677	0.668351	-0.185143	0.307747	-0.128351	0.386694	-0.135385	0.550701	0.0712125	0.723821	0.0275995	0.932987	0.109693	0.564436	0.154153	0.843051
ENSG00000151470	C4orf33	0.127683	0.692611	-0.0346607	0.991781	0.0136997	0.979869	-0.0434585	0.85919	-0.0412209	0.822664	0.143721	0.520387	0.145186	0.414951	0.0528931	0.887575	-0.0996443	0.598693	0.108944	0.93532
ENSG00000151665	PIGF	-0.0576215	0.897608	-0.0930306	0.991781	0.0458358	0.921114	0.00402435	0.988345	-0.0495728	0.779889	0.0342848	0.907	0.030644	0.903579	0.250878	0.201815	0.188715	0.226484	0.11895	0.93532
ENSG00000151692	RNF144A	0.0748409	0.842917	-0.0901354	0.991781	-0.1288	0.694964	0.0101834	0.964547	0.120135	0.429137	0.00745294	0.979343	0.0241998	0.913432	0.0969335	0.741213	0.123617	0.496769	0.0781905	0.982369
ENSG00000151694	ADAM17	-0.115102	0.718621	0.149193	0.991781	-0.0375745	0.929302	0.0304503	0.890152	-0.0590275	0.731956	-0.0630033	0.835402	0.0585852	0.795424	0.0325337	0.918555	-0.0254851	0.917112	0.0366929	0.982369
ENSG00000152042	NBPF11	-0.0569603	0.897608	0.0953432	0.991781	-0.0814327	0.833652	0.072361	0.753636	-0.0802813	0.637959	-0.0374098	0.900909	-0.0679775	0.741483	0.0740103	0.808855	0.139576	0.410803	0.124483	0.93532
ENSG00000152056	AP1S3	-0.0534112	0.90271	0.0100953	0.991781	0.139533	0.649624	-0.113211	0.588382	-0.189004	0.187249	-0.0632613	0.835402	-0.0546439	0.800662	-0.0769966	0.805957	0.00756845	0.970737	-0.0718993	0.982369
ENSG00000152223	EPG5	-0.0365301	0.94066	-0.0594067	0.991781	-0.0252623	0.954326	0.104427	0.633615	0.0640064	0.714777	0.0122033	0.972946	-0.136823	0.434007	-0.0258193	0.94285	0.0935947	0.621623	-0.084414	0.982369
ENSG00000152558	TMEM123	-0.00653224	0.985778	-0.0393734	0.991781	0.0711778	0.846708	-0.0371221	0.8755	-0.0498018	0.778476	0.173314	0.467178	0.0292088	0.909176	-0.0521255	0.888765	-0.0506348	0.833232	-0.111062	0.93532
ENSG00000152601	MBNL1	0.0171487	0.983233	-0.00446803	0.991781	0.139525	0.649624	-0.254827	0.202758	-0.167028	0.245664	0.217216	0.434238	0.122496	0.506043	-0.0179051	0.960733	-0.0883158	0.645523	0.0141432	0.984829
ENSG00000152778	IFIT5	-0.069871	0.858923	0.0116099	0.991781	-0.124517	0.717282	0.0986257	0.66992	0.136955	0.353715	0.0597203	0.845266	-0.0478803	0.837247	0.0456143	0.901343	0.108748	0.570385	-0.027406	0.982369
ENSG00000152795	HNRPDL	0.0283064	0.962582	0.0634612	0.991781	0.0435233	0.923866	-0.162967	0.391508	-0.223579	0.123205	0.0978944	0.692647	0.225529	0.202929	-0.142799	0.545154	-0.257263	0.0766104	-0.0605422	0.982369
ENSG00000153107	ANAPC1	-0.0944561	0.792486	0.0995724	0.991781	0.0418646	0.927765	-0.0869686	0.701456	-0.162849	0.254206	-0.0202948	0.957632	-0.103692	0.588035	-0.0322047	0.918555	0.0157399	0.949341	-0.153043	0.843051
ENSG00000153113	CAST	0.02556	0.968689	0.0834246	0.991781	0.0245606	0.955011	0.0303922	0.890152	-0.104737	0.511533	-0.15775	0.483406	-0.0971507	0.608339	0.0669863	0.838879	0.021638	0.929744	0.0832757	0.982369
ENSG00000153201	RANBP2	-0.0540017	0.90271	0.174195	0.961251	0.138935	0.649624	-0.111827	0.592811	-0.13028	0.381539	0.29478	0.271503	0.31114	0.0602065	-0.115774	0.662571	-0.214155	0.151125	0.0822309	0.982369
ENSG00000153406	NMRAL1	0.146828	0.658699	-0.0910966	0.991781	-0.0494242	0.908647	0.015933	0.944449	0.071091	0.689519	-0.0256322	0.94397	-0.152085	0.402513	0.0743683	0.808006	0.103801	0.585495	0.052271	0.982369
ENSG00000153832	FBXO36	0.0156509	0.983233	0.0360879	0.991781	-0.113936	0.743873	-0.00364707	0.988345	-0.0781434	0.650273	-0.0321015	0.918518	0.0625395	0.76787	-0.0675377	0.834786	-0.0491611	0.833232	-0.019309	0.982369
ENSG00000153936	HS2ST1	-0.264015	0.243316	0.114491	0.991781	-0.123871	0.718023	0.0325689	0.885086	0.039041	0.833466	0.0397092	0.900123	0.0325018	0.898006	0.0327304	0.918555	0.0259656	0.915739	0.0264934	0.982369
ENSG00000153944	MSI2	0.0856204	0.823114	-0.128722	0.991781	0.0981945	0.773291	-0.138482	0.476896	-0.147616	0.311048	0.00583077	0.985368	0.0275348	0.909955	-0.0238585	0.943688	0.0295773	0.898173	0.0891445	0.982369
ENSG00000154124	FAM105B	-0.00631389	0.985778	0.0411269	0.991781	0.0231651	0.959446	-0.117857	0.559015	-0.116943	0.438784	-0.0391707	0.900123	0.0400234	0.879701	0.0428343	0.903285	0.0918534	0.627266	0.0585074	0.982369
ENSG00000154330	PGM5	-0.0233857	0.972424	-0.0584572	0.991781	-0.0267216	0.95179	-0.139176	0.476896	-0.0382833	0.834984	0.175704	0.467178	0.0619557	0.771223	0.0314888	0.918555	-0.00896799	0.967324	0.0210632	0.982369
ENSG00000154370	TRIM11	0.15698	0.658568	0.0114643	0.991781	-0.0822062	0.832548	0.0262841	0.907851	0.147932	0.309906	-0.0720913	0.810933	-0.141435	0.420739	0.135978	0.593507	0.113904	0.545003	0.112613	0.93532
ENSG00000154710	RABGEF1	-0.00741797	0.984445	0.0691409	0.991781	0.0725733	0.846385	0.0119634	0.961903	0.00785851	0.961002	-0.031937	0.918518	-0.0917967	0.625061	0.110124	0.682357	0.141737	0.401165	0.189324	0.786739
ENSG00000154803	FLCN	-0.0742135	0.842917	-0.050762	0.991781	0.0053188	0.986915	-0.0230691	0.910845	0.0570992	0.739943	-0.0611167	0.845266	-0.125598	0.491115	0.101519	0.722063	0.133736	0.437646	0.0986861	0.957651
ENSG00000155093	PTPRN2	0.0849284	0.823114	-0.139144	0.991781	0.130665	0.683325	-0.0404467	0.865086	0.0254265	0.889493	0.012729	0.972155	-0.03624	0.889155	0.166329	0.435884	0.106116	0.583357	0.11953	0.93532
ENSG00000155097	ATP6V1C1	-0.167652	0.616772	0.194485	0.900225	-0.0653088	0.856333	0.0768142	0.744941	0.0844024	0.612387	0.0205851	0.957632	0.144705	0.414951	-0.00595978	0.986871	-0.018855	0.940313	-0.0663852	0.982369
ENSG00000155307	SAMSN1	-0.0509017	0.90271	0.0132526	0.991781	0.156159	0.638371	0.00737475	0.978296	0.0670892	0.701676	-0.0333399	0.912894	0.084101	0.659619	-0.126639	0.622598	-0.108045	0.572296	0.0202119	0.982369
ENSG00000155463	OXA1L	-0.0542693	0.90271	0.0198236	0.991781	0.116934	0.732277	0.0454965	0.853989	0.00714909	0.963252	0.188913	0.467178	0.156233	0.391786	-0.0992007	0.728381	-0.0866615	0.656791	-0.0101479	0.988427
ENSG00000155542	SETD9	-0.21855	0.446544	0.0614456	0.991781	0.0715207	0.846708	-0.104401	0.633615	-0.129835	0.381845	-0.005447	0.985678	0.147144	0.410021	-0.190774	0.321417	-0.260717	0.0742553	-0.0590266	0.982369
ENSG00000155719	OTOA	-0.151812	0.658699	-0.054799	0.991781	0.0707701	0.848409	-0.112116	0.590953	-0.0801381	0.638475	-0.019358	0.957693	0.0275736	0.909955	-0.0761609	0.805957	-0.0720442	0.734293	0.0474458	0.982369
ENSG00000155744	FAM126B	-0.097264	0.781395	0.0714943	0.991781	-0.184802	0.571799	0.267784	0.168035	0.159885	0.262144	-0.08989	0.731885	-0.0852782	0.656576	0.157857	0.473855	0.175245	0.271533	0.0795158	0.982369
ENSG00000155876	RRAGA	-0.0178991	0.983233	-0.122705	0.991781	-0.099566	0.770694	0.110209	0.598643	0.19763	0.169645	-0.133917	0.562396	-0.100224	0.597062	0.0312953	0.918555	0.0552494	0.806789	-0.12891	0.93532
ENSG00000156097	GPR61	-0.215648	0.446544	0.0584715	0.991781	0.096456	0.779017	0.0773396	0.742093	0.016092	0.924987	0.120902	0.614933	0.105135	0.585576	-0.13288	0.610897	-0.104454	0.584946	-0.00109466	0.995122
ENSG00000156381	ANKRD9	0.113206	0.718621	-0.232661	0.840862	0.154538	0.642079	0.0436466	0.85919	0.0553928	0.747282	-0.045264	0.880106	0.165789	0.359985	0.0647843	0.841674	0.0396148	0.860021	0.204823	0.715134
ENSG00000156508	EEF1A1	0.024825	0.970362	-0.113425	0.991781	0.156733	0.638371	-0.0437294	0.85919	-0.0306859	0.867132	0.108992	0.649628	0.140786	0.420739	-0.142686	0.545154	-0.159979	0.321545	-0.14564	0.873573
ENSG00000156587	UBE2L6	-0.0140486	0.983233	-0.0355811	0.991781	-0.142188	0.649063	0.159707	0.401359	0.152846	0.292206	0.0538218	0.862251	-0.169524	0.352036	0.0698275	0.825304	0.141566	0.401165	-0.0816537	0.982369
ENSG00000156650	KAT6B	0.0930599	0.799965	0.0767488	0.991781	0.0372077	0.929302	-0.0887421	0.697271	-0.226359	0.116698	0.147243	0.502285	0.0418295	0.873553	-0.0349428	0.916145	-0.0178231	0.944492	0.0536092	0.982369
ENSG00000156873	PHKG2	0.0433945	0.924572	0.0504998	0.991781	0.0214985	0.961729	0.0234947	0.910845	0.0324434	0.860472	-0.080473	0.773123	-0.195234	0.284271	-0.00120937	0.995428	0.0220701	0.927359	-0.0967868	0.969843
ENSG00000157193	LRP8	0.22662	0.42804	0.173596	0.961251	-0.0347088	0.938208	-0.0250844	0.908765	-0.0943844	0.561019	0.104501	0.677461	0.0574938	0.797539	0.0249627	0.943688	0.0288102	0.899479	0.0315242	0.982369
ENSG00000157216	SSBP3	-0.00252494	0.995371	-0.00535348	0.991781	0.0749417	0.843859	-0.100786	0.65184	-0.105966	0.504609	0.0637063	0.835402	0.164251	0.362755	-0.00507613	0.988948	-0.0712247	0.734293	0.0674461	0.982369
ENSG00000157601	MX1	-0.0304315	0.957109	0.0278101	0.991781	-0.13049	0.683325	0.140243	0.470719	0.110996	0.471205	0.0841108	0.757448	0.0346983	0.891889	0.00795927	0.98099	0.0541917	0.807996	-0.0529514	0.982369
ENSG00000157693	C9orf91	0.0432561	0.924572	-0.128932	0.991781	0.0683629	0.856333	-0.0258552	0.907851	-0.0174583	0.918343	0.111784	0.646252	-0.160239	0.38145	0.0305181	0.919383	0.127003	0.479371	-0.106674	0.93532
ENSG00000158062	UBXN11	0.112583	0.718621	0.172954	0.961251	-0.0280214	0.949372	-0.0916798	0.692502	-0.0626359	0.721435	0.0756194	0.79317	0.0799886	0.6817	0.0738329	0.809682	0.00509831	0.979801	-0.0611774	0.982369
ENSG00000158104	HPD	-0.0157864	0.983233	-0.0876898	0.991781	0.0551665	0.894336	0.0601271	0.794351	0.0746999	0.668045	-0.00879136	0.975101	0.0157527	0.942941	-0.0924578	0.755211	-0.0319573	0.890244	0.00839373	0.988427
ENSG00000158161	EYA3	-0.0432592	0.924572	0.105672	0.991781	-0.165656	0.622467	0.0950657	0.680376	-0.11514	0.448289	0.0461237	0.879925	-0.0947478	0.616153	-0.0324789	0.918555	0.00627211	0.976164	-0.0464119	0.982369
ENSG00000158234	FAIM	-0.210385	0.46143	-0.0168955	0.991781	-0.0584054	0.88182	0.129243	0.507269	0.027625	0.880419	0.0853676	0.75646	0.0824561	0.66728	-0.0588288	0.868158	-0.0713657	0.734293	0.0728329	0.982369
ENSG00000158435	CNOT11	-0.0501697	0.904348	-0.0305655	0.991781	-0.116296	0.734313	-0.0257875	0.907851	-0.0012544	0.993645	0.0876228	0.74536	0.084517	0.659619	0.0470333	0.901343	0.0109641	0.965335	-0.00179934	0.995122
ENSG00000158552	ZFAND2B	-0.00976146	0.983233	0.00405443	0.991781	-0.145824	0.643252	0.122559	0.535861	0.214431	0.137437	-0.0671184	0.823077	-0.117564	0.533205	0.0162023	0.963003	0.0231858	0.924915	-0.081557	0.982369
ENSG00000158669	AGPAT6	0.0844086	0.823114	-0.0780769	0.991781	0.00455328	0.986915	0.116316	0.572401	0.139228	0.346583	-0.0504871	0.866924	0.0687677	0.736756	-0.054899	0.881161	0.0115542	0.965335	0.0321043	0.982369
ENSG00000158711	ELK4	-0.00132552	0.995371	-0.144148	0.991781	-0.0713612	0.846708	0.00760693	0.978296	-0.0637839	0.715219	-0.0868972	0.748598	0.00799241	0.974001	0.0475847	0.901343	0.0660264	0.755158	0.0532932	0.982369
ENSG00000158716	DUSP23	0.0702155	0.856082	-0.121004	0.991781	-0.215256	0.545631	0.0498788	0.844592	0.190875	0.182113	-0.129306	0.576335	-0.210035	0.249749	0.0089171	0.979102	0.0986801	0.601048	-0.143086	0.873573
ENSG00000158792	SPATA2L	0.135682	0.679992	-0.0551368	0.991781	-0.131439	0.683325	0.165408	0.382924	0.206411	0.152211	-0.237417	0.425188	-0.168724	0.355811	0.0105618	0.977625	0.058874	0.789158	-0.0310788	0.982369
ENSG00000158882	TOMM40L	-0.131755	0.692611	0.115499	0.991781	0.0255255	0.954326	0.0832957	0.712185	0.00143175	0.993645	0.0604523	0.845266	-0.0507541	0.823639	-0.121763	0.634722	-0.0580936	0.793161	-0.091047	0.982369
ENSG00000158941	KIAA1967	0.137017	0.679028	0.0623136	0.991781	0.00754361	0.982194	-0.0828152	0.712185	-0.0508046	0.771949	0.082092	0.764286	0.0319503	0.899806	-0.168403	0.426401	-0.152636	0.361279	-0.107083	0.93532
ENSG00000159069	FBXW5	0.13058	0.692611	0.0209887	0.991781	-0.0743835	0.843859	0.0261518	0.907851	0.148502	0.309602	-0.0969366	0.694754	-0.0258834	0.910915	-0.0225266	0.946236	-0.0562652	0.800947	-0.0611839	0.982369
ENSG00000159348	CYB5R1	-0.0402822	0.929091	0.235734	0.840862	-0.0806592	0.833652	-0.0028925	0.989812	-0.0203638	0.905641	0.118083	0.618429	0.101969	0.591541	-0.125304	0.629656	-0.188686	0.226484	-0.114516	0.93532
ENSG00000159352	PSMD4	-0.153717	0.658699	0.23606	0.840862	-0.00505565	0.986915	0.00732961	0.978296	-0.0389637	0.833466	0.0902254	0.731885	-0.0544439	0.801245	-0.0455304	0.901343	0.0420376	0.854024	-0.163027	0.82487
ENSG00000159374	M1AP	-0.0546537	0.90271	0.0238198	0.991781	0.113441	0.745226	0.0384893	0.872916	-0.0109058	0.947163	0.0798151	0.776618	0.00147721	0.995909	-0.0112649	0.975177	-0.0578066	0.794387	0.0388985	0.982369
ENSG00000159658	EFCAB14	-0.033673	0.945084	-0.0425948	0.991781	0.155601	0.638371	-0.13666	0.481836	-0.260492	0.0712651	0.102851	0.680938	0.190976	0.300598	-0.107447	0.69617	-0.191233	0.217179	0.0308176	0.982369
ENSG00000160050	CCDC28B	0.0458948	0.917688	-0.105625	0.991781	0.135466	0.668351	-0.08495	0.710546	-0.102035	0.518858	0.0234166	0.956696	-0.1115	0.554885	0.0357684	0.915198	0.0139018	0.956822	0.0502008	0.982369
ENSG00000160051	IQCC	-0.0481987	0.908536	-0.0540015	0.991781	0.213845	0.545631	-0.144455	0.45911	-0.14494	0.322048	-0.0313987	0.919083	0.124335	0.496732	-0.0765843	0.805957	-0.105356	0.583357	0.0475731	0.982369
ENSG00000160124	CCDC58	-0.194329	0.575256	0.129547	0.991781	0.0877828	0.822755	0.033243	0.882266	-0.0522219	0.763034	0.0507136	0.866924	-0.00583808	0.979212	-0.0497489	0.895397	-0.091917	0.627266	-0.105107	0.93532
ENSG00000160213	CSTB	0.00794695	0.983233	0.0495153	0.991781	0.0985693	0.770694	-0.0712646	0.754657	-0.0332431	0.860134	0.0699048	0.81919	0.0864426	0.650525	-0.0853074	0.778682	-0.136268	0.426881	-0.0149654	0.984538
ENSG00000160229	ZNF66P	-0.191108	0.575256	-0.0604728	0.991781	-0.0376622	0.929302	0.0460995	0.853989	0.0570766	0.739943	-0.0510386	0.866924	-0.0641748	0.760707	0.0880487	0.77263	0.048055	0.833232	0.0765266	0.982369
ENSG00000160325	CACFD1	0.189078	0.575256	-0.058265	0.991781	-0.0151271	0.978106	0.103166	0.636566	0.125662	0.400515	-0.0270899	0.938154	0.0975184	0.608299	-0.0217719	0.948987	-0.0314315	0.892741	-0.0272448	0.982369
ENSG00000160447	PKN3	0.0268385	0.963578	-0.00111865	0.996282	-0.101286	0.770694	0.185707	0.307747	0.148145	0.309706	-0.114282	0.629366	-0.0403534	0.878589	-0.00923722	0.978103	-0.0204986	0.935646	-0.0136599	0.984971
ENSG00000160703	NLRX1	0.175439	0.575256	-0.122967	0.991781	-0.152698	0.642079	0.216828	0.237635	0.349893	0.0211598	-0.17174	0.467178	-0.103434	0.588035	0.173821	0.40502	0.200256	0.1919	0.0702708	0.982369
ENSG00000160753	RUSC1	0.0850729	0.823114	-0.181296	0.951367	0.0746945	0.843859	0.0031279	0.98948	0.0706073	0.689797	0.0210269	0.957632	-0.0955348	0.61349	-0.0475428	0.901343	-0.0249852	0.919278	-0.107154	0.93532
ENSG00000160932	LY6E	0.0571694	0.897608	0.0210935	0.991781	0.00177825	0.99506	0.0608393	0.792547	0.138209	0.34935	0.143928	0.520045	0.0358046	0.889155	-0.0358264	0.915198	0.0331503	0.885249	-0.00769716	0.988427
ENSG00000160972	PPP1R16A	0.0571879	0.897608	-0.101425	0.991781	-0.0620075	0.870239	0.0748794	0.749022	0.0976429	0.542411	-0.052506	0.865194	-0.127085	0.482725	0.0147318	0.96462	0.0413734	0.854579	-0.0698226	0.982369
ENSG00000160993	ALKBH4	0.0162691	0.983233	0.0231499	0.991781	0.0166342	0.974515	-0.0544513	0.819662	-0.0317114	0.863774	-0.00603072	0.985368	-0.108601	0.568792	-0.0778158	0.805957	-0.0376359	0.868317	-0.158206	0.843051
ENSG00000161011	SQSTM1	0.0511446	0.90271	0.018711	0.991781	0.0798857	0.833652	0.0305245	0.890152	-0.0400955	0.829448	0.00573725	0.985368	-0.112178	0.5536	-0.0802442	0.797047	-0.00240888	0.992559	-0.179447	0.786739
ENSG00000161036	LRWD1	0.0567973	0.897608	-0.0551018	0.991781	-0.120785	0.723959	0.0771657	0.742093	0.0818711	0.627534	-0.123356	0.604966	0.0433648	0.863254	-0.0647255	0.841674	-0.0786126	0.703142	0.0083453	0.988427
ENSG00000161654	LSM12	-0.0768676	0.841191	0.17483	0.961251	0.00550221	0.986915	-0.0961072	0.678049	-0.130183	0.381539	0.172701	0.467178	0.0367851	0.888527	0.020369	0.95268	0.0114252	0.965335	0.0635024	0.982369
ENSG00000161905	ALOX15	-0.118346	0.718621	-0.0362667	0.991781	0.198154	0.545794	-0.223987	0.237189	-0.278272	0.0558579	0.0768526	0.790414	0.0742939	0.705885	-0.232864	0.241279	-0.183334	0.240787	-0.115203	0.93532
ENSG00000161981	SNRNP25	0.28399	0.203831	0.0929199	0.991781	0.0475582	0.915502	-0.0558766	0.8141	-0.0386831	0.833466	0.0057437	0.985368	0.0825044	0.66728	0.0456046	0.901343	-0.0588869	0.789158	0.0186028	0.982369
ENSG00000162032	SPSB3	0.165563	0.616772	-0.0646437	0.991781	-0.0988404	0.770694	0.111486	0.593892	0.212609	0.141337	-0.180731	0.467178	-0.0946253	0.616222	-0.0177987	0.960733	0.0147822	0.953992	-0.0551893	0.982369
ENSG00000162066	AMDHD2	0.176574	0.575256	-0.066036	0.991781	0.0161956	0.974515	0.0727576	0.753545	0.164045	0.251781	-0.0995166	0.691875	-0.0626685	0.76787	0.0259386	0.94285	0.0431244	0.849897	0.0356256	0.982369
ENSG00000162300	ZFPL1	0.149494	0.658699	0.011138	0.991781	-0.042997	0.923866	0.00995769	0.965243	0.0510916	0.769953	-0.0544248	0.859618	-0.120831	0.514348	-0.0451563	0.901343	-0.0701896	0.740226	-0.144685	0.873573
ENSG00000162341	TPCN2	0.0910208	0.807101	-0.114072	0.991781	-0.211835	0.545631	0.195475	0.275481	0.245181	0.0836564	-0.275346	0.398061	-0.194169	0.284271	0.165665	0.440673	0.19659	0.198638	0.156961	0.843051
ENSG00000162378	ZYG11B	-0.116095	0.718621	0.0172663	0.991781	0.171892	0.601767	-0.035413	0.876246	-0.0728485	0.679561	0.100771	0.691875	-0.0706609	0.725627	0.129516	0.615532	0.1055	0.583357	0.149158	0.871337
ENSG00000162385	MAGOH	-0.0135504	0.983233	0.101594	0.991781	0.290612	0.371325	-0.142129	0.463186	-0.155413	0.281701	0.250459	0.399401	0.2071	0.258266	-0.192167	0.314682	-0.217228	0.142674	-0.11093	0.93532
ENSG00000162402	USP24	-0.0517013	0.90271	-0.109248	0.991781	0.239705	0.507195	-0.298647	0.106212	-0.189978	0.185878	0.075513	0.79317	0.0943286	0.616222	-0.121656	0.634722	-0.119486	0.514606	-0.0829016	0.982369
ENSG00000162413	KLHL21	0.0414724	0.924974	-0.0840363	0.991781	-0.204355	0.545786	0.149478	0.445221	0.195518	0.17181	-0.218257	0.434238	-0.247349	0.14381	0.148804	0.516969	0.200163	0.1919	0.0149687	0.984538
ENSG00000162736	NCSTN	-0.0269563	0.963368	-0.0430317	0.991781	0.00933781	0.982194	0.173499	0.35015	0.129283	0.383785	0.117506	0.618429	-0.0182458	0.937183	0.0310276	0.918555	0.0221443	0.927359	0.0122503	0.987249
ENSG00000162757	C1orf74	0.0902981	0.809244	0.0320801	0.991781	-0.0816719	0.833652	0.104923	0.633615	0.0983524	0.539125	0.0384128	0.900909	0.0197262	0.931018	0.107786	0.69617	0.106494	0.583357	0.223914	0.554818
ENSG00000162769	FLVCR1	-0.0569757	0.897608	0.00759623	0.991781	-0.0771426	0.837185	0.0457641	0.853989	0.017855	0.916295	-0.0679924	0.81919	-0.121983	0.508783	0.14109	0.551821	0.133656	0.437646	-0.00218306	0.995122
ENSG00000162775	RBM15	0.194491	0.575256	0.0288471	0.991781	0.107508	0.753485	0.0713097	0.754657	0.136894	0.353715	0.0712528	0.815857	0.111397	0.554885	-0.0592495	0.864387	-0.15628	0.338148	-0.00975446	0.988427
ENSG00000162869	PPP1R21	-0.0735308	0.845595	0.0370491	0.991781	-0.0133249	0.979869	0.0346101	0.878624	-0.0378769	0.834984	-0.00663702	0.982557	-0.0240159	0.913432	0.130677	0.614076	0.188179	0.228313	0.155127	0.843051
ENSG00000162894	FAIM3	0.0413217	0.924974	-0.0648301	0.991781	0.0863926	0.824393	-0.270535	0.159912	-0.165071	0.248934	0.179299	0.467178	0.0340145	0.892111	-0.0628809	0.846069	-0.0384324	0.863934	-0.0545476	0.982369
ENSG00000162909	CAPN2	-0.0739152	0.843457	0.0696069	0.991781	0.0659308	0.856333	-0.184782	0.307747	-0.303283	0.034353	0.127796	0.584036	0.0873328	0.647357	-0.281842	0.201815	-0.241733	0.0990319	-0.18488	0.786739
ENSG00000162929	KIAA1841	-0.178843	0.575256	0.108206	0.991781	0.011132	0.982194	-0.0837794	0.712185	-0.137019	0.353715	-0.10021	0.691875	0.148263	0.406521	0.0394868	0.910317	-0.00979352	0.967324	0.106754	0.93532
ENSG00000163050	ADCK3	-0.0793557	0.827764	-0.0408065	0.991781	-0.190775	0.546308	0.0194672	0.935317	0.0567896	0.741768	-0.110188	0.647448	-0.0584401	0.795692	0.00244454	0.995428	0.0440531	0.848941	-0.0178869	0.982369
ENSG00000163293	NIPAL1	0.0208761	0.978849	-0.0404162	0.991781	-0.0709067	0.848246	0.0388795	0.869863	0.0671053	0.701676	0.0517965	0.866737	-0.073138	0.712396	0.0140126	0.96462	0.0633854	0.7669	0.0762106	0.982369
ENSG00000163346	PBXIP1	0.0156632	0.983233	-0.0875664	0.991781	-0.152515	0.642079	0.13508	0.482471	0.104892	0.511533	-0.115803	0.621908	-0.168063	0.359747	0.0635387	0.845762	0.0502994	0.833232	-0.149722	0.866579
ENSG00000163382	APOA1BP	0.137761	0.678908	-0.153736	0.991781	0.0360753	0.933015	-0.178997	0.32889	-0.1182	0.43089	0.0346783	0.907	0.0641651	0.760707	-0.0817245	0.790188	-0.0967259	0.609511	-0.129481	0.93532
ENSG00000163597	SNHG16	-0.0221401	0.97775	-0.115132	0.991781	-0.055038	0.894336	0.144944	0.458912	0.0387154	0.833466	0.0980621	0.692647	0.0159848	0.942941	0.222124	0.265525	0.163494	0.313356	0.120601	0.93532
ENSG00000163682	RPL9	0.00858664	0.983233	0.0640845	0.991781	-0.016092	0.974515	-0.0281672	0.896176	0.139831	0.346191	0.0429729	0.891108	0.154249	0.395052	-0.182318	0.376061	-0.151656	0.363341	-0.108379	0.93532
ENSG00000163950	SLBP	-0.116682	0.718621	0.317679	0.69553	-0.0182769	0.969404	-0.128647	0.507269	-0.238316	0.098291	0.249817	0.399401	0.150762	0.402709	-0.0639128	0.84254	-0.150534	0.367132	-0.0248166	0.982369
ENSG00000163956	LRPAP1	-0.0374958	0.93987	-0.0455483	0.991781	-0.0666884	0.856333	0.00401145	0.988345	0.0822903	0.624261	-0.071556	0.814807	0.0266898	0.909955	0.00357006	0.993513	-0.0347497	0.880744	-0.00891284	0.988427
ENSG00000163964	PIGX	-0.0291583	0.958409	0.146979	0.991781	-0.13478	0.668351	-0.0563538	0.813564	-0.163046	0.253749	0.116906	0.618517	0.0148785	0.947665	0.130728	0.614076	0.0300642	0.897577	0.0884222	0.982369
ENSG00000164002	EXO5	-0.065999	0.865933	-0.148226	0.991781	0.110634	0.745226	-0.209105	0.26206	0.0298798	0.869387	-0.15806	0.483406	-0.0835591	0.661034	0.114313	0.668946	0.191823	0.217179	0.094378	0.977617
ENSG00000164111	ANXA5	-0.0826864	0.823114	0.17631	0.961251	0.0693278	0.856333	-0.0843695	0.711299	-0.15164	0.296139	0.152319	0.491708	0.184958	0.304301	-0.127513	0.622598	-0.172049	0.280944	-0.0708867	0.982369
ENSG00000164134	NAA15	0.00686132	0.985778	0.0293189	0.991781	0.2561	0.47474	-0.224116	0.237189	-0.285864	0.0506407	0.140148	0.535783	0.127372	0.482725	-0.221776	0.265525	-0.248089	0.0900381	-0.105571	0.93532
ENSG00000164151	KIAA0947	0.0949051	0.790941	0.0769294	0.991781	0.253046	0.47474	-0.183917	0.308448	-0.205208	0.154105	0.154309	0.490737	0.203307	0.261478	-0.124523	0.631798	-0.206473	0.176158	-0.0327395	0.982369
ENSG00000164164	OTUD4	0.0471865	0.912266	0.0464221	0.991781	0.000598066	0.997953	-0.115023	0.576406	-0.25235	0.0787063	0.0661315	0.824296	0.102692	0.591541	-0.102155	0.719533	-0.134481	0.434014	0.03045	0.982369
ENSG00000164175	SLC45A2	-0.113004	0.718621	-0.0480881	0.991781	-0.0740884	0.843859	0.0467766	0.853989	-0.0328755	0.860472	0.053367	0.862746	0.0210712	0.923987	0.00464399	0.989987	-0.0195999	0.935849	0.0596909	0.982369
ENSG00000164221	CCDC112	0.121751	0.711494	0.182729	0.944454	0.0320723	0.942774	-0.216589	0.237635	-0.200607	0.160326	0.0163442	0.964762	0.174482	0.34431	-0.0838659	0.782942	-0.179066	0.257004	-0.0374088	0.982369
ENSG00000164329	PAPD4	-0.100189	0.778063	0.219376	0.840862	0.0408997	0.92801	-0.105513	0.628735	-0.162117	0.257156	0.233028	0.434238	0.143228	0.418282	0.0776868	0.805957	0.00291516	0.99123	0.144027	0.873573
ENSG00000164332	UBLCP1	-0.144712	0.658699	0.100586	0.991781	0.209475	0.545786	-0.0638769	0.786301	-0.160885	0.259631	0.174846	0.467178	0.322058	0.0543854	-0.0644546	0.842027	-0.162333	0.316172	0.102391	0.93532
ENSG00000164587	RPS14	-0.00419798	0.99119	-0.113268	0.991781	0.0231731	0.959446	-0.139095	0.476896	-0.0045629	0.975603	0.0216977	0.957632	-0.0011708	0.995909	-0.164961	0.445309	-0.165777	0.303829	-0.261104	0.411037
ENSG00000164808	KIAA0146	-0.0495669	0.908536	-0.0947316	0.991781	-0.0468645	0.917624	0.0160007	0.944449	0.0607366	0.729847	-0.0524995	0.865194	-0.0390364	0.879701	0.00755615	0.98099	-0.0773388	0.703497	0.0079519	0.988427
ENSG00000164823	OSGIN2	-0.132773	0.692611	0.0955762	0.991781	-0.255342	0.47474	0.052078	0.835121	-0.0209894	0.903547	-0.116254	0.619755	-0.0627911	0.76787	0.166987	0.431209	0.0622664	0.772634	0.142728	0.873573
ENSG00000164877	MICALL2	0.035586	0.942093	-0.0780362	0.991781	-0.0834023	0.831612	-0.115513	0.575195	-0.0435137	0.809093	-0.00780769	0.979343	-0.00329953	0.989597	-0.0100458	0.977625	-0.0642722	0.763703	-0.0035503	0.99369
ENSG00000164898	C7orf55	-0.015451	0.983233	0.0150468	0.991781	0.0785699	0.834024	-0.034494	0.878624	-0.0918289	0.574185	0.0472363	0.877076	0.204781	0.261478	-0.149552	0.512668	-0.163987	0.312554	-0.0510037	0.982369
ENSG00000164944	KIAA1429	-0.159683	0.642025	0.0803605	0.991781	0.0887929	0.816061	-0.160523	0.397914	-0.196002	0.171593	0.128329	0.582235	0.0489479	0.834911	0.0705692	0.824204	0.0210156	0.932147	0.0815699	0.982369
ENSG00000165233	C9orf89	0.133207	0.692611	0.0586029	0.991781	-0.0487544	0.910054	0.118377	0.559015	0.0577764	0.736377	0.0385611	0.900909	-0.0490898	0.834403	-0.0118196	0.975165	0.0320571	0.890174	0.00951584	0.988427
ENSG00000165264	NDUFB6	-0.0769445	0.841191	-0.0611369	0.991781	-0.179834	0.586822	0.204339	0.274728	0.280324	0.0558579	-0.0595687	0.845266	-0.0322954	0.898197	0.116251	0.660046	0.12184	0.502011	-0.0056334	0.990728
ENSG00000165424	ZCCHC24	-0.00303854	0.995371	0.095384	0.991781	-0.0569758	0.889326	0.16465	0.386436	0.103773	0.515129	-0.0739199	0.799274	-0.0139206	0.953119	-0.153239	0.486495	-0.0499318	0.833232	-0.0712479	0.982369
ENSG00000165527	ARF6	-0.016998	0.983233	0.0566281	0.991781	0.0673821	0.856333	-0.0347487	0.878624	-0.049202	0.780884	0.0832627	0.763764	0.0958574	0.612085	-0.169641	0.420066	-0.184281	0.239185	-0.104084	0.93532
ENSG00000165548	TMEM63C	0.0470328	0.912266	-0.0304956	0.991781	0.035868	0.933296	0.0704262	0.757332	0.02285	0.896477	-0.0506484	0.866924	-0.186861	0.30084	0.173498	0.40502	0.166077	0.302745	0.0483402	0.982369
ENSG00000165650	PDZD8	0.0123233	0.983233	0.171172	0.961251	0.0909619	0.811182	0.0283768	0.896176	-0.0711362	0.689519	0.0109778	0.972946	0.0747217	0.70549	-0.0654963	0.841674	-0.0731241	0.725441	0.0545508	0.982369
ENSG00000165699	TSC1	-0.0547706	0.90271	0.0515367	0.991781	0.0591049	0.87984	-0.0358806	0.875991	-0.189704	0.186456	0.202826	0.439464	0.0557437	0.80003	0.110156	0.682357	-0.0171878	0.944492	0.044848	0.982369
ENSG00000165732	DDX21	0.0426964	0.924572	0.106219	0.991781	0.118991	0.731051	-0.112511	0.590672	-0.207075	0.152211	0.130651	0.569194	0.136535	0.434007	-0.169115	0.423186	-0.191162	0.217179	-0.0301695	0.982369
ENSG00000165861	ZFYVE1	-0.180178	0.575256	-0.0653661	0.991781	-0.229386	0.535185	0.128783	0.507269	-0.0414241	0.821525	-0.124788	0.60314	-0.221204	0.213197	-0.00625003	0.986407	0.0434952	0.848941	-0.156729	0.843051
ENSG00000165886	UBTD1	0.145401	0.658699	-0.00501561	0.991781	-0.0991673	0.770694	0.16633	0.382924	0.277038	0.0558579	-0.0919024	0.724322	-0.0451097	0.853729	-0.0330626	0.918555	-0.0317669	0.89123	-0.0549023	0.982369
ENSG00000166004	KIAA1731	-0.0908425	0.807101	0.008738	0.991781	0.155274	0.638371	-0.0618615	0.791393	-0.0987748	0.53704	0.147469	0.502285	0.144599	0.414951	-0.107753	0.69617	-0.20894	0.169308	-0.0989441	0.957651
ENSG00000166123	GPT2	-0.130483	0.692611	-0.0206194	0.991781	-0.142663	0.645751	0.130915	0.502529	0.0747115	0.668045	-0.0581516	0.847276	-0.00137082	0.995909	0.129078	0.615532	0.10315	0.586615	0.150153	0.866579
ENSG00000166130	IKBIP	-0.146566	0.658699	-0.0947723	0.991781	0.00541449	0.986915	-0.00182192	0.993191	0.0683726	0.699504	-0.0580239	0.847276	0.120883	0.514348	0.0955693	0.742465	0.00821662	0.970589	0.132928	0.930515
ENSG00000166181	API5	-0.0757051	0.842917	0.0264179	0.991781	0.0345044	0.938208	-0.0489178	0.845766	-0.0386186	0.833466	-0.0944953	0.71402	-0.00933416	0.970103	0.00120615	0.995428	-0.00973225	0.967324	0.00589782	0.990447
ENSG00000166189	HPS6	-0.0537987	0.90271	0.124808	0.991781	-0.0685224	0.856333	-0.00771657	0.978296	0.0274258	0.880419	-0.177242	0.467178	-0.0715995	0.721342	0.100423	0.725831	0.0675614	0.750508	-0.0256712	0.982369
ENSG00000166192	SENP8	-0.0781256	0.828062	-0.000384473	0.997813	-0.0973974	0.773966	0.0138531	0.956221	0.0564463	0.742734	0.0310244	0.919083	0.114128	0.545042	0.0101507	0.977625	-0.00227022	0.992924	-0.0764283	0.982369
ENSG00000166224	SGPL1	0.0689299	0.858923	-0.0907529	0.991781	-0.158312	0.638371	0.00667501	0.980364	0.185763	0.192358	-0.260014	0.399401	-0.0700836	0.728752	0.105564	0.706026	0.147112	0.383131	0.18113	0.786739
ENSG00000166225	FRS2	-0.0829632	0.823114	0.2103	0.840862	0.100013	0.770694	-0.0879327	0.700175	-0.142843	0.328864	0.12928	0.576335	0.176285	0.336034	-0.0336721	0.917992	-0.0969484	0.609511	0.0298406	0.982369
ENSG00000166233	ARIH1	0.0414939	0.924974	0.0896461	0.991781	0.0313307	0.942774	-0.0460511	0.853989	-0.111464	0.468768	0.0339978	0.908006	0.100247	0.597062	-0.0171473	0.961861	-0.041899	0.854024	0.0650566	0.982369
ENSG00000166348	USP54	-0.00131941	0.995371	0.0744711	0.991781	-0.0454139	0.921835	-0.0430761	0.85919	-0.135376	0.358998	0.00953659	0.972965	0.0952089	0.61349	-0.0837654	0.782942	-0.0957422	0.614552	0.00707181	0.988427
ENSG00000166401	SERPINB8	0.043416	0.924572	-0.116606	0.991781	0.465295	0.00344773	-0.163189	0.39134	-0.0957307	0.551689	0.0686309	0.81919	0.061588	0.774176	-0.0943503	0.746857	-0.15004	0.367693	-0.0876741	0.982369
ENSG00000166479	TMX3	-0.00512984	0.988915	-0.0566514	0.991781	0.0197282	0.963272	-0.119105	0.557875	-0.162136	0.257156	0.0353523	0.907	0.0290572	0.909176	0.0203755	0.95268	-0.0161914	0.947031	0.0730021	0.982369
ENSG00000166526	ZNF3	0.167006	0.616772	-0.107973	0.991781	0.21205	0.545631	-0.0281382	0.896176	-0.00885494	0.957129	-0.0212623	0.957632	-0.0351789	0.891739	-0.0529995	0.887575	-0.0450109	0.844413	-0.0765233	0.982369
ENSG00000166780	C16orf45	-0.119306	0.718621	-0.116003	0.991781	0.201089	0.545786	-0.074186	0.75141	-0.0897635	0.58506	-0.0187277	0.959675	0.0334524	0.892363	-0.129279	0.615532	-0.0854375	0.663617	-0.0282063	0.982369
ENSG00000166860	ZBTB39	0.160532	0.640008	-0.00808945	0.991781	0.021285	0.961729	-0.164024	0.38872	-0.201969	0.160326	0.032944	0.913334	-0.0302585	0.903579	-0.110624	0.682357	-0.127202	0.479371	-0.0931756	0.978488
ENSG00000166902	MRPL16	-0.0521042	0.90271	-0.10594	0.991781	0.10758	0.753485	-0.0667243	0.775434	0.00812294	0.959472	0.193573	0.444183	0.0411619	0.877902	-0.0927443	0.75471	-0.0959133	0.614552	-0.144156	0.873573
ENSG00000167034	NKX3-1	0.00408726	0.99119	0.049358	0.991781	0.000574143	0.997953	-0.0791263	0.727962	-0.0233272	0.896477	0.238559	0.425188	-0.0416876	0.874052	0.132134	0.614076	0.176951	0.26665	-0.0378892	0.982369
ENSG00000167083	GNGT2	0.0196152	0.983233	-0.0518338	0.991781	0.0771346	0.837185	-0.138289	0.476896	-0.0762698	0.660908	-0.0483812	0.872818	-0.122737	0.505137	-0.00732073	0.981522	0.0369168	0.872817	0.102411	0.93532
ENSG00000167186	COQ7	-0.144983	0.658699	0.0515717	0.991781	0.192226	0.545794	0.00538515	0.984171	-0.0363098	0.843933	0.146924	0.502285	0.24842	0.14381	-0.144383	0.541973	-0.17222	0.280944	0.0356352	0.982369
ENSG00000167232	ZNF91	0.105033	0.757827	-0.0765857	0.991781	-0.210862	0.545631	0.0878199	0.700175	0.14789	0.309906	0.02649	0.938154	0.182261	0.313652	0.141803	0.54751	0.0554783	0.805354	0.209423	0.715134
ENSG00000167264	DUS2L	0.0539002	0.90271	0.0407482	0.991781	0.0755477	0.843174	0.0182611	0.93698	-0.0466158	0.795355	-0.0176245	0.959755	-0.123676	0.500277	0.0603912	0.858111	0.063308	0.7669	0.0127211	0.985471
ENSG00000167272	POP5	-0.0403652	0.929091	-0.0376258	0.991781	-0.0455726	0.921835	-0.0705036	0.757332	-0.018071	0.916295	0.00679504	0.982557	-0.0262027	0.91077	-0.0992394	0.728381	-0.0481711	0.833232	-0.107844	0.93532
ENSG00000167302	ENTHD2	0.132303	0.692611	-0.100458	0.991781	-0.123361	0.71951	0.102682	0.640784	0.179666	0.209581	-0.219908	0.434238	-0.219546	0.216297	0.14238	0.545154	0.167706	0.297238	0.0229625	0.982369
ENSG00000167378	IRGQ	0.0764217	0.842917	0.164053	0.991781	0.100714	0.770694	-0.0633868	0.789582	-0.1194	0.429802	0.0849719	0.756678	-0.0785566	0.689908	-0.0815955	0.790188	-0.0780386	0.703497	-0.108453	0.93532
ENSG00000167468	GPX4	0.053362	0.90271	0.0454376	0.991781	0.112428	0.745226	-0.282904	0.129398	-0.181259	0.204394	0.0681633	0.81919	0.116209	0.53973	-0.249121	0.201815	-0.295666	0.0653914	-0.236674	0.485068
ENSG00000167508	MVD	-0.010721	0.983233	0.0784265	0.991781	0.123226	0.71951	0.0679464	0.769517	0.0151011	0.927983	0.0451756	0.880106	-0.0250287	0.913432	-0.143731	0.545154	-0.0999571	0.596505	-0.0776584	0.982369
ENSG00000167528	ZNF641	-0.0631389	0.88462	0.0463405	0.991781	0.0316257	0.942774	0.136144	0.482471	0.0676213	0.701676	-0.0973526	0.692647	-0.0183555	0.937183	0.10527	0.707944	0.0325763	0.886286	-0.030363	0.982369
ENSG00000167632	TRAPPC9	-0.109221	0.736484	0.0217052	0.991781	-0.120147	0.729258	0.0737669	0.751796	-0.0308794	0.867132	-0.0972784	0.692647	0.0222452	0.920195	0.000751423	0.997514	0.0456397	0.842098	0.0335973	0.982369
ENSG00000167657	DAPK3	0.142968	0.658699	-0.00644864	0.991781	0.0335714	0.94104	0.172534	0.35426	0.246494	0.0823361	-0.000151574	0.998842	-0.0484157	0.836496	-0.0982525	0.730353	-0.0932013	0.623008	-0.155875	0.843051
ENSG00000167658	EEF2	0.147163	0.658699	-0.0254101	0.991781	0.075771	0.842133	-0.0953236	0.679055	-0.0267551	0.88194	-0.00862683	0.97573	0.0257996	0.910915	-0.124527	0.631798	-0.196506	0.198638	-0.119356	0.93532
ENSG00000167671	UBXN6	0.144303	0.658699	-0.0820615	0.991781	-0.0220088	0.961729	0.0430812	0.85919	0.0747671	0.668045	-0.0608974	0.845266	0.0156623	0.942941	-0.0816051	0.790188	-0.114156	0.545003	-0.0623028	0.982369
ENSG00000167693	NXN	0.0103621	0.983233	0.273164	0.830407	-0.0946214	0.788752	-0.0380058	0.875398	-0.118204	0.43089	0.0391613	0.900123	-0.157331	0.387168	0.28296	0.201815	0.233402	0.111244	0.0261927	0.982369
ENSG00000167740	CYB5D2	0.0274514	0.962971	-0.105555	0.991781	0.126463	0.712251	0.0944272	0.680376	0.0179292	0.916295	0.0744359	0.798297	0.202616	0.261478	-0.110688	0.682357	-0.143094	0.401165	0.0673687	0.982369
ENSG00000167778	SPRYD3	0.0742996	0.842917	-0.0485309	0.991781	-0.162196	0.627192	0.0580048	0.805291	0.108526	0.486251	-0.119131	0.618429	-0.220814	0.213197	0.108573	0.689895	0.178505	0.258447	-0.0488787	0.982369
ENSG00000167967	E4F1	0.196856	0.575256	-0.0631699	0.991781	-0.0585228	0.88182	0.124452	0.527923	0.19614	0.171593	-0.155518	0.490737	-0.0547825	0.800662	-0.00272834	0.995428	0.00423408	0.983219	-0.0354063	0.982369
ENSG00000167986	DDB1	0.17431	0.575256	-0.114841	0.991781	-0.0788092	0.834024	-0.177523	0.32889	-0.172813	0.228313	-0.108111	0.657191	-0.0967798	0.608637	-0.0315501	0.918555	-0.0145887	0.95415	-0.164059	0.82487
ENSG00000168005	C11orf84	0.0511104	0.90271	0.0223261	0.991781	0.0805809	0.833652	0.0125237	0.96013	0.010122	0.948214	0.138207	0.540974	0.0819993	0.668393	-0.184183	0.364926	-0.0970436	0.609511	-0.117444	0.93532
ENSG00000168026	TTC21A	0.00838058	0.983233	-0.023913	0.991781	0.0144573	0.978523	0.0946239	0.680376	0.024056	0.895744	0.0679762	0.81919	-0.0173653	0.940429	0.0152252	0.96462	0.0696414	0.744104	-0.0909986	0.982369
ENSG00000168040	FADD	0.0472511	0.912266	-0.0205867	0.991781	-0.0717759	0.846708	0.121898	0.54142	0.28231	0.0549167	-0.0487424	0.872369	-0.0797113	0.683164	0.207325	0.282764	0.219101	0.138243	0.13446	0.930515
ENSG00000168096	ANKS3	0.157758	0.650954	0.100609	0.991781	0.0319447	0.942774	0.094066	0.680427	0.104276	0.512833	0.0107263	0.972946	-0.0206745	0.924589	-0.0383645	0.913976	-0.015124	0.95249	-0.0605744	0.982369
ENSG00000168101	NUDT16L1	0.0236871	0.972424	-0.0786012	0.991781	0.0687457	0.856333	0.0535581	0.825226	0.129864	0.381845	-0.0824145	0.764286	-0.113752	0.545042	-0.0112133	0.975177	0.031525	0.892735	-0.0605841	0.982369
ENSG00000168152	THAP9	0.0280727	0.962971	0.0668515	0.991781	0.176493	0.59034	-0.11917	0.557875	-0.110545	0.474371	0.129922	0.574974	0.237853	0.171175	-0.155425	0.479272	-0.189224	0.226484	0.00760364	0.988427
ENSG00000168264	IRF2BP2	0.0707875	0.853068	0.233101	0.840862	-0.0226468	0.960555	-0.146325	0.456235	0.0299959	0.869387	0.00662734	0.982557	0.135345	0.43666	-0.112878	0.677544	-0.100089	0.596232	-0.0316754	0.982369
ENSG00000168297	PXK	0.0792542	0.827764	-0.00753798	0.991781	0.113441	0.745226	0.0625064	0.791393	0.184815	0.194045	-0.0601718	0.845266	0.0321471	0.898755	0.0144254	0.96462	0.00954199	0.967324	0.0673106	0.982369
ENSG00000168393	DTYMK	0.136917	0.679028	-0.142887	0.991781	-0.0173839	0.972177	-0.082116	0.716172	-0.00111574	0.993645	-0.0899486	0.731885	-0.0578212	0.797338	-0.09954	0.728381	-0.00136085	0.993454	-0.0279415	0.982369
ENSG00000168411	RFWD3	0.0836705	0.823114	0.0269829	0.991781	-0.0742639	0.843859	-0.193662	0.282786	-0.0899908	0.584724	0.117567	0.618429	-0.0654004	0.755921	-0.0690245	0.828538	-0.0766262	0.708259	-0.118901	0.93532
ENSG00000168495	POLR3D	-0.0454235	0.917914	0.025973	0.991781	0.135152	0.668351	-0.206438	0.267768	-0.250211	0.0787063	0.133134	0.563632	-0.0305687	0.903579	-0.239087	0.236841	-0.202191	0.189382	-0.200155	0.715134
ENSG00000168517	HEXIM2	-0.0468359	0.912266	-0.0644573	0.991781	-0.0532438	0.894336	-0.0183869	0.936677	0.176802	0.218869	-0.15091	0.492136	-0.023687	0.914319	-0.0361263	0.915198	-0.0363492	0.872926	-0.0642472	0.982369
ENSG00000168556	ING2	-0.015857	0.983233	0.201603	0.866811	0.151327	0.642079	-0.14348	0.461007	-0.16439	0.251592	0.205402	0.439464	0.187764	0.30084	-0.19586	0.314682	-0.240843	0.100065	-0.0689874	0.982369
ENSG00000168569	TMEM223	-0.098906	0.778063	0.211282	0.840862	-0.0716025	0.846708	-0.0148243	0.949064	-0.066256	0.70375	0.0428303	0.891108	0.00971058	0.969281	-0.0423652	0.903285	0.027605	0.90686	-0.0200191	0.982369
ENSG00000168872	DDX19A	0.22145	0.446544	-0.0468648	0.991781	0.144788	0.643252	-0.178771	0.32889	-0.154668	0.283824	0.0921604	0.72409	0.164799	0.361285	-0.196179	0.314682	-0.220059	0.137811	-0.113919	0.93532
ENSG00000168883	USP39	-0.118103	0.718621	-0.0320102	0.991781	-0.0333482	0.94182	-0.154557	0.420414	-0.135355	0.358998	0.0314404	0.919083	-0.0270962	0.909955	-0.0313921	0.918555	-0.0232213	0.924915	-0.0844172	0.982369
ENSG00000168884	TNIP2	0.026621	0.96384	-0.0201731	0.991781	-0.148105	0.642909	0.126983	0.515863	0.0871628	0.59824	-0.139477	0.539582	-0.13014	0.46574	-0.0440824	0.903285	0.0162269	0.947031	-0.0973963	0.969843
ENSG00000168906	MAT2A	0.0076517	0.983233	-0.00203304	0.993831	0.208143	0.545786	-0.253763	0.202758	-0.169318	0.239571	0.185837	0.467178	0.31253	0.0602065	-0.122085	0.634722	-0.191785	0.217179	0.00147687	0.995122
ENSG00000169019	COMMD8	-0.0919927	0.807101	0.0892674	0.991781	-0.0374389	0.929302	-0.0692331	0.760656	-0.0323886	0.860472	0.0137159	0.972155	-0.01613	0.942941	0.0772933	0.805957	0.0486097	0.833232	-0.018132	0.982369
ENSG00000169131	ZNF354A	0.040276	0.929091	0.11226	0.991781	-0.00991992	0.982194	-0.0916798	0.692502	-0.0866017	0.600658	0.132179	0.564511	0.158387	0.383673	-0.24529	0.201815	-0.147499	0.382172	-0.102949	0.93532
ENSG00000169299	PGM2	-0.109363	0.736484	0.0797838	0.991781	-0.0306449	0.944381	0.0149398	0.949064	0.0577506	0.736377	-0.0921572	0.72409	-0.00980183	0.969281	0.0602235	0.858111	0.0365362	0.872926	0.0492463	0.982369
ENSG00000169692	AGPAT2	0.12196	0.711494	-0.0392045	0.991781	-0.0450703	0.921835	0.0745118	0.751204	0.206214	0.152211	-0.17154	0.467178	-0.0563791	0.799714	0.049839	0.895397	0.0404382	0.85998	0.0390791	0.982369
ENSG00000169919	GUSB	0.105737	0.756136	-0.0828479	0.991781	0.0360993	0.933015	-0.0389633	0.869863	0.0188708	0.912795	0.138639	0.539582	0.0246223	0.913432	-0.0231716	0.943688	-0.0403156	0.85998	0.0195734	0.982369
ENSG00000169972	PUSL1	0.119752	0.718621	0.0421754	0.991781	-0.1003	0.770694	-0.0296925	0.894372	0.0982717	0.539125	-0.092341	0.72409	-0.119544	0.523089	-0.0416572	0.903285	-0.0108061	0.965335	-0.0727312	0.982369
ENSG00000170017	ALCAM	0.154132	0.658699	0.0351967	0.991781	0.0666405	0.856333	-0.20589	0.267768	-0.206543	0.152211	0.0532251	0.863	0.057895	0.797338	-0.10995	0.682816	-0.125197	0.489922	-0.118069	0.93532
ENSG00000170035	UBE2E3	0.181949	0.575256	0.000704865	0.997813	-0.0088434	0.982194	-0.168388	0.373575	-0.0402084	0.829215	0.0267029	0.938154	-0.0473159	0.839594	0.0357555	0.915198	0.00423408	0.983219	0.0295214	0.982369
ENSG00000170088	TMEM192	-0.0536542	0.90271	0.0380453	0.991781	0.0632754	0.86403	0.0732316	0.752978	-0.102686	0.518827	0.0238423	0.95401	0.0235579	0.914522	0.00433761	0.990611	-0.0475713	0.833232	0.0238396	0.982369
ENSG00000170190	SLC16A5	0.0924017	0.805427	-0.00828362	0.991781	-0.110259	0.745226	0.0903319	0.696289	0.191823	0.181467	-0.159646	0.483406	-0.273045	0.0967558	0.21788	0.266769	0.275428	0.0699034	0.0267998	0.982369
ENSG00000170265	ZNF282	0.0534604	0.90271	-0.0362627	0.991781	-0.0372635	0.929302	0.0778364	0.740242	0.107468	0.492563	-0.14824	0.502285	-0.0248062	0.913432	-0.0648642	0.841674	-0.0582516	0.792813	0.0170356	0.984538
ENSG00000170385	SLC30A1	0.0271715	0.962971	0.115586	0.991781	0.363018	0.109283	-0.132259	0.501917	-0.120116	0.429137	0.202971	0.439464	0.180987	0.320124	-0.024439	0.943688	-0.0475036	0.833232	0.0779228	0.982369
ENSG00000170448	NFXL1	0.0579783	0.897608	-0.0702943	0.991781	0.0381885	0.929302	0.0105285	0.964547	0.0346748	0.851239	0.0475588	0.877076	-0.0505767	0.82453	0.0147027	0.96462	0.056033	0.802433	0.0499815	0.982369
ENSG00000170581	STAT2	0.00612628	0.985778	-0.0584805	0.991781	-0.143344	0.645751	0.117983	0.559015	0.0927156	0.569885	0.0422376	0.891311	-0.132123	0.44788	0.0543282	0.88241	0.123424	0.496769	-0.0627994	0.982369
ENSG00000170638	TRABD	0.0970918	0.781395	-0.0440803	0.991781	-0.0431086	0.923866	0.0760564	0.74531	0.111886	0.4676	-0.133434	0.563632	-0.00132562	0.995909	-0.00495358	0.988948	0.0125894	0.961424	-0.00114474	0.995122
ENSG00000170892	TSEN34	0.0484167	0.908536	-0.0138235	0.991781	-0.211205	0.545631	0.239846	0.237189	0.325653	0.0250979	-0.191206	0.454551	-0.185716	0.301973	0.214062	0.266769	0.244922	0.0921073	0.106216	0.93532
ENSG00000171055	FEZ2	-0.0294904	0.958409	0.26327	0.840862	-0.00673024	0.98573	-0.0158233	0.944449	-0.0740351	0.673416	-0.0430471	0.891108	0.0831043	0.663939	0.13455	0.598318	0.0376327	0.868317	0.121284	0.93532
ENSG00000171174	RBKS	-0.112955	0.718621	0.013072	0.991781	0.152236	0.642079	-0.0230272	0.910845	-0.0551128	0.747282	0.122433	0.606571	0.270894	0.0971991	-0.256319	0.201815	-0.284135	0.0699034	-0.0595522	0.982369
ENSG00000171298	GAA	0.19267	0.575256	0.00699623	0.991781	-0.111583	0.745226	0.103356	0.636566	0.217117	0.132843	-0.0213687	0.957632	-0.0370044	0.888312	0.123091	0.634722	0.13017	0.456984	0.0245909	0.982369
ENSG00000171314	PGAM1	0.0745303	0.842917	-0.0879334	0.991781	-0.0279098	0.949372	0.115155	0.576406	0.254217	0.0783664	-0.0682471	0.81919	-0.0866845	0.649117	0.100723	0.724779	0.153268	0.35943	-0.0836594	0.982369
ENSG00000171488	LRRC8C	-0.0430193	0.924572	0.0684127	0.991781	-0.00167459	0.99506	-0.0971101	0.672982	-0.0622071	0.72398	0.0739231	0.799274	-0.0796403	0.683164	0.100755	0.724779	0.110476	0.558566	-0.0518808	0.982369
ENSG00000171603	CLSTN1	0.113773	0.718621	-0.0578106	0.991781	-0.040214	0.92801	-0.132997	0.496259	-0.129628	0.382671	-0.0997036	0.691875	0.0532086	0.811463	-0.0399673	0.907233	-0.0498093	0.833232	0.0780454	0.982369
ENSG00000171681	ATF7IP	0.0189601	0.983233	-0.035686	0.991781	-0.204132	0.545786	0.118435	0.559015	-0.0225146	0.896499	-0.0466462	0.879449	-0.110913	0.55737	0.0892677	0.772551	0.0556106	0.804951	-0.033923	0.982369
ENSG00000171703	TCEA2	0.0886958	0.823114	-0.108147	0.991781	-0.180991	0.579761	-0.040279	0.865086	0.0379382	0.834984	-0.03939	0.900123	-0.14148	0.420739	-0.0116745	0.975165	0.000861004	0.995884	-0.0813925	0.982369
ENSG00000171757	LRRC34	-0.182963	0.575256	0.00554506	0.991781	-0.0591321	0.87984	-0.110357	0.598643	-0.0100193	0.948296	-0.170139	0.467178	0.0406994	0.878142	0.205351	0.290043	0.181304	0.245551	0.294479	0.1833
ENSG00000171962	LRRC48	-0.00624623	0.985778	0.00150294	0.994082	-0.00920224	0.982194	0.0334815	0.882203	-0.198994	0.164788	-0.0162055	0.964762	-0.0889906	0.640469	-0.0651093	0.841674	-0.0564651	0.79981	-0.123703	0.93532
ENSG00000172123	SLFN12	-0.213356	0.446544	-0.107052	0.991781	0.17198	0.601767	-0.0609328	0.792547	-0.0590179	0.731956	0.147298	0.502285	-0.038501	0.879701	-0.0185114	0.960733	0.0061399	0.97649	-0.0464087	0.982369
ENSG00000172159	FRMD3	0.147345	0.658699	-0.0477503	0.991781	-0.100459	0.770694	0.137895	0.476896	0.0888009	0.59061	0.0485199	0.872369	-0.0607172	0.780527	0.0473848	0.901343	0.139247	0.41143	0.0288055	0.982369
ENSG00000172322	CLEC12A	0.142642	0.658699	-0.103662	0.991781	0.0127827	0.979869	0.0794261	0.726644	0.210181	0.145413	0.161011	0.483406	0.174511	0.34431	0.0141835	0.96462	-0.0293096	0.898173	0.0188253	0.982369
ENSG00000172375	C2CD2L	0.142784	0.658699	0.0755371	0.991781	-0.157427	0.638371	0.0659697	0.780172	0.0555804	0.747282	0.112462	0.64277	0.0919869	0.625061	-0.0764871	0.805957	-0.0398996	0.860021	-0.104616	0.93532
ENSG00000172382	PRSS27	0.0655197	0.870608	0.0625532	0.991781	-0.0654693	0.856333	0.137351	0.477672	0.218595	0.131127	-0.0238425	0.95401	-0.107134	0.575996	0.0961988	0.741938	0.0943951	0.618603	0.0697715	0.982369
ENSG00000172530	BANP	0.0418414	0.924572	-0.0150352	0.991781	-0.316656	0.229455	0.0065299	0.980806	0.0151592	0.927983	-0.152984	0.491708	-0.16934	0.352036	0.0938988	0.749453	0.136071	0.427517	0.0110669	0.988427
ENSG00000172578	KLHL6	-0.22177	0.446544	-0.011307	0.991781	-0.0714888	0.846708	0.0479085	0.850231	-0.0609688	0.72928	0.0408025	0.897861	-0.102089	0.591541	-0.0751906	0.805957	-0.0418764	0.854024	-0.10707	0.93532
ENSG00000172586	CHCHD1	-0.158899	0.642025	-0.0492066	0.991781	-0.0297518	0.945554	-0.0750439	0.749022	0.0697141	0.695221	0.0176116	0.959755	-0.0868715	0.649117	0.161811	0.460251	0.151305	0.365117	0.0399691	0.982369
ENSG00000172725	CORO1B	-0.00983527	0.983233	-0.0776692	0.991781	-0.10876	0.749068	0.0645154	0.782464	0.132766	0.370147	-0.0397479	0.900123	-0.0481448	0.836496	-0.0530446	0.887575	-0.0465329	0.836609	-0.13337	0.930515
ENSG00000172765	TMCC1	-0.0762618	0.842917	-0.0689195	0.991781	0.0673662	0.856333	-0.123007	0.534687	-0.194157	0.175888	0.0206722	0.957632	-0.072393	0.717178	-0.111133	0.682357	-0.0526664	0.820319	-0.162208	0.82487
ENSG00000172780	RAB43	0.0751239	0.842917	0.0654068	0.991781	-0.103099	0.763129	0.101647	0.645939	0.187747	0.19082	-0.145814	0.506442	0.00154172	0.995909	-0.0710788	0.823306	-0.0357978	0.874421	0.0064847	0.990072
ENSG00000173085	COQ2	-0.0185634	0.983233	-0.0450531	0.991781	-0.00897099	0.982194	0.0245137	0.90986	0.0456194	0.799117	-0.0368003	0.90371	0.0994698	0.599159	0.0154638	0.96462	-0.0141147	0.955755	0.0771006	0.982369
ENSG00000173153	ESRRA	0.145336	0.658699	-0.0481988	0.991781	-0.203231	0.545786	0.1954	0.275481	0.229264	0.111728	-0.180564	0.467178	-0.184235	0.304443	0.14019	0.556278	0.198731	0.1919	0.0530385	0.982369
ENSG00000173221	GLRX	-0.131008	0.692611	-0.109143	0.991781	-0.0678765	0.856333	0.139698	0.474824	0.202622	0.160326	-0.0114616	0.972946	-0.287269	0.0823579	0.121469	0.634997	0.21181	0.157427	-0.0998889	0.957374
ENSG00000173226	IQCB1	-0.0371698	0.940636	-0.136726	0.991781	0.083179	0.831612	-0.206119	0.267768	-0.219184	0.131078	-0.0263191	0.938919	-0.0539278	0.804758	-0.08404	0.782942	-0.0868647	0.655689	-0.0705127	0.982369
ENSG00000173457	PPP1R14B	0.0296042	0.958409	-0.0823819	0.991781	-0.124653	0.717282	0.12945	0.507269	0.11683	0.438914	-0.17006	0.467178	-0.115306	0.541964	-0.0412121	0.903285	0.0257882	0.915962	-0.0153653	0.984538
ENSG00000173473	SMARCC1	-0.0400976	0.929091	0.0964559	0.991781	-0.078546	0.834024	-0.0352228	0.876246	-0.16152	0.257156	0.0245067	0.949545	-0.0218743	0.920195	0.0506904	0.89353	0.0820437	0.686885	0.0205279	0.982369
ENSG00000173486	FKBP2	0.079288	0.827764	-0.0137303	0.991781	0.0652769	0.856333	0.0443549	0.85919	0.0673343	0.701676	0.055373	0.856833	-0.0123144	0.958933	-0.0375066	0.914854	-0.0199805	0.935646	0.0359093	0.982369
ENSG00000173588	CCDC41	-0.00766708	0.983233	-0.00422337	0.991781	0.0741522	0.843859	-0.083931	0.712185	-0.0785303	0.647285	0.167315	0.467178	0.224326	0.202929	0.0275769	0.932987	-0.0589836	0.789158	0.227397	0.553627
ENSG00000173812	EIF1	-0.0632834	0.88462	-0.000891276	0.99723	0.203574	0.545786	-0.0369157	0.875729	-0.0378608	0.834984	0.11627	0.619755	0.217556	0.21915	-0.19099	0.321417	-0.211249	0.158993	-0.023946	0.982369
ENSG00000173928	SWSAP1	0.0577046	0.897608	0.0655874	0.991781	-0.0546393	0.894336	0.0736411	0.751796	0.160234	0.260696	0.0637708	0.835402	-0.190367	0.30084	0.049897	0.895397	0.108254	0.571887	-0.0537092	0.982369
ENSG00000174093		-0.159013	0.642025	0.103405	0.991781	-0.0832747	0.831612	0.0517103	0.838078	-0.0520494	0.763881	-0.0364617	0.904244	-0.0309827	0.903579	0.172347	0.406549	0.187035	0.228767	0.178131	0.786739
ENSG00000174132	FAM174A	-0.124971	0.697571	0.0489386	0.991781	0.0697026	0.856333	-0.0748052	0.749022	-0.0180098	0.916295	0.104825	0.676539	0.193263	0.288196	-0.0865878	0.77263	-0.162807	0.315923	-0.091463	0.982369
ENSG00000174194	AGAP8	0.0936995	0.796598	-0.207953	0.840862	0.00172243	0.99506	0.0226338	0.912653	-0.102322	0.518827	-0.0427085	0.891135	-0.136568	0.434007	0.0889775	0.77263	0.0668681	0.753227	0.0431776	0.982369
ENSG00000174373	RALGAPA1	0.118368	0.718621	-0.0939393	0.991781	-0.0101033	0.982194	-0.162474	0.392286	-0.0927608	0.569885	-0.0506839	0.866924	0.150111	0.402709	0.0661155	0.841674	-0.0360203	0.874107	0.151792	0.858413
ENSG00000174374	WBSCR16	0.0428616	0.924572	0.118081	0.991781	0.00633975	0.986915	-0.0594134	0.798586	-0.0196853	0.909473	0.157717	0.483406	0.140998	0.420739	-0.186541	0.350153	-0.182631	0.242678	-0.188656	0.786739
ENSG00000174444	RPL4	0.0385292	0.933845	0.02855	0.991781	0.104685	0.759517	-0.214116	0.249883	-0.283984	0.052942	0.0782704	0.78237	0.166967	0.359747	-0.258115	0.201815	-0.314231	0.0472897	-0.207785	0.715134
ENSG00000174744	BRMS1	0.133068	0.692611	-0.0205634	0.991781	-0.106408	0.756297	0.143061	0.461055	0.226388	0.116698	-0.0932698	0.72061	-0.0972991	0.608339	-0.00843012	0.979646	0.0119186	0.963862	-0.142289	0.873573
ENSG00000174780	SRP72	-0.0264427	0.964659	-0.0114992	0.991781	0.130984	0.683325	-0.344018	0.0568699	-0.362124	0.0211598	0.0809536	0.771164	0.132526	0.445253	-0.215816	0.266769	-0.269946	0.0699034	-0.130968	0.935224
ENSG00000174891	RSRC1	0.0859617	0.823114	0.193611	0.900225	0.155928	0.638371	-0.115939	0.57365	-0.0790366	0.645883	0.0792733	0.776618	-0.0551212	0.80003	0.0682569	0.831221	0.0341338	0.883184	0.0657596	0.982369
ENSG00000174989	FBXW8	0.0167027	0.983233	0.0396239	0.991781	-0.207226	0.545786	0.00968682	0.966858	-0.0449357	0.7997	-0.0847494	0.756678	-0.0215292	0.920835	-0.0865716	0.77263	-0.0708152	0.735505	-0.104516	0.93532
ENSG00000175040	CHST2	0.138872	0.678908	0.010206	0.991781	-0.117412	0.731051	0.211301	0.253622	0.314144	0.0318358	-0.102696	0.681294	-0.0067184	0.97571	0.0417733	0.903285	0.03098	0.894482	0.0375829	0.982369
ENSG00000175137	SH3BP5L	0.0525409	0.90271	-0.158659	0.991781	-0.138991	0.649624	0.189274	0.300381	0.267357	0.0658171	-0.17918	0.467178	-0.109488	0.563031	0.104906	0.707944	0.112753	0.550314	0.0517261	0.982369
ENSG00000175193	PARL	-0.0134643	0.983233	-0.123649	0.991781	0.0112357	0.982194	0.0284994	0.896176	0.187285	0.191309	-0.00753034	0.979343	0.0972249	0.608339	-0.161469	0.460251	-0.129344	0.461342	-0.1472	0.873573
ENSG00000175221	MED16	0.0452367	0.917914	-0.118452	0.991781	-0.0907226	0.812342	0.149311	0.445221	0.166493	0.245664	-0.179596	0.467178	-0.166286	0.359747	0.0090332	0.979099	0.0734079	0.72494	-0.0668011	0.982369
ENSG00000175265	GOLGA8A	0.144752	0.658699	0.1124	0.991781	0.150737	0.642909	-0.0109057	0.964066	-0.0551321	0.747282	0.0504904	0.866924	0.0985151	0.601678	-0.0570888	0.87463	-0.10591	0.583357	-0.0818085	0.982369
ENSG00000175416	CLTB	0.0459564	0.917688	0.05216	0.991781	-0.0573346	0.886938	0.0372253	0.875398	0.139196	0.346583	-0.0175149	0.959755	0.0510186	0.823197	-0.131554	0.614076	-0.186996	0.228767	-0.200432	0.715134
ENSG00000175550	DRAP1	0.126721	0.692611	-0.0564533	0.991781	-0.0871741	0.823444	0.0829023	0.712185	0.126262	0.398445	0.103025	0.680938	0.0556985	0.80003	-0.130773	0.614076	-0.113901	0.545003	-0.187399	0.786739
ENSG00000175592	FOSL1	0.0288914	0.958409	-0.0433186	0.991781	0.164113	0.626265	0.0813938	0.71814	0.0695328	0.696146	-0.0268007	0.938154	0.062144	0.770215	-0.0964132	0.741938	-0.138191	0.415633	0.0634435	0.982369
ENSG00000175756	AURKAIP1	0.0238378	0.972424	-0.0335423	0.991781	-0.0728923	0.846385	0.135329	0.482471	0.250621	0.0787063	-0.167274	0.467178	-0.143441	0.41761	-0.0379775	0.913976	0.0220701	0.927359	-0.0835046	0.982369
ENSG00000175764	TTLL11	-0.107311	0.746325	0.0149653	0.991781	-0.0868631	0.824186	-0.000670725	0.996696	-0.0240689	0.895744	0.0688921	0.81919	0.00727316	0.97571	-0.0884324	0.77263	-0.145903	0.387095	-0.131332	0.935224
ENSG00000175782	SLC35E3	0.0149682	0.983233	-0.0717798	0.991781	-0.0203821	0.962535	0.0410045	0.865065	0.0125214	0.93912	-0.0418152	0.892385	-0.0882907	0.642563	0.20629	0.28838	0.238334	0.104929	0.0331716	0.982369
ENSG00000175792	RUVBL1	0.0399469	0.929091	-0.0216586	0.991781	0.0297042	0.945554	-0.103896	0.633615	-0.0907914	0.582298	0.286078	0.311251	0.272017	0.0970898	-0.0687554	0.830229	-0.151972	0.363341	-0.00878852	0.988427
ENSG00000175806	MSRA	0.109956	0.736229	0.0654418	0.991781	0.0311393	0.943478	0.100602	0.652612	0.0733547	0.677566	-0.0280832	0.938154	0.0985925	0.601678	0.0703435	0.824474	0.0662554	0.755158	0.184213	0.786739
ENSG00000175938	ORAI3	0.0187018	0.983233	0.00385637	0.991781	-0.0402538	0.92801	0.0324463	0.885086	0.0966014	0.546957	0.0178858	0.959755	-0.18729	0.30084	0.195399	0.314682	0.202242	0.189382	0.0187189	0.982369
ENSG00000176101	SSNA1	0.0804198	0.827764	0.0264936	0.991781	-0.0210519	0.961729	0.130737	0.502529	0.193138	0.176868	-0.104931	0.676539	-0.111749	0.5536	-0.0343074	0.916145	-0.0288517	0.899479	-0.1481	0.873086
ENSG00000176108	CHMP6	0.144592	0.658699	0.00773022	0.991781	-0.126463	0.712251	0.069649	0.760656	0.211329	0.144333	-0.141335	0.52588	0.0208325	0.924589	0.0232199	0.943688	0.0339952	0.883184	-0.0647148	0.982369
ENSG00000176124	DLEU1	-0.118291	0.718621	-0.0784381	0.991781	-0.0323913	0.942774	-0.0942079	0.680427	-0.125627	0.400515	-0.0832659	0.763764	-0.024003	0.913432	-0.0444017	0.903285	-0.0292322	0.898173	-0.0150557	0.984538
ENSG00000176148	TCP11L1	0.0728265	0.845685	0.0695254	0.991781	-0.106472	0.756297	0.072893	0.753545	-0.0578634	0.736377	0.0349556	0.907	0.208709	0.249749	0.0340365	0.916145	0.0260817	0.915739	0.0361318	0.982369
ENSG00000176248	ANAPC2	0.14593	0.658699	-0.0605835	0.991781	0.00529488	0.986915	0.0611876	0.792547	0.14945	0.30452	-0.183802	0.467178	-0.0904839	0.630677	0.0282348	0.931087	0.063495	0.7669	-0.0223434	0.982369
ENSG00000176393	RNPEP	-0.0475464	0.912266	-0.100499	0.991781	-0.255342	0.47474	0.159123	0.40527	0.123382	0.411007	0.0731265	0.804948	0.074441	0.705885	0.0522545	0.888765	0.00126732	0.993454	0.000328911	0.997119
ENSG00000176396	EID2	0.0217526	0.978653	0.057898	0.991781	0.172458	0.601767	-0.218286	0.237635	-0.168753	0.241628	-0.123265	0.604966	-0.0334178	0.892363	0.0731234	0.811887	-0.0221023	0.927359	0.0418007	0.982369
ENSG00000176595	KBTBD11	0.13825	0.678908	-0.0563543	0.991781	-0.0500143	0.907719	-0.127722	0.512838	0.0282739	0.87721	0.00397318	0.990816	0.222185	0.20955	0.0494907	0.896643	-0.00168331	0.993454	0.114941	0.93532
ENSG00000176783	RUFY1	-0.118152	0.718621	0.18083	0.951367	-0.00917035	0.982194	-0.0868073	0.701456	-0.188907	0.187249	0.117083	0.618429	0.0302473	0.903579	0.0438276	0.903285	-0.0940365	0.618603	-0.0373346	0.982369
ENSG00000176834	VSIG10	0.00957078	0.983233	0.0734749	0.991781	-0.174867	0.600199	0.185262	0.307747	0.118552	0.43089	-0.0903092	0.731885	-0.0246288	0.913432	0.214268	0.266769	0.161791	0.316728	0.174274	0.797693
ENSG00000176871	WSB2	-0.0419767	0.924572	-0.020843	0.991781	-0.27759	0.406893	0.199473	0.275481	0.103089	0.517927	-0.0433825	0.890167	-0.224797	0.202929	0.256954	0.201815	0.259843	0.0742553	0.14098	0.891436
ENSG00000176973	FAM89B	-0.000230658	0.998642	0.00340199	0.991781	-0.179938	0.586822	0.192237	0.289954	0.228961	0.111728	-0.143144	0.521335	-0.291088	0.0745198	0.21314	0.270885	0.261023	0.0742553	0.0477759	0.982369
ENSG00000177000	MTHFR	0.0576277	0.897608	0.0590456	0.991781	0.0515692	0.898735	-0.0365868	0.875729	-0.0449519	0.7997	-0.106089	0.674093	-0.0843945	0.659619	-0.158463	0.473855	-0.108564	0.570385	-0.152902	0.843051
ENSG00000177054	ZDHHC13	-0.0284786	0.961788	-0.0661175	0.991781	0.0388185	0.929219	-0.0447806	0.858262	-0.0262294	0.885752	-0.0824758	0.764286	0.00695708	0.97571	0.126981	0.622598	0.114349	0.545003	0.15709	0.843051
ENSG00000177096	FAM109B	0.0991108	0.778063	-0.00885675	0.991781	-0.0346296	0.938208	-0.0429366	0.85919	-0.021749	0.899447	-0.125119	0.601467	-0.0216778	0.920611	-0.116229	0.660046	-0.0432681	0.849367	-0.0328691	0.982369
ENSG00000177294	FBXO39	0.0334517	0.945084	-0.0667731	0.991781	-0.149378	0.642909	0.0990966	0.66889	0.150484	0.301308	-0.00119486	0.998531	-0.0164348	0.942941	0.0783577	0.805957	0.157277	0.334802	0.0783164	0.982369
ENSG00000177427	SMCR7	0.186203	0.575256	-0.0241518	0.991781	-0.134262	0.669189	0.0856368	0.709006	0.175661	0.22266	-0.118105	0.618429	-0.126785	0.482725	0.0698436	0.825304	0.0965905	0.609838	-0.026229	0.982369
ENSG00000177432	NAP1L5	-0.103338	0.765558	-0.0219792	0.991781	0.162463	0.627192	-0.169174	0.372464	-0.171863	0.230723	0.13932	0.539582	0.166002	0.359747	-0.259892	0.201815	-0.274937	0.0699034	-0.0308746	0.982369
ENSG00000177733	HNRNPA0	0.101539	0.778063	-0.115685	0.991781	0.0856431	0.824944	0.0252393	0.908765	0.0665378	0.70347	0.0136449	0.972155	0.163196	0.366543	-0.118686	0.647508	-0.148306	0.37822	0.0126308	0.985471
ENSG00000177917	ARL6IP6	-0.0244775	0.970924	-0.159399	0.991781	-0.0740246	0.843859	0.0903996	0.696289	0.148206	0.309706	-0.207386	0.434238	-0.119828	0.522188	0.188049	0.338552	0.174268	0.274297	0.0122568	0.987249
ENSG00000177954	RPS27	0.00923863	0.983233	-0.0976967	0.991781	0.125977	0.71406	-0.0243331	0.90986	-0.000303119	0.999063	0.0271802	0.938154	0.186577	0.30084	-0.0968045	0.741233	-0.110618	0.558272	-0.0190607	0.982369
ENSG00000178026	FAM211B	0.0874195	0.823114	0.188817	0.900225	0.172267	0.601767	-0.0493951	0.8456	0.00563027	0.969899	0.0843527	0.757448	0.0553696	0.80003	-0.0861717	0.77263	-0.137232	0.42155	-0.0820052	0.982369
ENSG00000178096	BOLA1	-0.0375235	0.93987	-0.0115167	0.991781	0.176613	0.59034	-0.066089	0.780172	0.0306279	0.867132	0.0598364	0.845266	0.128288	0.478992	-0.0463592	0.901343	-0.0660168	0.755158	0.0689229	0.982369
ENSG00000178163	ZNF518B	-0.269938	0.236295	-0.116734	0.991781	0.123066	0.71951	-0.163228	0.39134	-0.0478508	0.788293	-0.0228329	0.957632	0.0887745	0.641698	-0.00324756	0.994484	-0.0575357	0.794387	0.0890897	0.982369
ENSG00000178234	GALNT11	-0.00966612	0.983233	-0.171655	0.961251	-0.0110523	0.982194	0.0752051	0.749022	-0.00854537	0.957774	-0.063616	0.835402	0.0715382	0.721342	-0.0101071	0.977625	0.00175103	0.993454	-0.0296245	0.982369
ENSG00000178381	ZFAND2A	-0.118352	0.718621	0.0522008	0.991781	0.111312	0.745226	-0.0724158	0.753636	-0.0485957	0.784369	0.0505097	0.866924	0.0834753	0.661034	-0.15716	0.473855	-0.135116	0.432119	-0.0448028	0.982369
ENSG00000178409	BEND3	0.0908701	0.807101	0.0270971	0.991781	0.0085099	0.982194	-0.0669488	0.775144	-0.0230977	0.896477	0.0659989	0.824296	0.0837415	0.661034	-0.0165984	0.962132	-0.0472276	0.833232	0.121137	0.93532
ENSG00000178585	CTNNBIP1	0.108308	0.741334	-0.0833722	0.991781	0.0215144	0.961729	-0.088439	0.697986	0.0116507	0.943669	-0.165506	0.474591	-0.0601689	0.784414	0.0204497	0.95268	0.00737819	0.971361	-0.0398853	0.982369
ENSG00000178685	PARP10	0.104119	0.760617	-0.188898	0.900225	-0.181397	0.579564	0.184388	0.308448	0.278502	0.0558579	-0.136027	0.545043	-0.13569	0.43566	0.0773514	0.805957	0.141937	0.401165	0.00693615	0.988427
ENSG00000178694	NSUN3	-0.0718393	0.848731	0.00320976	0.991781	-0.139094	0.649624	0.0708905	0.756055	-0.0576957	0.736377	0.0161733	0.964762	0.0317245	0.901154	0.125739	0.628146	0.15709	0.335136	0.145014	0.873573
ENSG00000178802	MPI	0.0517741	0.90271	0.0217681	0.991781	0.042394	0.926411	-0.151231	0.44006	-0.143397	0.326966	0.0980318	0.692647	0.0919001	0.625061	-0.233271	0.241279	-0.244529	0.0921073	-0.223685	0.554818
ENSG00000178803	ADORA2A-AS1	-0.0579629	0.897608	0.0552708	0.991781	0.215431	0.545631	-0.0848629	0.710546	-0.131279	0.376941	0.10478	0.676539	0.154375	0.395052	-0.198872	0.309309	-0.206212	0.176158	-0.0162198	0.984538
ENSG00000178878	APOLD1	-0.169236	0.616772	-0.133033	0.991781	-0.118872	0.731051	0.196406	0.275481	0.0993262	0.533612	-0.153993	0.490737	-0.0909968	0.62881	0.164568	0.445309	0.201346	0.1919	0.0932527	0.978488
ENSG00000178904	DPY19L3	0.0219617	0.97775	0.0592203	0.991781	0.257336	0.47474	-0.0133597	0.958391	-0.0565058	0.742734	0.097501	0.692647	0.145166	0.414951	-0.00184792	0.995428	-0.00390193	0.985321	0.174842	0.797693
ENSG00000179104	TMTC2	0.054912	0.90271	0.0200333	0.991781	-0.00169851	0.99506	0.0628321	0.791393	-0.013563	0.934334	-0.0156605	0.967767	-0.0994988	0.599159	0.0803506	0.797047	0.0895702	0.640767	0.0487981	0.982369
ENSG00000179152	TCAIM	0.0168565	0.983233	-0.0134856	0.991781	0.055365	0.894336	0.0046854	0.98786	0.00850022	0.957774	-0.0913832	0.725297	0.0454452	0.853079	0.0955855	0.742465	0.0674066	0.750508	0.168173	0.809083
ENSG00000179344	HLA-DQB1	0.0671452	0.858923	-0.119516	0.991781	0.0268353	0.95179	0.0564844	0.81319	0.013209	0.935242	-0.0491015	0.871379	-0.0886182	0.64229	0.0734356	0.810512	0.0477578	0.833232	0.0623837	0.982369
ENSG00000179583	CIITA	0.0597559	0.897193	-0.232635	0.840862	-0.0654364	0.856333	0.0725351	0.753636	0.0749703	0.668045	-0.138771	0.539582	-0.150888	0.402709	0.0917735	0.757738	0.181575	0.24493	0.0112829	0.988427
ENSG00000179632	MAF1	0.181156	0.575256	-0.0830926	0.991781	-0.122404	0.722695	0.222384	0.237189	0.20012	0.160326	-0.0227555	0.957632	-0.033334	0.892363	-0.065764	0.841674	-0.0544432	0.807322	-0.108811	0.93532
ENSG00000179979	CRIPAK	-0.0731341	0.845685	0.096083	0.991781	-0.130059	0.686313	0.116268	0.572401	0.0707589	0.689797	-0.0380806	0.900909	-0.075328	0.70337	0.231406	0.242687	0.212433	0.155586	0.135369	0.926782
ENSG00000180233	ZNRF2	-0.080223	0.827764	0.0252295	0.991781	0.128528	0.696169	-0.200363	0.275481	-0.271965	0.0605328	0.0992199	0.692033	0.138371	0.430405	-0.00225749	0.995428	-0.0713698	0.734293	0.0867583	0.982369
ENSG00000180336	C17orf104	-0.105774	0.756136	0.00473322	0.991781	0.203003	0.545786	-0.0577655	0.805291	-0.102391	0.518827	0.0896367	0.731885	0.0639694	0.761794	-0.0799843	0.798874	-0.122492	0.501191	-0.0718617	0.982369
ENSG00000180425	C11orf71	-0.0521903	0.90271	0.0243033	0.991781	0.15147	0.642079	0.00158975	0.993191	-0.0429429	0.812083	0.14953	0.497394	0.259447	0.109254	-0.225898	0.263198	-0.254245	0.0825719	-0.0387696	0.982369
ENSG00000180758	GPR157	-0.125807	0.693156	-0.0161711	0.991781	-0.139254	0.649624	0.135054	0.482471	0.116481	0.440227	-0.138129	0.540974	-0.118761	0.527901	0.198369	0.309309	0.236931	0.106777	0.0373572	0.982369
ENSG00000180776	ZDHHC20	-0.136067	0.679992	-0.059797	0.991781	-0.0153105	0.978106	-0.177952	0.32889	-0.275928	0.0558579	0.0873971	0.746715	0.187622	0.30084	-0.116116	0.660046	-0.180179	0.250724	-0.0213437	0.982369
ENSG00000180957	PITPNB	-0.13396	0.692611	0.0144585	0.991781	0.0965039	0.779017	-0.0921248	0.69128	-0.193261	0.176868	0.0473105	0.877076	0.186093	0.30084	-0.130422	0.614076	-0.145207	0.391433	0.0134273	0.985471
ENSG00000181038	METTL23	0.0915006	0.807101	0.125204	0.991781	0.0725733	0.846385	-0.0648185	0.780177	-0.0471446	0.792717	0.159314	0.483406	0.15065	0.402709	-0.103816	0.710746	-0.184255	0.239185	-0.0244394	0.982369
ENSG00000181467	RAP2B	0.00903258	0.983233	0.109353	0.991781	0.0410194	0.92801	-0.128592	0.507269	-0.126865	0.395044	0.0998036	0.691875	0.103518	0.588035	-0.157105	0.473855	-0.170666	0.282935	-0.0924723	0.982369
ENSG00000181924	COA4	-0.0428126	0.924572	-0.0210557	0.991781	0.0466329	0.917746	-0.074078	0.751474	-0.0627018	0.721435	0.110146	0.647448	0.134473	0.440038	-0.154787	0.479272	-0.191191	0.217179	-0.0547119	0.982369
ENSG00000182141	ZNF708	-0.0732878	0.845685	-0.0517464	0.991781	0.0752925	0.843859	0.0505205	0.844592	0.0394216	0.833466	0.0871488	0.74835	0.15005	0.402709	0.00773675	0.98099	-0.0247982	0.919278	0.0728086	0.982369
ENSG00000182150	ERCC6L2	-0.234161	0.394583	-0.0569485	0.991781	0.000574143	0.997953	0.0728511	0.753545	0.0544808	0.750093	-0.127655	0.584036	0.0472836	0.839594	-0.0413637	0.903285	-0.0657362	0.756121	0.00692002	0.988427
ENSG00000182197	EXT1	-0.00784853	0.983233	0.10831	0.991781	-0.211301	0.545631	0.202927	0.2753	0.175622	0.22266	-0.175352	0.467178	0.0183877	0.937183	-0.0473558	0.901343	-0.00176715	0.993454	0.127937	0.93532
ENSG00000182500	ORAI1	0.0627606	0.884705	0.0322723	0.991781	-0.0796943	0.833652	-0.0442872	0.85919	0.0235175	0.896477	-0.0973075	0.692647	-0.149156	0.405488	0.0559439	0.877891	-0.00652041	0.974789	-0.0693937	0.982369
ENSG00000182534	MXRA7	-0.082631	0.823114	0.0907995	0.991781	-0.0804519	0.833652	-0.046351	0.853989	-0.0929575	0.569385	0.21075	0.434238	0.0746475	0.70549	-0.0196692	0.956278	-0.180172	0.250724	-0.0535286	0.982369
ENSG00000182544	MFSD5	0.0647596	0.874666	-0.121959	0.991781	-0.13789	0.655178	0.0644025	0.782625	0.124804	0.401956	-0.254093	0.399401	-0.266685	0.0996692	0.101684	0.722063	0.1831	0.240787	-0.0431808	0.982369
ENSG00000182568	SATB1	0.0214758	0.978653	0.12948	0.991781	0.0677091	0.856333	-0.0169132	0.940882	-0.0316695	0.863774	0.0604556	0.845266	0.0406491	0.878142	-0.120105	0.636714	-0.105555	0.583357	0.0313658	0.982369
ENSG00000182749	PAQR7	0.145979	0.658699	0.11071	0.991781	0.0486108	0.910054	-0.369525	0.0301963	-0.272865	0.0597894	-0.0497518	0.86906	-0.137113	0.433509	-0.051645	0.889414	-0.00951297	0.967324	-0.122255	0.93532
ENSG00000182903	ZNF721	-0.0585872	0.897608	-0.078409	0.991781	0.0410832	0.92801	-0.174608	0.347018	-0.174109	0.224732	0.123207	0.604966	0.176694	0.336034	0.0649513	0.841674	-0.0646721	0.761437	0.0824566	0.982369
ENSG00000182909	LENG9	0.057362	0.897608	0.233669	0.840862	-0.0543755	0.894336	0.198227	0.275481	0.150925	0.299043	0.00450249	0.987759	0.0358111	0.889155	0.0912271	0.758376	0.00336048	0.988855	0.0430428	0.982369
ENSG00000182952	HMGN4	-0.0690652	0.858923	0.0769235	0.991781	0.115275	0.738978	-0.0821735	0.716172	-0.0418949	0.81902	-0.0414153	0.894624	0.000458	0.998672	0.0720592	0.818348	0.0669165	0.753227	0.0658047	0.982369
ENSG00000183354	KIAA2026	-0.0188033	0.983233	0.0774886	0.991781	0.0431405	0.923866	-0.0487405	0.845766	-0.135472	0.358998	0.160017	0.483406	0.211267	0.248475	-0.0513999	0.890598	-0.18223	0.243238	0.0339907	0.982369
ENSG00000183386	FHL3	0.179142	0.575256	-0.0252586	0.991781	0.0551098	0.894336	-0.0526068	0.830945	-0.00601723	0.968998	-0.133995	0.562396	-0.0841816	0.659619	0.109014	0.686479	0.138551	0.415394	0.0269062	0.982369
ENSG00000183431	SF3A3	0.113019	0.718621	0.0969102	0.991781	0.172235	0.601767	-0.131204	0.501917	-0.118977	0.429802	0.00173182	0.998531	0.0405426	0.878142	0.0088397	0.979102	0.025756	0.915962	0.0334393	0.982369
ENSG00000183598	HIST2H3D	0.0979344	0.781395	0.0513561	0.991781	0.0404213	0.92801	0.0614875	0.792547	0.120428	0.429137	-0.0794088	0.776618	0.0229322	0.916244	0.0149382	0.96462	-0.038484	0.863934	-0.0220596	0.982369
ENSG00000183684	ALYREF	0.047125	0.912266	0.0187401	0.991781	0.0985772	0.770694	-0.119734	0.556613	-0.086979	0.598486	0.166651	0.467178	0.244052	0.152391	-0.214368	0.266769	-0.253396	0.0829386	-0.0752271	0.982369
ENSG00000183696	UPP1	0.0504465	0.90339	0.0689661	0.991781	0.118656	0.731051	0.0719514	0.753923	0.0551837	0.747282	-0.131666	0.566406	-0.0193198	0.934025	0.0358974	0.915198	0.105152	0.583357	0.159354	0.843051
ENSG00000183955	SETD8	-0.0138333	0.983233	0.117497	0.991781	0.062765	0.866636	0.0223113	0.914187	0.05401	0.753113	0.143128	0.521335	0.0697288	0.731548	-0.0979042	0.730353	-0.0921146	0.626934	0.0678298	0.982369
ENSG00000184056	VPS33B	0.102219	0.775301	-0.0184372	0.991781	-0.0549982	0.894336	-0.0196929	0.934952	0.0214795	0.900276	0.0354555	0.907	-0.134707	0.439072	0.0111907	0.975177	0.0368104	0.872926	-0.116257	0.93532
ENSG00000184207	PGP	0.114539	0.718621	0.0465561	0.991781	-0.098043	0.773472	-0.0761015	0.74531	0.0567187	0.741768	-0.0683826	0.81919	-0.0113823	0.962672	0.0160282	0.963003	-0.0266879	0.914139	-0.0840335	0.982369
ENSG00000184281	TSSC4	0.05446	0.90271	0.0175867	0.991781	0.0404612	0.92801	0.059356	0.798586	0.158151	0.269274	-0.0417087	0.892485	0.0065152	0.97571	-0.0549796	0.881161	-0.0954038	0.615448	-0.0682264	0.982369
ENSG00000184384	MAML2	-0.266964	0.236295	0.0272043	0.991781	0.013309	0.979869	0.0907188	0.695886	0.0898908	0.584724	0.127587	0.584036	0.0267736	0.909955	-0.0298892	0.922678	-0.0254077	0.917112	-0.0398562	0.982369
ENSG00000184635	ZNF93	-0.0105765	0.983233	-0.0612942	0.991781	-0.188247	0.554192	-0.0857013	0.709006	0.0105189	0.947163	-0.0095782	0.972965	0.0164073	0.942941	0.117922	0.649369	0.0889188	0.641775	0.175883	0.797693
ENSG00000184708	EIF4ENIF1	0.0706522	0.853361	0.175209	0.961251	-0.0352779	0.936604	-0.144119	0.45911	-0.250766	0.0787063	0.222846	0.434238	0.208561	0.249749	-0.119315	0.643547	-0.101347	0.591974	-0.0579463	0.982369
ENSG00000184719	RNLS	0.113838	0.718621	0.0183906	0.991781	-0.192458	0.545794	0.0914605	0.693386	0.266	0.0658171	-0.130851	0.569194	-0.0820271	0.668393	0.249572	0.201815	0.23212	0.113768	0.359361	0.0519204
ENSG00000184988	TMEM106A	-0.017936	0.983233	-0.179193	0.960158	-0.159596	0.638371	0.112224	0.590953	0.0664249	0.70347	-0.101016	0.691875	-0.190683	0.300598	0.173459	0.40502	0.260726	0.0742553	0.100495	0.957374
ENSG00000184990	SIVA1	0.178665	0.575256	0.0184721	0.991781	0.0400545	0.92801	-0.00514653	0.985451	0.0587921	0.73334	0.0291345	0.931384	0.023087	0.915642	-0.0456626	0.901343	-0.0585805	0.79131	-0.0384019	0.982369
ENSG00000184992	BRI3BP	0.0250649	0.969646	0.0612184	0.991781	0.111065	0.745226	-0.189328	0.300381	-0.244739	0.0836564	0.0688921	0.81919	-0.036411	0.889155	0.0402059	0.905694	-0.0296224	0.898173	-0.0467472	0.982369
ENSG00000185000	DGAT1	0.112002	0.718621	-0.0316083	0.991781	-0.276203	0.406893	0.130069	0.504174	0.194028	0.175888	-0.178629	0.467178	-0.175356	0.340328	0.0959886	0.741938	0.0639046	0.766664	-0.0237332	0.982369
ENSG00000185009	AP3M1	-0.087441	0.823114	-0.148989	0.991781	0.117468	0.731051	-0.0635319	0.78906	-0.0825225	0.622861	0.110356	0.647448	0.202803	0.261478	-0.123175	0.634722	-0.161869	0.316728	-0.0348097	0.982369
ENSG00000185527	PDE6G	0.218963	0.446544	0.0228179	0.991781	0.0608592	0.874056	0.0365272	0.875729	0.094054	0.563303	0.173509	0.467178	0.0231806	0.915634	-0.121663	0.634722	-0.142564	0.401165	-0.104229	0.93532
ENSG00000185619	PCGF3	-0.0156263	0.983233	0.196349	0.891828	0.0469522	0.917624	-0.0195703	0.935228	-0.0754508	0.666451	0.0665669	0.823833	0.202442	0.261478	-0.130818	0.614076	-0.158699	0.328699	-0.0474438	0.982369
ENSG00000185651	UBE2L3	-0.0321415	0.94829	0.125751	0.991781	0.0128465	0.979869	-0.0719192	0.753923	-0.0260876	0.885752	0.116012	0.621024	0.0220743	0.920195	0.0428214	0.903285	-0.033318	0.885249	-0.00289893	0.995122
ENSG00000185745	IFIT1	0.00230966	0.995371	0.0108526	0.991781	-0.110044	0.745226	0.073409	0.752118	0.127445	0.392816	0.0737909	0.79952	-0.0172427	0.940429	0.0202497	0.95268	0.0765391	0.708259	-0.0414008	0.982369
ENSG00000185829	ARL17A	0.0182528	0.983233	0.0521367	0.991781	-0.104542	0.759551	0.00356323	0.988345	0.00230564	0.989164	-0.0963529	0.700394	-0.141167	0.420739	0.0239326	0.943688	0.112962	0.550314	0.0452285	0.982369
ENSG00000185896	LAMP1	-0.0725866	0.845685	0.0699739	0.991781	-0.00825331	0.982194	0.087578	0.700381	0.133879	0.364726	0.0508	0.866924	0.0498768	0.830013	-0.0342075	0.916145	-0.0483356	0.833232	-0.0325331	0.982369
ENSG00000185900		0.0753545	0.842917	-0.212124	0.840862	-0.102684	0.766155	-0.0760822	0.74531	-0.0661541	0.703875	-0.158737	0.483406	-0.12685	0.482725	0.11252	0.677544	0.201282	0.1919	0.00656854	0.990072
ENSG00000185909	KLHDC8B	-0.027719	0.962971	0.0312879	0.991781	-0.0302781	0.945088	0.0320626	0.886235	0.0375255	0.834984	0.169002	0.467178	-0.0461128	0.848064	0.103542	0.710746	0.0312477	0.893658	0.11282	0.93532
ENSG00000186104	CYP2R1	-0.0783592	0.827764	0.237982	0.840862	-0.00820547	0.982194	0.00253134	0.990608	0.0680631	0.699504	-0.0917766	0.724421	-0.0540536	0.804417	0.00481491	0.989322	0.0858457	0.662334	0.0766265	0.982369
ENSG00000186153	WWOX	0.135501	0.679992	0.282639	0.69553	0.0323115	0.942774	-0.0630611	0.791023	-0.0434685	0.809093	-0.0421054	0.891335	-0.0665776	0.745957	0.0302536	0.920143	-0.0110479	0.965335	0.0776294	0.982369
ENSG00000186187	ZNRF1	-0.0683856	0.858923	-0.04549	0.991781	-0.0521912	0.897219	0.0625226	0.791393	0.0640161	0.714777	-0.109653	0.647604	-0.0161913	0.942941	0.0572565	0.87463	0.096913	0.609511	0.0620513	0.982369
ENSG00000186298	PPP1CC	-0.126022	0.692611	0.0530222	0.991781	0.0376064	0.929302	-0.229933	0.237189	-0.183232	0.198499	0.0512128	0.866924	0.0673066	0.744275	0.037068	0.915198	0.0329665	0.885249	0.0206537	0.982369
ENSG00000186352	ANKRD37	0.109652	0.736484	-0.109691	0.991781	0.0626614	0.866636	0.0125084	0.96013	0.100042	0.531228	0.01627	0.964762	0.107188	0.575996	-0.0744392	0.808006	-0.0539595	0.809478	-0.0274834	0.982369
ENSG00000186792	HYAL3	-0.00109486	0.995371	-0.0445055	0.991781	0.0631	0.864608	-0.0583273	0.80353	-0.0303441	0.868488	0.019624	0.957693	0.0391428	0.879701	-0.0768354	0.805957	-0.065159	0.758751	0.0214437	0.982369
ENSG00000186814	ZSCAN30	-0.0128277	0.983233	-0.0107885	0.991781	0.158878	0.638371	0.0235367	0.910845	-0.0552547	0.747282	0.0190306	0.959675	0.107404	0.575515	-0.0457497	0.901343	-0.0819437	0.686885	0.0137756	0.984829
ENSG00000186866	POFUT2	0.138146	0.678908	-0.000419424	0.997813	-0.0599262	0.878662	0.109015	0.605266	0.0758313	0.664443	-0.0420086	0.891335	-0.00239966	0.99521	-0.0863394	0.77263	-0.0651106	0.758751	-0.0339488	0.982369
ENSG00000187049	TMEM216	-0.0804782	0.827764	-0.0501736	0.991781	-0.367986	0.109283	0.222916	0.237189	0.0970399	0.545732	-0.121259	0.613744	-0.173121	0.347055	0.106625	0.702604	0.0686385	0.747631	-0.0286991	0.982369
ENSG00000187066		0.00125776	0.995371	0.037044	0.991781	0.162326	0.627192	0.0775325	0.741464	0.0463764	0.796869	-0.0352561	0.907	0.0329159	0.895687	0.0130744	0.9683	-0.0292695	0.898173	-0.0156881	0.984538
ENSG00000187109	NAP1L1	-0.0181021	0.983233	-0.0166022	0.991781	0.0646868	0.85699	-0.266475	0.168035	-0.260015	0.0713256	0.0799474	0.776618	0.00676033	0.97571	0.0264481	0.94055	-0.033089	0.885249	-0.00830661	0.988427
ENSG00000187514	PTMA	0.114748	0.718621	0.0248742	0.991781	-0.0146885	0.978523	-0.220411	0.237189	-0.185744	0.192358	0.0537927	0.862251	0.110378	0.558403	-0.105554	0.706026	-0.167599	0.297238	-0.0451478	0.982369
ENSG00000187608	ISG15	0.142575	0.658699	-0.0308684	0.991781	-0.252663	0.47474	0.152609	0.433016	0.275113	0.056053	-0.0273124	0.938154	-0.039704	0.879701	0.0554473	0.878629	0.11441	0.545003	-0.00426939	0.99338
ENSG00000187626	ZKSCAN4	-0.0892832	0.817889	-0.0270528	0.991781	-0.190663	0.546308	0.124155	0.529701	0.0933799	0.567105	-0.137165	0.543212	-0.155846	0.391786	0.0876391	0.77263	0.0979352	0.605593	-0.0126824	0.985471
ENSG00000187860	CCDC157	0.104605	0.757827	-0.0424143	0.991781	-0.0564973	0.89174	0.200021	0.275481	0.200436	0.160326	-0.176884	0.467178	-0.0220453	0.920195	0.0408606	0.903285	0.027894	0.904908	0.0455961	0.982369
ENSG00000188186	LAMTOR4	0.0872934	0.823114	-0.179618	0.960158	-0.112572	0.745226	0.185407	0.307747	0.312989	0.0318358	-0.197817	0.443535	-0.140241	0.4217	0.129909	0.615532	0.188853	0.226484	0.00698452	0.988427
ENSG00000188234	AGAP4	0.0966612	0.781395	-0.201248	0.866811	-0.00475263	0.986915	0.0181676	0.93698	-0.108452	0.486251	-0.052564	0.865194	-0.149498	0.404865	0.101594	0.722063	0.0692222	0.745497	0.0445029	0.982369
ENSG00000188290	HES4	-0.00296665	0.995371	0.0929731	0.991781	-0.286584	0.383985	-0.0117473	0.961903	0.0456788	0.799117	0.159715	0.483406	0.173273	0.347055	-0.0423466	0.903285	-0.171381	0.280944	0.049919	0.982369
ENSG00000188342	GTF2F2	-0.0751239	0.842917	-0.0365656	0.991781	0.236404	0.52073	-0.186065	0.307747	-0.132431	0.371216	0.10954	0.647604	0.24084	0.162998	-0.0135772	0.966919	-0.0557621	0.804338	0.113142	0.93532
ENSG00000188352	FOCAD	0.0483521	0.908536	-0.0343287	0.991781	0.0210599	0.961729	-0.0603588	0.79393	-0.111551	0.468768	-0.0486102	0.872369	0.0885132	0.642335	-0.0901868	0.767884	-0.146896	0.383813	-0.115109	0.93532
ENSG00000188542	DUSP28	0.0629082	0.884705	0.167187	0.991781	0.107955	0.753216	-0.0504237	0.844592	-0.0327691	0.860472	0.037455	0.900909	-0.141877	0.420739	0.107402	0.69617	0.150015	0.367693	0.121339	0.93532
ENSG00000188549	C15orf52	0.149217	0.658699	-0.20091	0.866811	0.192609	0.545794	-0.12479	0.525908	0.0287189	0.874304	-0.150884	0.492136	-0.0993665	0.599159	0.121182	0.634997	0.108196	0.571887	0.0489174	0.982369
ENSG00000188613	NANOS1	0.0154371	0.983233	0.0627601	0.991781	0.0419342	0.927765	-0.0148308	0.949064	0.0905981	0.583277	0.0629424	0.835402	-0.0637244	0.763416	0.0757465	0.805957	-0.0120532	0.963496	0.0532697	0.982369
ENSG00000188690	UROS	-0.00255108	0.995371	-0.00631466	0.991781	-0.00478453	0.986915	-0.236062	0.237189	-0.251792	0.0787063	-0.0586335	0.846108	-0.0453598	0.853079	-0.030789	0.918555	-0.0526149	0.820319	0.0230722	0.982369
ENSG00000188735	TMEM120B	-0.00795783	0.983233	0.0783283	0.991781	0.00661073	0.98573	-0.0335223	0.882203	-0.0665808	0.70347	0.058457	0.846975	0.0265015	0.909955	0.0169863	0.961861	0.0144745	0.95415	0.0165619	0.984538
ENSG00000188986	NELFB	0.0603863	0.895396	-0.0579621	0.991781	-0.0736339	0.84389	0.0599816	0.794889	0.144472	0.322362	-0.162601	0.483406	-0.0380301	0.883113	-0.00172537	0.995428	0.0194129	0.936747	-0.0781615	0.982369
ENSG00000189046	ALKBH2	-0.0487998	0.908536	0.0351041	0.991781	0.132119	0.683325	-0.128491	0.507269	-0.146594	0.315119	0.170824	0.467178	0.198251	0.272695	-0.146992	0.52643	-0.195369	0.204007	0.0249156	0.982369
ENSG00000196116	TDRD7	-0.115637	0.718621	0.0573038	0.991781	-0.137579	0.655178	0.0692814	0.760656	0.0428849	0.812083	0.0631323	0.835402	0.0574951	0.797539	-0.00298634	0.994484	0.0200256	0.935646	-0.0526999	0.982369
ENSG00000196126	HLA-DRB1	0.21017	0.46143	-0.220378	0.840862	-0.181485	0.579564	0.0394406	0.868889	0.0161395	0.924987	0.0270415	0.938154	0.00507347	0.982623	0.0633259	0.846069	0.11344	0.547972	0.0464054	0.982369
ENSG00000196150	ZNF250	-0.14585	0.658699	-0.0308684	0.991781	-0.0360116	0.933015	0.0899578	0.696289	0.0648739	0.713256	0.0542023	0.859863	0.138371	0.430405	-0.060733	0.858111	-0.0972258	0.609511	0.119101	0.93532
ENSG00000196236	XPNPEP3	0.014064	0.983233	0.149944	0.991781	0.0741761	0.843859	-0.0793455	0.726644	-0.255532	0.0783664	0.0725138	0.809758	-0.0743765	0.705885	0.0686665	0.830229	0.114249	0.545003	0.0200281	0.982369
ENSG00000196247	ZNF107	-0.148489	0.658699	0.0264412	0.991781	-0.184579	0.571799	0.0428974	0.85919	0.0957468	0.551689	-0.0402059	0.899592	-0.121647	0.509756	0.292403	0.201815	0.225035	0.126886	0.303153	0.15201
ENSG00000196312	HIATL2	0.164216	0.616772	-0.0661583	0.991781	0.0397196	0.92801	0.155489	0.416166	0.232911	0.106552	-0.0595268	0.845266	-0.108281	0.569782	-0.0390224	0.911135	0.0716181	0.734293	-0.108273	0.93532
ENSG00000196366	C9orf163	-0.00767106	0.983233	-0.0148247	0.991781	-0.0225717	0.960555	-0.0117766	0.961903	0.0746528	0.668045	-0.182527	0.467178	-0.110818	0.55737	-0.0172708	0.961861	0.0373191	0.869634	-0.0233203	0.982369
ENSG00000196419	XRCC6	0.0145592	0.983233	0.0880965	0.991781	0.0783626	0.834024	-0.198741	0.275481	-0.210493	0.144962	0.0877615	0.745079	0.137116	0.433509	-0.195357	0.314682	-0.280336	0.0699034	-0.178128	0.786739
ENSG00000196458	ZNF605	0.0881576	0.823114	-0.00382724	0.991781	0.0178383	0.971195	-0.199557	0.275481	-0.119526	0.429802	-0.017731	0.959755	0.154784	0.395052	0.00556633	0.987916	-0.0606315	0.783543	0.11884	0.93532
ENSG00000196497	IPO4	-0.0865215	0.823114	0.0226547	0.991781	0.0557796	0.894336	0.0513266	0.838078	-0.0147045	0.92844	0.122153	0.606571	0.0391074	0.879701	-0.186056	0.352106	-0.17094	0.282123	-0.10014	0.957374
ENSG00000196511	TPK1	-0.11262	0.718621	0.0455716	0.991781	-0.00866	0.982194	-0.0561249	0.813823	-0.0360421	0.843933	-0.1753	0.467178	-0.101989	0.591541	0.0804635	0.797047	0.089925	0.639145	0.0357481	0.982369
ENSG00000196531	NACA	-0.074272	0.842917	0.0326626	0.991781	-0.0824534	0.831612	-0.0818607	0.716868	-0.0482829	0.785814	0.0720913	0.810933	0.0244739	0.913432	0.0630292	0.846069	-0.00962261	0.967324	-0.0498042	0.982369
ENSG00000196544	C17orf59	0.19105	0.575256	-0.00524863	0.991781	-0.0740406	0.843859	0.0960105	0.678049	0.188095	0.190501	-0.138887	0.539582	-0.103514	0.588035	0.00997167	0.977625	0.0339532	0.883184	-0.100024	0.957374
ENSG00000196743	GM2A	-0.05919	0.897608	0.0953549	0.991781	-0.0131096	0.979869	0.0954881	0.678699	0.182716	0.199301	0.0117228	0.972946	-0.14465	0.414951	-0.0139416	0.96462	0.0772711	0.703497	-0.0312562	0.982369
ENSG00000196812	ZSCAN16	0.0673368	0.858923	0.0137187	0.991781	-0.234522	0.535185	0.156901	0.416166	0.120093	0.429137	0.0491875	0.871379	0.0291023	0.909176	-0.0336237	0.917992	-0.0279939	0.904839	-0.0851782	0.982369
ENSG00000196966	HIST1H3E	-0.0339406	0.945084	-0.0454201	0.991781	0.0714729	0.846708	0.0555348	0.8141	0.125182	0.400515	0.0121324	0.972946	-0.009747	0.969281	0.0614425	0.856993	0.0763327	0.708361	-0.0132983	0.985471
ENSG00000197008	ZNF138	-0.135415	0.679992	-0.00152041	0.994082	-0.18194	0.579564	-0.0231207	0.910845	0.0523493	0.762641	0.00301536	0.994109	-0.0841687	0.659619	0.224092	0.265525	0.177428	0.264677	0.244935	0.441136
ENSG00000197024	ZNF398	-0.00596944	0.986334	0.120771	0.991781	-0.137475	0.655178	-0.0101286	0.964547	-0.0893007	0.587306	0.034746	0.907	-0.110001	0.561181	0.21064	0.279291	0.154004	0.354469	0.171672	0.797693
ENSG00000197070	ARRDC1	0.16672	0.616772	-0.056162	0.991781	-0.144477	0.643252	0.0187223	0.936677	0.133562	0.366371	-0.180728	0.467178	-0.167279	0.359747	0.0987847	0.728887	0.125055	0.49011	0.0367542	0.982369
ENSG00000197114	ZGPAT	0.138337	0.678908	-0.0560222	0.991781	-0.164851	0.623497	0.151513	0.44006	0.244588	0.0836564	-0.152713	0.491708	-0.144009	0.414951	0.0607362	0.858111	0.0987317	0.601048	-0.0327331	0.982369
ENSG00000197142	ACSL5	-0.150036	0.658699	-0.0730846	0.991781	-0.00797421	0.982194	0.060217	0.794351	-0.0875239	0.597035	-0.0293248	0.931384	-0.0172427	0.940429	0.0434696	0.903285	0.0544883	0.807322	-0.0048466	0.99338
ENSG00000197147	LRRC8B	0.0344019	0.945084	-0.218054	0.840862	0.0996378	0.770694	0.147747	0.450019	0.120406	0.429137	-0.0892869	0.733465	-0.0530634	0.812009	0.0570694	0.87463	0.0307478	0.895886	-0.00621383	0.990447
ENSG00000197157	SND1	0.0684225	0.858923	0.0461891	0.991781	-0.0993109	0.770694	-0.0465509	0.853989	-0.064029	0.714777	-0.0096556	0.972965	0.0753506	0.70337	-0.170228	0.418827	-0.124417	0.494046	-0.194864	0.786739
ENSG00000197182		0.206654	0.473469	-0.154307	0.991781	-0.119549	0.731051	0.057376	0.805508	0.121583	0.422916	-0.234979	0.430902	-0.173495	0.347055	0.117419	0.650836	0.134555	0.434014	0.0592136	0.982369
ENSG00000197448	GSTK1	0.0159093	0.983233	0.0707079	0.991781	-0.130785	0.683325	0.145531	0.456845	0.115775	0.445467	0.0546635	0.858035	-0.124273	0.496732	-0.00700468	0.98353	0.0713182	0.734293	-0.114058	0.93532
ENSG00000197766	CFD	0.139219	0.678908	-0.0956461	0.991781	-0.068052	0.856333	0.0846339	0.710716	0.0603593	0.729986	0.0354877	0.907	0.0484157	0.836496	-0.0497003	0.895397	0.0481227	0.833232	-0.0790224	0.982369
ENSG00000197837	HIST4H4	0.0810349	0.827764	0.0343462	0.991781	-0.0537941	0.894336	0.0921925	0.69128	0.0901907	0.584724	-0.0474943	0.877076	0.0152688	0.944877	0.00136417	0.995428	0.0101547	0.967324	0.0663207	0.982369
ENSG00000197846	HIST1H2BF	-0.0481953	0.908536	-0.0881198	0.991781	0.0860498	0.824393	-0.00819059	0.977085	0.0391668	0.833466	-0.148791	0.50159	-0.0394654	0.879701	0.117731	0.649369	0.0843881	0.669393	0.13979	0.89727
ENSG00000197930	ERO1L	-0.0580675	0.897608	0.115481	0.991781	0.0212593	0.961729	-0.0867558	0.701456	-0.155339	0.281701	0.0813728	0.769406	0.133497	0.442576	-0.085817	0.775217	-0.18758	0.22857	-0.0204828	0.982369
ENSG00000198018	ENTPD7	-0.0411464	0.925657	-0.0109225	0.991781	0.200695	0.545786	-0.10205	0.645366	-0.213147	0.139954	0.0331045	0.913334	0.0875069	0.646984	-0.0723043	0.818348	-0.0947234	0.618603	0.0325718	0.982369
ENSG00000198176	TFDP1	0.0149436	0.983233	0.035919	0.991781	0.203167	0.545786	0.0543546	0.819662	0.0335172	0.859113	0.0570629	0.847965	0.0676614	0.742507	0.00142545	0.995428	-0.0214219	0.930935	0.0559148	0.982369
ENSG00000198276	UCKL1	0.122246	0.711494	0.0611019	0.991781	-0.0268173	0.95179	0.0357548	0.876163	0.0058302	0.969196	-0.0379355	0.900909	-0.0594303	0.790286	0.0189404	0.960733	-0.0817341	0.686885	-0.0693905	0.982369
ENSG00000198298	ZNF485	-0.108532	0.741334	0.0277169	0.991781	-0.0613217	0.871262	-0.0376961	0.875398	-0.0108446	0.947163	0.0182534	0.959755	0.0968863	0.608637	-0.0962176	0.741938	-0.11967	0.514011	0.0402013	0.982369
ENSG00000198363	ASPH	-0.282689	0.203831	0.224403	0.840862	-0.112588	0.745226	0.0454642	0.853989	-0.139022	0.346583	0.161217	0.483406	0.224839	0.202929	-0.0935699	0.75048	-0.118499	0.521052	0.024836	0.982369
ENSG00000198502	HLA-DRB5	0.163225	0.616772	-0.18978	0.900225	-0.214487	0.545631	0.0457688	0.853989	0.0251435	0.890467	0.0794372	0.776618	0.0386861	0.879701	0.0618057	0.855164	0.105162	0.583357	0.0508764	0.982369
ENSG00000198556	ZNF789	0.0140579	0.983233	-0.00809721	0.991781	0.166438	0.617601	-0.0925246	0.69128	-0.139364	0.346583	0.0533993	0.862746	0.0104405	0.967839	-0.128983	0.615532	-0.118599	0.521052	-0.0485305	0.982369
ENSG00000198624	CCDC69	0.00944161	0.983233	-0.128018	0.991781	-0.0854676	0.825178	0.0495111	0.8456	0.0357583	0.845853	0.0569726	0.847965	-0.101379	0.591633	-0.0318339	0.918555	-0.0712183	0.734293	-0.0221886	0.982369
ENSG00000198673	FAM19A2	0.184318	0.575256	-0.219405	0.840862	0.146415	0.642909	-0.105884	0.62585	-0.0949729	0.557157	-0.114035	0.629366	-0.139448	0.427556	0.00215107	0.995428	0.022757	0.926331	-0.0290119	0.982369
ENSG00000198715	C1orf85	-0.0574462	0.897608	0.128647	0.991781	-0.161558	0.627723	-0.0368125	0.875729	-0.0118249	0.942931	-0.113881	0.629366	-0.185425	0.302399	0.234544	0.241279	0.131153	0.452681	0.0608775	0.982369
ENSG00000198783	ZNF830	-0.0633295	0.88462	0.038121	0.991781	0.199626	0.545794	-0.11412	0.5813	-0.186663	0.19157	0.203871	0.439464	0.279609	0.0917613	-0.251527	0.201815	-0.361602	0.0115357	-0.178753	0.786739
ENSG00000198793	MTOR	0.138921	0.678908	-0.0116623	0.991781	-0.0298475	0.945554	0.00437584	0.988345	-0.00823903	0.959278	-0.0161346	0.964762	-0.0552534	0.80003	-0.0492166	0.897459	-0.0147757	0.953992	-0.232037	0.497383
ENSG00000198804	MT-CO1	-0.110027	0.736229	0.0976151	0.991781	-0.227433	0.535185	-0.0336653	0.882203	0.0603303	0.729986	0.0494487	0.869701	0.0790727	0.688222	-0.0378807	0.913976	-0.0874516	0.650461	-0.0775875	0.982369
ENSG00000198870	C9orf96	-0.0245577	0.970924	-0.0799107	0.991781	0.0286058	0.949372	0.0115107	0.962333	0.0946619	0.559248	0.0650618	0.828826	-0.0495858	0.830096	0.133067	0.610715	0.113839	0.545003	0.0701498	0.982369
ENSG00000198873	GRK5	0.235739	0.394026	-0.103971	0.991781	0.194196	0.545794	-0.22409	0.237189	-0.0327271	0.860472	0.0806827	0.771927	-0.00447678	0.986128	-0.0430601	0.903285	-0.0212929	0.931276	-0.0342583	0.982369
ENSG00000198938	MT-CO3	-0.0118405	0.983233	-0.0115808	0.991781	-0.240494	0.507195	0.0485115	0.845766	0.111035	0.471205	-0.0170795	0.961659	-0.182939	0.311371	0.14336	0.545154	0.185058	0.2376	-0.0145849	0.984538
ENSG00000198964	SGMS1	-0.14716	0.658699	0.0525969	0.991781	-0.11081	0.745226	-0.0418462	0.862673	-0.0236046	0.896477	-0.0465075	0.879449	0.0244707	0.913432	-0.0297989	0.922678	-0.0477906	0.833232	0.0465022	0.982369
ENSG00000203705	TATDN3	-0.0986695	0.778063	-0.121581	0.991781	-0.137396	0.655178	0.0896773	0.696289	0.0683501	0.699504	-0.164819	0.479863	-0.0239998	0.913432	0.0805764	0.797047	0.0903893	0.635269	-0.0343937	0.982369
ENSG00000203811	HIST2H3C	0.0862662	0.823114	-0.0172838	0.991781	0.103338	0.763129	-0.0375445	0.875398	0.0490311	0.780884	-0.0295409	0.930492	0.10165	0.591541	-0.0930829	0.751952	-0.115407	0.542088	0.0096803	0.988427
ENSG00000203836	NBPF24	-0.048429	0.908536	0.139109	0.991781	-0.0818872	0.833228	0.0137015	0.956221	-0.114801	0.448841	-0.0130289	0.972155	-0.0115822	0.962554	0.0117067	0.975165	0.0594996	0.788581	0.104574	0.93532
ENSG00000203852	HIST2H3A	0.0862662	0.823114	-0.0172838	0.991781	0.103338	0.763129	-0.0375445	0.875398	0.0490311	0.780884	-0.0295409	0.930492	0.10165	0.591541	-0.0930829	0.751952	-0.115407	0.542088	0.0096803	0.988427
ENSG00000204149	AGAP6	0.0884436	0.823114	-0.172884	0.961251	0.0252862	0.954326	0.0354195	0.876246	-0.122202	0.418542	-0.0423344	0.891311	-0.0800822	0.6817	0.000283799	0.997514	-0.0359558	0.874107	0.00740694	0.988427
ENSG00000204161	C10orf128	-0.0350447	0.942883	-0.0101652	0.991781	0.150912	0.642909	0.00564957	0.984171	0.0167554	0.921402	-0.0143093	0.972155	-0.144063	0.414951	0.142358	0.545154	0.031022	0.894482	0.115493	0.93532
ENSG00000204169	AGAP7	0.0862447	0.823114	-0.19237	0.900225	0.00430608	0.987891	0.0318498	0.886235	-0.10317	0.517927	-0.0589785	0.846108	-0.134136	0.440837	0.0898224	0.769841	0.0603961	0.785066	0.0463861	0.982369
ENSG00000204220	PFDN6	-0.0448307	0.921456	0.123555	0.991781	0.193494	0.545794	0.0309082	0.890152	-0.00703945	0.963252	0.081676	0.767999	0.128043	0.480174	-0.11856	0.647508	-0.146122	0.387095	-0.0541316	0.982369
ENSG00000204257	HLA-DMA	0.0628467	0.884705	-0.186976	0.900225	-0.0113792	0.982194	0.19058	0.297031	0.135778	0.358195	0.00506	0.985678	-0.0558372	0.80003	-0.0952275	0.743629	-0.0525761	0.820319	-0.108998	0.93532
ENSG00000204348	DOM3Z	-0.00501297	0.988915	-0.0149595	0.991781	0.121742	0.722695	0.0501109	0.844592	0.0143594	0.93036	0.110501	0.647448	0.177204	0.336034	-0.193167	0.314682	-0.218872	0.138243	-0.0625511	0.982369
ENSG00000204356	NELFE	0.0423796	0.924572	0.0561562	0.991781	0.0737615	0.843859	-0.0243299	0.90986	-0.0353456	0.849047	0.10585	0.675444	0.113887	0.545042	-0.201401	0.3001	-0.218685	0.138243	-0.173123	0.797693
ENSG00000204439	C6orf47	-0.00877732	0.983233	0.0614922	0.991781	-0.13482	0.668351	0.114904	0.576406	0.253246	0.0787063	-0.0392319	0.900123	-0.134703	0.439072	0.0331303	0.918555	0.0768164	0.707385	-0.107415	0.93532
ENSG00000204520	MICA	-0.0580029	0.897608	-0.209491	0.840862	-0.240167	0.507195	0.120431	0.553211	0.11277	0.464081	-0.0683406	0.81919	-0.222991	0.206984	0.0703145	0.824474	0.141311	0.402266	-0.11914	0.93532
ENSG00000204576	PRR3	0.0317909	0.94829	0.123532	0.991781	0.118728	0.731051	-0.0406144	0.865086	-0.127087	0.394064	0.174156	0.467178	0.237621	0.171175	-0.224933	0.265525	-0.23627	0.106777	-0.0622931	0.982369
ENSG00000204590	GNL1	0.0972855	0.781395	-0.0328432	0.991781	0.0867116	0.824393	-0.0595108	0.798586	-0.119203	0.429802	0.0524092	0.865194	0.019036	0.934268	-0.121776	0.634722	-0.0952039	0.615714	-0.0277801	0.982369
ENSG00000204628	GNB2L1	0.0368192	0.940636	0.0384181	0.991781	-0.0316178	0.942774	-0.154618	0.420414	-0.0837285	0.617046	-0.0205786	0.957632	-0.171463	0.348112	-0.130473	0.614076	-0.134649	0.434014	-0.235429	0.485068
ENSG00000204713	TRIM27	0.0436129	0.924572	-0.0336879	0.991781	-0.341177	0.155489	0.0977357	0.671099	0.072942	0.679561	-0.141919	0.525363	-0.172853	0.347055	0.140364	0.556278	0.161359	0.316764	-0.0529837	0.982369
ENSG00000205155	PSENEN	-0.0640031	0.882871	-0.121825	0.991781	-0.315739	0.229455	0.203523	0.2753	0.265993	0.0658171	-0.173682	0.467178	-0.361094	0.0381001	0.361818	0.02281	0.433701	0.000629426	0.0805186	0.982369
ENSG00000205220	PSMB10	0.0313111	0.952437	-0.115114	0.991781	-0.215041	0.545631	0.180554	0.327905	0.166261	0.246303	-0.158198	0.483406	-0.0652069	0.756664	-0.126994	0.622598	-0.0833594	0.678395	-0.16965	0.809083
ENSG00000205269	TMEM170B	-0.0401961	0.929091	0.150946	0.991781	-0.0278699	0.949372	-0.0323754	0.885086	0.0482539	0.785814	-0.0305825	0.921681	0.0341887	0.892111	-0.00313792	0.994484	-0.0261558	0.915739	0.0502363	0.982369
ENSG00000205302	SNX2	0.00319846	0.995371	-0.0373579	0.991781	-0.333123	0.170913	0.0656279	0.780172	0.0595016	0.730684	-0.0214461	0.957632	-0.0760473	0.697717	0.0631679	0.846069	0.0184648	0.941347	-0.0253132	0.982369
ENSG00000205560	CPT1B	0.105374	0.75746	-0.105683	0.991781	-0.152044	0.642079	0.246346	0.218795	0.249015	0.0787193	-0.0708368	0.818283	-0.119048	0.52652	0.155286	0.479272	0.191756	0.217179	0.0665432	0.982369
ENSG00000206560	ANKRD28	-0.129953	0.692611	0.0567329	0.991781	-0.0451739	0.921835	0.0455255	0.853989	-0.158209	0.269274	-0.100719	0.691875	-0.203123	0.261478	-0.0360199	0.915198	-0.00497254	0.980064	-0.201522	0.715134
ENSG00000211445	GPX3	0.0486566	0.908536	-0.154092	0.991781	0.0137396	0.979869	-0.0316789	0.886235	0.0153526	0.927983	0.0280993	0.938154	-0.00840848	0.972888	-0.065993	0.841674	-0.0515667	0.828158	-0.0766846	0.982369
ENSG00000213066	FGFR1OP	-0.146742	0.658699	0.0507911	0.991781	-0.0959378	0.781728	0.0235109	0.910845	-0.104844	0.511533	-0.00536637	0.985678	0.0158074	0.942941	0.0945116	0.74639	0.0236405	0.92375	0.0938621	0.977617
ENSG00000213096	ZNF254	-0.0172748	0.983233	0.0479891	0.991781	-0.188183	0.554192	0.298299	0.106212	0.32584	0.0250979	-0.0555729	0.856833	0.0761924	0.697648	0.201336	0.3001	0.173836	0.275534	0.247976	0.441136
ENSG00000213337	ANKRD39	0.058335	0.897608	-0.284183	0.69553	0.0040509	0.988918	-0.148885	0.445221	-0.0852054	0.60833	-0.178022	0.467178	-0.101495	0.591541	-0.104809	0.707944	-0.014292	0.954977	0.00179611	0.995122
ENSG00000213390	ARHGAP19	-0.051975	0.90271	-0.125157	0.991781	-0.0277822	0.949372	-0.128383	0.507269	-0.019606	0.909473	-0.152548	0.491708	-0.0685548	0.738022	0.0213752	0.951028	-0.00143823	0.993454	0.021721	0.982369
ENSG00000213625	LEPROT	-0.0398085	0.929519	0.0458162	0.991781	0.098665	0.770694	-0.0896483	0.696289	-0.129306	0.383785	0.175955	0.467178	0.16478	0.361285	-0.120718	0.636714	-0.166751	0.30025	-0.067862	0.982369
ENSG00000213689	TREX1	0.0389505	0.933281	-0.10753	0.991781	-0.191118	0.546308	0.181193	0.326329	0.18478	0.194045	-0.104061	0.677767	-0.179733	0.323136	0.0884163	0.77263	0.114346	0.545003	-0.0662497	0.982369
ENSG00000213977	TAX1BP3	0.0213836	0.978653	-0.0979996	0.991781	-0.176039	0.592552	0.0254843	0.908765	0.186231	0.192358	-0.202635	0.439464	-0.350776	0.0381001	0.400195	0.00524897	0.390825	0.00456371	0.237038	0.485068
ENSG00000213995	CARKD	0.0803091	0.827764	-0.0712613	0.991781	-0.084112	0.831417	0.171857	0.358541	0.193935	0.175888	-0.0911187	0.725297	-0.0107791	0.966471	0.0485522	0.899258	0.0429567	0.850554	0.112349	0.93532
ENSG00000214530	STARD10	-0.00961691	0.983233	0.0312121	0.991781	-0.0918869	0.8069	0.0482568	0.847491	0.0428139	0.812083	-0.104899	0.676539	-0.116796	0.536232	0.0897224	0.769841	0.0470392	0.833232	0.0286378	0.982369
ENSG00000214688	C10orf105	0.0117728	0.983233	-0.0921976	0.991781	-0.150282	0.642909	0.0897321	0.696289	0.134046	0.364239	-0.218477	0.434238	-0.217708	0.21915	0.152774	0.486495	0.283793	0.0699034	0.179318	0.786739
ENSG00000215570	NA	-0.0830431	0.823114	-0.0366996	0.991781	-0.0302143	0.945088	-0.169429	0.372464	-0.267851	0.0658171	0.0694468	0.81919	0.160938	0.378031	-0.0828887	0.78557	-0.16056	0.319531	-0.0044016	0.99338
ENSG00000217555	CKLF	-0.0854051	0.823114	0.0934791	0.991781	-0.195895	0.545794	0.135609	0.482471	0.248999	0.0787193	-0.0789637	0.776618	-0.256083	0.118926	0.276827	0.201815	0.380732	0.00541963	0.115035	0.93532
ENSG00000221963	APOL6	-0.0742935	0.842917	-0.0424259	0.991781	-0.0895903	0.814157	0.123788	0.53084	0.104212	0.512833	0.037455	0.900909	-0.101515	0.591541	0.030918	0.918555	0.112127	0.554464	-0.0614902	0.982369
ENSG00000221983	UBA52	-0.0428871	0.924572	-0.0671137	0.991781	-0.0445998	0.922096	0.0830732	0.712185	0.200739	0.160326	-0.0524641	0.865194	-0.163103	0.366543	-0.00327336	0.994484	0.0576937	0.794387	-0.150899	0.865915
ENSG00000221988	PPT2	0.0399459	0.929091	0.0352643	0.991781	0.163411	0.626265	0.0531024	0.829166	0.0381884	0.834984	0.110118	0.647448	0.0191322	0.934268	0.110719	0.682357	0.0908785	0.633306	0.0618113	0.982369
ENSG00000222011	FAM185A	-0.0865368	0.823114	0.103062	0.991781	-0.12443	0.717282	0.0258939	0.907851	-0.0775887	0.653103	0.248937	0.399401	0.22821	0.196053	-0.163265	0.454839	-0.331167	0.0421961	-0.163075	0.82487
ENSG00000224051	GLTPD1	0.0915068	0.807101	-0.0432589	0.991781	-0.0803083	0.833652	0.0335008	0.882203	0.171133	0.234267	-0.137539	0.542704	-0.0966411	0.608637	-0.00986524	0.977625	-0.024408	0.919373	-0.0782646	0.982369
ENSG00000229833	PET100	0.0159308	0.983233	-0.160208	0.991781	-0.202282	0.545786	0.00220888	0.992455	0.145858	0.317983	-0.0366391	0.904244	-0.211483	0.248475	0.0409574	0.903285	0.158628	0.328699	-0.0960419	0.969843
ENSG00000232388	LINC00493	-0.162872	0.617479	-0.0499289	0.991781	0.0438263	0.922762	-0.0460479	0.853989	0.091716	0.574185	-0.0722655	0.810933	-0.0558888	0.80003	0.0651899	0.841674	0.0776161	0.703497	-0.0765685	0.982369
ENSG00000232856	NA	0.0521934	0.90271	-0.223326	0.840862	0.0937608	0.792236	-0.0397856	0.867746	0.0221954	0.897098	0.010062	0.972965	-0.237231	0.171175	0.0313759	0.918555	0.063495	0.7669	-0.0883287	0.982369
ENSG00000233276	GPX1	-0.0614258	0.891905	-0.0153206	0.991781	-0.0145928	0.978523	-0.0713194	0.754657	0.0150527	0.927983	-0.0348879	0.907	-0.00850847	0.972888	-0.0488554	0.898793	-0.167767	0.297238	-0.127298	0.93532
ENSG00000234545	FAM133B	-0.0598512	0.897193	0.104023	0.991781	0.00873974	0.982194	0.00323432	0.98948	-0.0720971	0.682013	-0.00502453	0.985678	-0.000303183	0.998672	0.114419	0.668946	0.127	0.479371	0.180085	0.786739
ENSG00000235863	B3GALT4	0.150282	0.658699	-0.114206	0.991781	-0.121304	0.723191	0.15033	0.444061	0.238361	0.098291	-0.185688	0.467178	-0.145092	0.414951	0.0576015	0.87463	0.0992767	0.601048	-0.117515	0.93532
ENSG00000237190	CDKN2AIPNL	0.012514	0.983233	-0.137437	0.991781	0.20666	0.545786	-0.141881	0.463186	-0.0861825	0.602974	0.0591236	0.846108	0.0564791	0.799714	-0.0356748	0.915198	-0.10028	0.595346	0.0654694	0.982369
ENSG00000237440	ZNF737	-0.159406	0.642025	-0.107606	0.991781	-0.118569	0.731051	0.0415431	0.862673	0.142808	0.328864	-0.15249	0.491708	-0.186761	0.30084	0.220725	0.265525	0.199189	0.1919	0.139819	0.89727
ENSG00000238227	C9orf69	0.00460701	0.99119	0.0236858	0.991781	-0.238134	0.508512	0.157414	0.414953	0.246358	0.0823361	-0.0997907	0.691875	-0.109452	0.563031	0.11441	0.668946	0.112411	0.552692	-0.00594297	0.990447
ENSG00000241553	ARPC4	0.0742535	0.842917	-0.0845314	0.991781	-0.195281	0.545794	0.189538	0.300381	0.303867	0.034353	-0.186836	0.467178	-0.343919	0.0381001	0.18258	0.376061	0.261378	0.0742553	-0.0292376	0.982369
ENSG00000242110	AMACR	-0.130085	0.692611	0.00188741	0.993831	-0.000797421	0.997953	0.0885487	0.697983	-0.034375	0.852426	0.0808568	0.771164	0.0020481	0.99521	0.0147801	0.96462	-0.073682	0.72494	-0.0349097	0.982369
ENSG00000242247	ARFGAP3	-0.183029	0.575256	0.285418	0.69553	-0.022264	0.961729	0.0764949	0.74531	-0.0325208	0.860472	0.166854	0.467178	0.0805079	0.680165	-0.0629099	0.846069	-0.0548753	0.807322	-0.0427616	0.982369
ENSG00000242574	HLA-DMB	0.124208	0.698663	-0.224071	0.840862	-0.111902	0.745226	0.108619	0.605654	0.13928	0.346583	-0.0607265	0.845266	-0.104785	0.585576	0.0677377	0.833663	0.123291	0.496769	-0.00483047	0.99338
ENSG00000242802	AP5Z1	0.153443	0.658699	-0.078275	0.991781	-0.0831312	0.831612	0.110802	0.597821	0.200761	0.160326	-0.15398	0.490737	-0.146828	0.411596	0.0230684	0.943688	0.0775452	0.703497	-0.0353902	0.982369
ENSG00000243566	UPK3B	0.173074	0.577033	-0.107	0.991781	-0.21906	0.545631	0.150936	0.441331	0.210848	0.144333	-0.192235	0.45372	-0.282757	0.0908064	0.209805	0.279291	0.250778	0.0880206	0.0851363	0.982369
ENSG00000243660	ZNF487P	0.0422504	0.924572	-0.0198702	0.991781	-0.215543	0.545631	0.188716	0.300381	0.0686983	0.699504	-0.103896	0.677767	-0.10583	0.582839	-0.00297344	0.994484	-0.0203707	0.935646	-0.130087	0.93532
ENSG00000243725	TTC4	0.00206631	0.995371	-0.15764	0.991781	0.223063	0.545631	-0.0346829	0.878624	-0.0436897	0.808711	0.0707209	0.818375	0.0858318	0.654636	-0.11266	0.677544	-0.104207	0.584946	-0.00794316	0.988427
ENSG00000244462	RBM12	0.0490749	0.908536	0.139179	0.991781	-0.0536425	0.894336	-0.0463091	0.853989	-0.0460805	0.798056	0.0775706	0.786863	0.036569	0.889056	0.118344	0.648383	0.0448593	0.844413	0.0683747	0.982369
ENSG00000247596	TWF2	0.0385599	0.933845	-0.0260043	0.991781	-0.0852204	0.826402	0.104008	0.633615	0.222283	0.123363	-0.172611	0.467178	-0.141283	0.420739	0.0706434	0.824204	0.103511	0.586397	-0.0395306	0.982369
ENSG00000253729	PRKDC	-0.184293	0.575256	-0.0903334	0.991781	-0.051027	0.902086	0.167843	0.3749	0.233588	0.106552	-0.195224	0.444183	-0.0409458	0.877902	0.135108	0.597049	0.143449	0.400572	0.0764073	0.982369
ENSG00000255150	EID3	-0.100207	0.778063	0.100784	0.991781	0.0716563	0.846708	-0.0750245	0.749022	-0.130299	0.381539	-0.0461076	0.879925	0.00516378	0.982623	-0.0990169	0.728381	-0.0615763	0.775338	0.0492915	0.982369
ENSG00000256060	TRAPPC2P1	-0.144232	0.658699	-0.00951859	0.991781	0.021961	0.961729	-0.0618873	0.791393	0.0459257	0.798718	0.0471138	0.877076	0.093619	0.620474	-0.0699694	0.825304	-0.197492	0.196199	0.106754	0.93532
ENSG00000256269	HMBS	-0.107502	0.745716	-0.101944	0.991781	-0.0122235	0.980434	-0.0477719	0.850675	-0.0651182	0.7126	0.00100628	0.998531	0.0556217	0.80003	-0.350956	0.0267262	-0.235776	0.106777	-0.314792	0.140037
ENSG00000257365	FNTB	0.0477586	0.912181	-0.0762536	0.991781	-0.105794	0.758224	0.0800292	0.72537	0.0892556	0.587306	-0.0561244	0.852832	-0.0643844	0.760707	0.0176375	0.96137	0.0717697	0.734293	0.0126953	0.985471
ENSG00000257755	NA	0.0765663	0.842917	0.0644515	0.991781	0.115395	0.738978	-0.0909929	0.693985	-0.118129	0.43089	0.0690534	0.81919	0.011379	0.962672	-0.154377	0.481673	-0.070454	0.738395	-0.00763266	0.988427
ENSG00000258315	C17orf49	-0.131039	0.692611	0.11706	0.991781	0.0397275	0.92801	0.0557186	0.8141	0.0014253	0.993645	0.0647512	0.829668	0.064465	0.760707	-0.150046	0.509126	-0.142143	0.401165	-0.0727248	0.982369
ENSG00000258365		0.0212267	0.978653	0.0432589	0.991781	0.0199515	0.963272	-0.280595	0.129398	-0.178224	0.213212	-0.0330851	0.913334	0.0190134	0.934268	0.036036	0.915198	-0.00833594	0.970589	0.0512907	0.982369
ENSG00000258790	KIAA0391	-0.0831259	0.823114	0.11637	0.991781	-0.178173	0.59034	-0.0238756	0.910845	0.0241999	0.895744	-0.0145175	0.972155	-0.0108567	0.966471	0.120989	0.635542	0.104219	0.584946	-0.0057254	0.990728
ENSG00000264278		0.0475403	0.912266	0.0148867	0.991781	0.0594081	0.87984	-0.0893533	0.696289	0.0862519	0.602974	-0.132531	0.563632	0.0307392	0.903579	0.0912512	0.758376	0.049869	0.833232	0.154247	0.843051
ENSG00000267982	NA	-0.215579	0.446544	-0.00319228	0.991781	-0.0347516	0.938208	0.104391	0.633615	-0.000664281	0.996753	-0.0486715	0.872369	-0.137242	0.433509	0.203739	0.294523	0.16401	0.312554	0.116334	0.93532
ENSG00000268172		-0.0119327	0.983233	-0.170403	0.961251	-0.0532837	0.894336	-0.0132501	0.958527	-0.0593951	0.730684	-0.0133547	0.972155	0.00187393	0.995573	0.0804345	0.797047	0.183781	0.240787	0.147384	0.873573
ENSG00000268403		-0.100871	0.778063	-0.07097	0.991781	0.162969	0.626265	-0.0876167	0.700381	-0.068034	0.699504	0.0501001	0.868238	0.200004	0.269901	-0.235518	0.241279	-0.240517	0.100065	-0.0599875	0.982369
ENSG00000269343	ZNF587B	-0.00209438	0.995371	-0.0184954	0.991781	0.0977798	0.773966	-0.0409304	0.865065	-0.0647739	0.713359	0.0655543	0.826519	-0.0334985	0.892363	0.0881486	0.77263	0.0777613	0.703497	0.167532	0.809083
ENSG00000269407		-0.0134093	0.983233	-0.00965314	0.991781	0.109008	0.749068	-0.0801962	0.72537	-0.0560111	0.74568	0.119593	0.618429	0.241677	0.16148	-0.164609	0.445309	-0.191688	0.217179	0.0292611	0.982369
ENSG00000269554		0.0723775	0.845685	0.0419715	0.991781	0.00155497	0.995108	0.175807	0.34014	0.167154	0.245664	-0.0553794	0.856833	-0.00650875	0.97571	0.0249453	0.943688	0.0359719	0.874107	-0.0430809	0.982369

## Sheet: T cells
		Age at visit		BMI		Alcohol units per week		Lymphocyte count		Lymphocyte percent		Maximum temperature		Minimum temperature		Daylight
Ensembl ID	HGNC symbol	rho	p.BH	rho	p.BH	rho	p.BH	rho	p.BH	rho	p.BH	rho	p.BH	rho	p.BH	rho	p.BH
ENSG00000123219	CENPK	-0.083323	0.533364	0.143519	0.429081	0.106862	0.458845	-0.0254883	0.931703	-0.0305705	0.899797	-0.0493133	0.675716	-0.0502059	0.696532	0.00839367	0.926586
ENSG00000127081	ZNF484	0.122679	0.518673	-0.00553989	0.956152	0.0781792	0.458845	0.0392225	0.931703	0.0422763	0.899797	-0.229997	0.0314789	-0.228179	0.0334112	-0.171069	0.175534
ENSG00000152527	PLEKHH2	-0.0237332	0.792769	0.10718	0.429081	-0.139254	0.458845	0.00780708	0.931703	-0.0114704	0.899797	-0.0380936	0.675716	-0.0355172	0.696532	0.0389856	0.926586
