# Supplementary material for: Genome-wide analysis of differential transcriptional and epigenetic variability across human immune cell types
Source: Genome Biol. 2017 Jan 26;18:18. doi: 10.1186/s13059-017-1156-8 (PMC5270224; doi:10.1186/s13059-017-1156-8)
Supplement: Additional file 7: — Annotation of CpGs showing hypervariable DNA methylation. See also description of Additional file 2 for further details about the information provided. Correlation coefficients and P values can be found in Additional file 9. Corresponding SNP IDs for methylation QTLs can be retrieved from our data portal available online at: http://blueprint-dev.bioinfo.cnio.es/WP10/hypervariability. (XLSX 211 kb) [file 13059_2017_1156_MOESM7_ESM.xlsx]

## Sheet: Monocytes
Probe ID	Chr	Location	Arm	Ensembl ID	HGNC symbol	Feature	Chromatin state	GO term	Genotype	Age	Sex	BMI	Alcohol	Monocyte count	Monocyte percentage	Maximum temperature	Minimum temperature	Daylight
cg19147804	7	1989927	p	ENSG00000002822	MAD1L1	Body	Elongation	nucleus, cytoplasm, mitochondrion, actin cytoskeleton, cell division, mitotic cell cycle, cell cycle checkpoint, mitotic prometaphase, mitotic metaphase, M phase of mitotic cell cycle, mitotic cell cycle checkpoint, mitotic aphase, mitotic cell cycle spindle assembly checkpoint, mitotic telophase, cytosol, centrosome, spindle, nuclear pore, condensed chromosome kinetochore, kinetochore, protein b…	FALSE	FALSE	FALSE	FALSE	FALSE	FALSE	FALSE	FALSE	FALSE	FALSE
cg13368983	2	201995729	q	ENSG00000003402	CFLAR	Body	Variable	proteolysis, apoptotic process, regulation of apoptotic process, negative regulation of apoptotic process, positive regulation of I-kappaB kise/NF-kappaB cascade, positive regulation of catalytic activity, virus-host interaction, negative regulation of extrinsic apoptotic sigling pathway, cytoplasm, death-inducing sigling complex, protein binding, enzyme activator activity, cysteine-type peptidas…	TRUE	FALSE	FALSE	FALSE	FALSE	FALSE	FALSE	FALSE	FALSE	FALSE
cg05620821	11	67777618	q	ENSG00000006534	ALDH3B1	TSS200	Active prom		FALSE	FALSE	FALSE	FALSE	FALSE	FALSE	FALSE	FALSE	FALSE	FALSE
cg05795390	1	160112673	q	ENSG00000018625	ATP1A2	3'UTR	Enhancer	potassium ion transport, sodium ion transport, transmembrane transport, regulation of striated muscle contraction, ion transmembrane transport, metabolic process, ATP biosynthetic process, ATP hydrolysis coupled proton transport, regulation of blood pressure, visual learning, reduction of cytosolic calcium ion concentration, adult locomotory behavior, cation transport, regulation of respiratory g…	TRUE	FALSE	FALSE	FALSE	FALSE	FALSE	FALSE	FALSE	FALSE	FALSE
cg16303562	8	16050333	p	ENSG00000038945	MSR1	TSS200		regulation of transcription, D-dependent, sigl transduction, lipoprotein transport, receptor-mediated endocytosis, cholesterol transport, positive regulation of macrophage derived foam cell differentiation, positive regulation of cholesterol storage, response to chemical stimulus, plasma lipoprotein particle clearance, plasma membrane, cytosol, membrane, collagen, cytoplasmic vesicle, integral to…	TRUE	FALSE	FALSE	FALSE	FALSE	FALSE	FALSE	FALSE	FALSE	FALSE
cg01858712	16	12156525	p	ENSG00000048471	SNX29	Body	Enhancer	cell communication, protein binding, phosphatidylinositol binding	FALSE	FALSE	FALSE	FALSE	FALSE	FALSE	FALSE	FALSE	FALSE	FALSE
cg19463078	4	122099598	q	ENSG00000050730	TNIP3	5'UTR	Variable	inflammatory response, cellular response to lipopolysaccharide, negative regulation of I-kappaB kise/NF-kappaB cascade, toll-like receptor 4 sigling pathway, MyD88-independent toll-like receptor sigling pathway, polyubiquitin binding,	TRUE	FALSE	FALSE	FALSE	FALSE	FALSE	FALSE	FALSE	FALSE	FALSE
cg01561304	5	177913485	q	ENSG00000050767	COL23A1	Body	Variable	extracellular matrix organization, protein homotrimerization, integral to membrane, plasma membrane, extracellular region, extracellular space, cell surface, collagen, endoplasmic reticulum lumen, protein homodimerization activity, heparin binding	TRUE	FALSE	FALSE	FALSE	FALSE	FALSE	FALSE	FALSE	FALSE	FALSE
cg25153741	5	177913468	q	ENSG00000050767	COL23A1	Body	Variable	extracellular matrix organization, protein homotrimerization, integral to membrane, plasma membrane, extracellular region, extracellular space, cell surface, collagen, endoplasmic reticulum lumen, protein homodimerization activity, heparin binding	TRUE	FALSE	FALSE	FALSE	FALSE	FALSE	FALSE	FALSE	FALSE	FALSE
cg15367247	3	185960440	q	ENSG00000058866	DGKG	Body	Elongation	protein kise C-activating G-protein coupled receptor sigling pathway, intracellular sigl transduction, sigl transduction, platelet activation, neuron development, blood coagulation, cytoplasm, plasma membrane, ATP binding, calcium ion binding, diacylglycerol kise activity, intracellular, metal ion binding	TRUE	FALSE	FALSE	FALSE	FALSE	FALSE	FALSE	FALSE	FALSE	FALSE
cg15691325	2	172387940	q	ENSG00000071967	CYBRD1	Body	Enhancer	integral to membrane, transmembrane transport, electron transport chain, cellular iron ion homeostasis, response to iron ion, plasma membrane, brush border membrane, metal ion binding, ferric-chelate reductase activity, oxidoreductase activity, oxidizing metal ions	TRUE	FALSE	FALSE	FALSE	FALSE	FALSE	FALSE	FALSE	FALSE	FALSE
cg21766592	19	47288066	q	ENSG00000105281	SLC1A5	1stExon	Active prom	transmembrane transport, ion transport, amino acid transport, dicarboxylic acid transport, neutral amino acid transport, glutamine transport, plasma membrane, membrane, Golgi apparatus, integral to plasma membrane, melanosome, receptor activity, sodium:dicarboxylate symporter activity, neutral amino acid transmembrane transporter activity, L-glutamine transmembrane transporter activity	TRUE	FALSE	FALSE	FALSE	FALSE	FALSE	FALSE	FALSE	FALSE	FALSE
cg21494776	19	10397780	p	ENSG00000105371	ICAM4	1stExon	Active prom	regulation of immune response, cell-cell adhesion, integral to membrane, plasma membrane, extracellular region, integrin binding	FALSE	FALSE	FALSE	FALSE	FALSE	FALSE	FALSE	FALSE	FALSE	FALSE
cg23348723	7	31725748	p	ENSG00000106341	C7orf16	TSS1500		sigl transduction, central nervous system development, protein phosphorylation, intracellular protein kise cascade, behavior, regulation of phosphatase activity, cellular_component, protein phosphatase inhibitor activity, protein serine/threonine phosphatase inhibitor activity, phosphatase inhibitor activity	TRUE	FALSE	FALSE	FALSE	FALSE	FALSE	FALSE	FALSE	FALSE	FALSE
cg01718736	7	32527583	p	ENSG00000106355	LSM5	Body	Elongation	gene expression, R metabolic process, mR metabolic process, nuclear-transcribed mR catabolic process, deadenylation-dependent decay, mR processing, R splicing, exonucleolytic nuclear-transcribed mR catabolic process involved in deadenylation-dependent decay, nucleus, cytosol, ribonucleoprotein complex, R binding, protein binding,	TRUE	FALSE	FALSE	FALSE	FALSE	FALSE	FALSE	FALSE	FALSE	FALSE
cg16611352	17	3819429	p	ENSG00000108405	P2RX1	1stExon	Active prom	ion transport, protein homooligomerization, sigl transduction, transport, regulation of blood pressure, regulation of vascular smooth muscle contraction, platelet activation, blood coagulation, cation transport, protein heterooligomerization, regulation of action potential in neuron, activation of cysteine-type endopeptidase activity involved in apoptotic process, syptic transmission, glutamaterg…	FALSE	FALSE	FALSE	FALSE	FALSE	FALSE	FALSE	FALSE	FALSE	FALSE
cg01268901	12	1744957	p	ENSG00000111186	WNT5B	Body	Variable	multicellular organismal development, positive regulation of fat cell differentiation, Wnt receptor sigling pathway, negative regulation of canonical Wnt receptor sigling pathway, wound healing, extracellular region, cell surface, proteiceous extracellular matrix, receptor binding, angiogenesis, neuron differentiation, fat cell differentiation, positive regulation of cell migration, dorsal/ventra…	FALSE	FALSE	FALSE	FALSE	FALSE	FALSE	FALSE	FALSE	FALSE	TRUE
cg14101659	6	503773	p	ENSG00000112685	EXOC2	Body	Elongation	protein transport, exocytosis, plasma membrane, exocyst, protein binding, Ral GTPase binding, protein N-terminus binding	FALSE	FALSE	FALSE	FALSE	FALSE	FALSE	FALSE	FALSE	FALSE	FALSE
cg26247309	5	149501835	q	ENSG00000113721	PDGFRB	Body	Enhancer	positive regulation of smooth muscle cell proliferation, peptidyl-tyrosine phosphorylation, positive regulation of cell proliferation, sigl transduction, phosphatidylinositol-mediated sigling, in utero embryonic development, protein phosphorylation, nitrogen compound metabolic process, smooth muscle tissue development, positive regulation of cell migration, tissue homeostasis, positive regulation…	TRUE	FALSE	FALSE	FALSE	FALSE	FALSE	FALSE	FALSE	FALSE	FALSE
cg07093324	2	114652143	q	ENSG00000115091	ACTR3	Body	Enhancer	positive regulation of neuron differentiation, response to antibiotic, cilium morphogenesis, positive regulation of actin filament polymerization, cellular component movement, positive regulation of lamellipodium assembly, positive regulation of dendrite morphogenesis, establishment or maintence of cell polarity, asymmetric cell division, response to carbohydrate stimulus, cytokinesis after meios…	TRUE	FALSE	FALSE	FALSE	FALSE	FALSE	FALSE	FALSE	FALSE	FALSE
cg27432242	2	85777747	p	ENSG00000115486	GGCX	Body	Enhancer	cellular protein modification process, cellular protein metabolic process, embryo development, blood coagulation, peptidyl-glutamic acid carboxylation, post-translatiol protein modification, response to vitamin K, integral to membrane, endoplasmic reticulum membrane, membrane, gamma-glutamyl carboxylase activity	FALSE	FALSE	FALSE	FALSE	FALSE	FALSE	FALSE	TRUE	TRUE	TRUE
cg26121730	1	156460453	q	ENSG00000116604	MEF2D	5'UTR	Variable	apoptotic process, positive regulation of transcription from R polymerase II promoter, nervous system development, transcription from R polymerase II promoter, osteoblast differentiation, muscle organ development, chondrocyte differentiation, endochondral ossification, adult heart development, regulation of transcription, D-dependent, positive regulation of transcription, D-dependent, nucleus, in…	TRUE	FALSE	FALSE	FALSE	FALSE	FALSE	FALSE	FALSE	FALSE	FALSE
cg23042148	2	25502040	p	ENSG00000119772	DNMT3A	Body	Enhancer	D methylation, D binding, methyltransferase activity, negative regulation of transcription from R polymerase II promoter, spermatogenesis, D methylation on cytosine within a CG sequence, cellular response to amino acid stimulus, methylation-dependent chromatin silencing, regulation of gene expression by genetic imprinting, S-adenosylhomocysteine metabolic process, D methylation involved in gamete…	FALSE	FALSE	FALSE	FALSE	FALSE	FALSE	FALSE	FALSE	FALSE	FALSE
cg07507418	6	42372284	p	ENSG00000124496	TRERF1	5'UTR	Enhancer	multicellular organismal development, positive regulation of transcription, D-dependent, steroid biosynthetic process, homeostatic process, cholesterol catabolic process, regulation of hormone biosynthetic process, nucleus, intracellular, D binding, sequence-specific D binding transcription factor activity, zinc ion binding, R polymerase II transcription cofactor activity, chromatin binding, tran…	FALSE	FALSE	FALSE	FALSE	FALSE	FALSE	FALSE	FALSE	FALSE	FALSE
cg05388840	1	41981911	p	ENSG00000127124	HIVEP3	Body	Variable	transcription, D-dependent, positive regulation of transcription, D-dependent, nucleus, cytoplasm, intracellular, D binding, zinc ion binding	FALSE	FALSE	FALSE	FALSE	FALSE	FALSE	FALSE	FALSE	FALSE	FALSE
cg15164194	10	49892930	q	ENSG00000128815	WDFY4	TSS1500	Active prom	integral to membrane, binding, protein binding,	FALSE	FALSE	FALSE	FALSE	FALSE	FALSE	FALSE	FALSE	FALSE	FALSE
cg06130787	19	51523550	q	ENSG00000129451	KLK10	TSS1500	Polycomb	cell cycle, proteolysis, extracellular region, serine-type endopeptidase activity, catalytic activity, serine-type peptidase activity,	FALSE	FALSE	FALSE	FALSE	FALSE	FALSE	FALSE	FALSE	FALSE	FALSE
cg12940993	14	21271148	q	ENSG00000129538	RSE1	TSS200	Enhancer	extracellular region, protein binding, nucleic acid binding, pancreatic ribonuclease activity	FALSE	FALSE	FALSE	FALSE	FALSE	FALSE	FALSE	FALSE	FALSE	FALSE
cg22225307	19	17861850	p	ENSG00000130475	FCHO1	5'UTR	Variable	intracellular protein transport, vesicle-mediated transport, clathrin coat assembly, clathrin-mediated endocytosis, plasma membrane, coated pit, clathrin adaptor complex, clathrin-coated vesicle, protein binding, AP-2 adaptor complex binding	TRUE	FALSE	FALSE	FALSE	FALSE	FALSE	FALSE	FALSE	FALSE	FALSE
cg22716190	1	40560154	p	ENSG00000131238	PPT1	Body	Variable	negative regulation of apoptotic process, brain development, negative regulation of cell growth, protein transport, protein catabolic process, visual perception, cellular protein modification process, cellular protein catabolic process, lipid catabolic process, neurotransmitter secretion, nervous system development, membrane raft organization, negative regulation of neuron apoptotic process, neur…	TRUE	FALSE	FALSE	FALSE	FALSE	FALSE	FALSE	FALSE	FALSE	FALSE
cg19709355	17	38504102	q	ENSG00000131759	RARA	Body	Enhancer	negative regulation of transcription from R polymerase II promoter, positive regulation of transcription, D-dependent, spermatogenesis, positive regulation of transcription from R polymerase II promoter, negative regulation of transcription, D-dependent, negative regulation of interferon-gamma production, multicellular organism growth, regulation of transcription, D-dependent, positive regulation…	FALSE	FALSE	FALSE	FALSE	FALSE	TRUE	FALSE	FALSE	FALSE	FALSE
cg18547299	19	14049578	p	ENSG00000132000	PODNL1	Body		protein binding, proteiceous extracellular matrix	FALSE	FALSE	FALSE	FALSE	FALSE	FALSE	FALSE	FALSE	FALSE	FALSE
cg03270167	2	238768916	q	ENSG00000132329	RAMP1	Body		G-protein coupled receptor sigling pathway, intracellular protein transport, regulation of G-protein coupled receptor protein sigling pathway, integral to membrane, intracellular, extracellular space, protein transporter activity, coreceptor activity, protein transport, protein localization to plasma membrane, angiogenesis, calcium ion transport, receptor interlization, positive regulation of cAM…	TRUE	FALSE	FALSE	FALSE	FALSE	FALSE	FALSE	FALSE	FALSE	FALSE
cg00183186	6	78174065	q	ENSG00000135312	HTR1B	TSS1500		protein kise C-activating G-protein coupled receptor sigling pathway, G-protein coupled receptor sigling pathway, response to drug, syptic transmission, response to ethanol, response to cocaine, bone remodeling, negative regulation of syptic transmission, GABAergic, regulation of dopamine secretion, negative regulation of cAMP biosynthetic process, negative regulation of syptic transmission, glut…	FALSE	FALSE	FALSE	FALSE	FALSE	FALSE	FALSE	FALSE	FALSE	FALSE
cg25353896	22	44568753	q	ENSG00000138964	PARVG	TSS200	Active prom	cell-matrix adhesion, cytoplasm, plasma membrane, cytoskeleton, focal adhesion, protein binding, actin binding	FALSE	FALSE	FALSE	FALSE	FALSE	FALSE	FALSE	FALSE	FALSE	FALSE
cg13500029	12	75873039	q	ENSG00000139278	GLIPR1	TSS1500	Variable	cellular lipid metabolic process, small molecule metabolic process, integral to membrane, plasma membrane, extracellular region	TRUE	FALSE	FALSE	FALSE	FALSE	FALSE	FALSE	FALSE	FALSE	FALSE
cg06153925	17	78755379	q	ENSG00000141564	RPTOR	Body	Variable	cell cycle arrest, insulin receptor sigling pathway, positive regulation of endothelial cell proliferation, cell growth, cellular response to amino acid stimulus, cellular response to nutrient levels, positive regulation of protein serine/threonine kise activity, TOR sigling cascade, regulation of cell size, positive regulation of TOR sigling cascade, positive regulation of transcription from R p…	TRUE	FALSE	FALSE	FALSE	FALSE	FALSE	FALSE	FALSE	FALSE	FALSE
cg00704970	17	78865368	q	ENSG00000141564	RPTOR	Body	Enhancer	cell cycle arrest, insulin receptor sigling pathway, positive regulation of endothelial cell proliferation, cell growth, cellular response to amino acid stimulus, cellular response to nutrient levels, positive regulation of protein serine/threonine kise activity, TOR sigling cascade, regulation of cell size, positive regulation of TOR sigling cascade, positive regulation of transcription from R p…	TRUE	FALSE	FALSE	FALSE	FALSE	FALSE	FALSE	FALSE	FALSE	FALSE
cg04751149	2	66673449	p	ENSG00000143995	MEIS1	Body	Polycomb	regulation of transcription, D-dependent, angiogenesis, negative regulation of neuron differentiation, lens morphogenesis in camera-type eye, definitive hemopoiesis, nucleus, transcription factor complex, D binding, sequence-specific D binding transcription factor activity, protein heterodimerization activity, sequence-specific D binding, chromatin binding, R polymerase II distal enhancer sequenc…	FALSE	FALSE	FALSE	FALSE	FALSE	FALSE	FALSE	FALSE	FALSE	FALSE
cg08394278	5	176937446	q	ENSG00000146094	DOK3	TSS200	Active prom	Ras protein sigl transduction, cytoplasm, protein binding, phospholipid binding, insulin receptor binding, plasma membrane	FALSE	FALSE	FALSE	FALSE	FALSE	FALSE	FALSE	FALSE	FALSE	FALSE
cg13247398	11	46366840	p	ENSG00000149091	DGKZ	TSS200	Active prom	protein kise C-activating G-protein coupled receptor sigling pathway, intracellular sigl transduction, platelet activation, cell migration, blood coagulation, negative regulation of Ras protein sigl transduction, negative regulation of mitotic cell cycle, mitotic cell cycle G1/S transition D damage checkpoint, lipid phosphorylation, nucleus, cytoplasm, plasma membrane, lamellipodium, protein bind…	FALSE	FALSE	FALSE	FALSE	FALSE	FALSE	FALSE	FALSE	FALSE	FALSE
cg05576959	11	46366833	p	ENSG00000149091	DGKZ	TSS200	Active prom	protein kise C-activating G-protein coupled receptor sigling pathway, intracellular sigl transduction, platelet activation, cell migration, blood coagulation, negative regulation of Ras protein sigl transduction, negative regulation of mitotic cell cycle, mitotic cell cycle G1/S transition D damage checkpoint, lipid phosphorylation, nucleus, cytoplasm, plasma membrane, lamellipodium, protein bind…	FALSE	FALSE	FALSE	FALSE	FALSE	FALSE	FALSE	FALSE	FALSE	FALSE
cg11241750	5	125694354	q	ENSG00000155324	GRAMD3	TSS1500			TRUE	FALSE	FALSE	FALSE	FALSE	FALSE	FALSE	FALSE	FALSE	FALSE
cg16386080	9	90589146	q	ENSG00000156345	CDK20	Body	Active prom	multicellular organismal development, cell division, protein phosphorylation, nucleus, cytoplasm, cilium, protein binding, ATP binding, protein kise activity, protein tyrosine kise activity, transferase activity, transferring phosphorus-containing groups, cyclin-dependent protein kise activity	FALSE	FALSE	FALSE	FALSE	FALSE	FALSE	FALSE	FALSE	FALSE	FALSE
cg05844788	3	10336053	p	ENSG00000157017	GHRL	TSS1500	Enhancer	negative regulation of apoptotic process, G-protein coupled receptor sigling pathway, negative regulation of angiogenesis, activation of MAPK activity, regulation of excitatory postsyptic membrane potential, glucose metabolic process, dendrite development, positive regulation of insulin secretion, response to hormone stimulus, regulation of cell proliferation, response to estrogen stimulus, eleva…	FALSE	FALSE	FALSE	FALSE	FALSE	FALSE	FALSE	FALSE	FALSE	FALSE
cg25422678	2	28304502	p	ENSG00000158019	BRE	Body	Variable	cytoplasm, tumor necrosis factor receptor binding, apoptotic process, sigl transduction, response to D damage stimulus, chromatin modification, double-strand break repair, response to ionizing radiation, positive regulation of D repair, G2/M transition D damage checkpoint, nucleus, BRCA1-A complex, BRISC complex, nuclear ubiquitin ligase complex, protein binding, polyubiquitin binding, peroxisome…	TRUE	FALSE	FALSE	FALSE	FALSE	FALSE	FALSE	FALSE	FALSE	FALSE
cg09560590	5	143191663	q	ENSG00000158497	HMHB1	TSS200	Variable		FALSE	FALSE	FALSE	FALSE	FALSE	FALSE	FALSE	FALSE	FALSE	FALSE
cg24465943	1	161185061	q	ENSG00000158869	FCER1G	TSS200	Active prom	antigen processing and presentation of exogenous peptide antigen via MHC class I, defense response to bacterium, integrin-mediated sigling pathway, cell surface receptor sigling pathway, positive regulation of interleukin-6 production, platelet activation, mast cell activation, positive regulation of mast cell degranulation, leukocyte migration, blood coagulation, immunoglobulin mediated immune r…	FALSE	FALSE	FALSE	FALSE	FALSE	FALSE	FALSE	FALSE	FALSE	FALSE
cg13303520	1	32856704	p	ENSG00000160058	BSDC1	Body	Elongation		FALSE	FALSE	FALSE	FALSE	FALSE	FALSE	FALSE	FALSE	FALSE	FALSE
cg02956542	1	153321421	q	ENSG00000163218	PGLYRP4	TSS1500	Enhancer	inte immune response, negative regulation of interferon-gamma production, defense response to Gram-positive bacterium, peptidoglycan catabolic process, detection of bacterium, negative regulation of tural killer cell differentiation involved in immune response, growth of symbiont in host, extracellular region, intracellular, membrane, zinc ion binding, peptidoglycan binding, N-acetylmuramoyl-L-al…	TRUE	FALSE	FALSE	FALSE	FALSE	FALSE	FALSE	FALSE	FALSE	FALSE
cg16328023	7	36382071	p	ENSG00000164542	KIAA0895	Body			TRUE	FALSE	FALSE	FALSE	FALSE	TRUE	FALSE	FALSE	FALSE	FALSE
cg03502889	11	34255733	p	ENSG00000166016	ABTB2	Body	Enhancer	regulation of cell growth, cellular_component, molecular_function, protein binding, protein heterodimerization activity	FALSE	FALSE	FALSE	FALSE	FALSE	FALSE	FALSE	FALSE	FALSE	FALSE
cg11051139	12	52580428	q	ENSG00000167767	KRT80	Body	Enhancer	keratin filament, structural molecule activity	TRUE	FALSE	FALSE	FALSE	FALSE	FALSE	FALSE	FALSE	FALSE	FALSE
cg17079034	2	239047280	q	ENSG00000168427	KLHL30	TSS200	Enhancer	protein binding	TRUE	FALSE	FALSE	FALSE	FALSE	FALSE	FALSE	FALSE	FALSE	FALSE
cg24693053	4	682834	p	ENSG00000169026	MFSD7	1stExon	Active prom	transmembrane transport, integral to membrane	FALSE	FALSE	FALSE	FALSE	FALSE	FALSE	FALSE	FALSE	FALSE	FALSE
cg20954219	2	29745303	p	ENSG00000171094	ALK	Body		cell proliferation, regulation of apoptotic process, sigl transduction, protein phosphorylation, activation of MAPK activity, protein autophosphorylation, positive regulation of NF-kappaB transcription factor activity, neuron development, transmembrane receptor protein tyrosine kise sigling pathway, phosphorylation, NIK/NF-kappaB cascade, membrane, integral to plasma membrane, protein binding, AT…	TRUE	FALSE	FALSE	FALSE	FALSE	FALSE	FALSE	FALSE	FALSE	FALSE
cg01285164	3	72936145	p	ENSG00000172986	GXYLT2	TSS1500		O-glycan processing, integral to membrane, UDP-xylosyltransferase activity, transferase activity, transferring glycosyl groups	FALSE	FALSE	FALSE	FALSE	FALSE	FALSE	FALSE	FALSE	FALSE	FALSE
cg14598846	8	145008909	q	ENSG00000178209	PLEC1	Body	Variable	apoptotic process, cellular component disassembly involved in execution phase of apoptosis, cell junction assembly, hemidesmosome assembly, chorismate metabolic process, cytoplasm, plasma membrane, cytosol, cytoskeleton, sarcolemma, focal adhesion, contractile fiber, intermediate filament cytoskeleton, hemidesmosome, costamere, sarcoplasm, protein binding, actin binding, structural constituent of…	TRUE	FALSE	FALSE	FALSE	FALSE	FALSE	FALSE	FALSE	FALSE	FALSE
cg22968401	17	27370009	q	ENSG00000179761	PIPOX	5'UTR	Variable	oxidation-reduction process, tetrahydrofolate metabolic process, L-lysine catabolic process to acetyl-CoA via L-pipecolate, peroxisome, oxidoreductase activity, receptor binding, sarcosine oxidase activity, L-pipecolate oxidase activity	FALSE	FALSE	FALSE	FALSE	FALSE	FALSE	FALSE	FALSE	FALSE	FALSE
cg25124402	2	219125749	q	ENSG00000179921	GPBAR1	5'UTR	Active prom	G-protein coupled receptor sigling pathway, integral to membrane, plasma membrane, G-protein coupled receptor activity	FALSE	FALSE	FALSE	FALSE	FALSE	FALSE	FALSE	FALSE	TRUE	FALSE
cg06512774	21	38456379	q	ENSG00000182670	TTC3	1stExon	Elongation	negative regulation of neuron differentiation, negative regulation of cell morphogenesis involved in differentiation, nucleus, mitochondrion, vacuole, protein binding, ubiquitin-dependent protein catabolic process, protein K48-linked ubiquitition, zinc ion binding, ubiquitin-protein ligase activity	TRUE	FALSE	FALSE	FALSE	FALSE	FALSE	FALSE	FALSE	FALSE	FALSE
cg24461952	12	132904014	q	ENSG00000182870	GALNT9	Body		O-glycan processing, cellular protein metabolic process, protein O-linked glycosylation, post-translatiol protein modification, integral to membrane, membrane, Golgi membrane, carbohydrate binding, polypeptide N-acetylgalactosaminyltransferase activity, transferase activity, Golgi apparatus, transferase activity, transferring glycosyl groups	TRUE	FALSE	FALSE	FALSE	FALSE	FALSE	FALSE	FALSE	FALSE	FALSE
cg26528311	1	38462546	p	ENSG00000183386	FHL3	3'UTR	Variable	actin cytoskeleton organization, muscle organ development, nucleus, stress fiber, Z disc, zinc ion binding, actin binding	FALSE	FALSE	FALSE	FALSE	FALSE	FALSE	FALSE	FALSE	TRUE	FALSE
cg12067024	1	153387689	q	ENSG00000184330	S100A7A	TSS1500		cytoplasm, calcium ion binding	FALSE	FALSE	FALSE	FALSE	FALSE	FALSE	FALSE	FALSE	FALSE	FALSE
cg05573434	4	7648540	p	ENSG00000184985	SORCS2	Body	Variable	neuropeptide sigling pathway, integral to membrane, membrane, neuropeptide receptor activity	FALSE	FALSE	FALSE	FALSE	FALSE	FALSE	FALSE	FALSE	FALSE	FALSE
cg24710655	8	145086714	q	ENSG00000186583	SPATC1	1stExon	Variable	centrosome, cytoplasm, gamma-tubulin binding, protein binding	FALSE	FALSE	FALSE	FALSE	FALSE	FALSE	FALSE	TRUE	FALSE	FALSE
cg20316614	1	226065637	q	ENSG00000196187	TMEM63A	5'UTR	Elongation	integral to membrane, membrane, lysosomal membrane, nucleotide binding	TRUE	FALSE	FALSE	FALSE	FALSE	FALSE	FALSE	FALSE	FALSE	FALSE
cg03181524	19	39048014	q	ENSG00000196218	RYR1	Body	Enhancer	transmembrane transport, ion transport, skin development, response to hypoxia, calcium ion transport, release of sequestered calcium ion into cytosol, cellular calcium ion homeostasis, response to caffeine, muscle contraction, skeletal muscle fiber development, ossification involved in bone maturation, outflow tract morphogenesis, cellular response to caffeine, release of sequestered calcium ion …	TRUE	FALSE	FALSE	FALSE	FALSE	FALSE	FALSE	FALSE	FALSE	FALSE
cg17387577	12	124864657	q	ENSG00000196498	NCOR2	Body	Enhancer	negative regulation of transcription from R polymerase II promoter, glucose homeostasis, heart morphogenesis, in utero embryonic development, negative regulation of fat cell differentiation, telencephalon development, cell proliferation in forebrain, white fat cell differentiation, negative regulation of transcription, D-dependent, forebrain development, estrous cycle phase, ovulation cycle, resp…	FALSE	FALSE	FALSE	FALSE	FALSE	FALSE	FALSE	TRUE	TRUE	FALSE
cg10549753	12	95226786	q	ENSG00000208038	MIR492	TSS1500	Enhancer		TRUE	FALSE	FALSE	FALSE	FALSE	FALSE	FALSE	FALSE	FALSE	FALSE
cg11212178	12	95226807	q	ENSG00000208038	MIR492	TSS1500	Enhancer		TRUE	FALSE	FALSE	FALSE	FALSE	FALSE	FALSE	FALSE	FALSE	FALSE
cg15368872	12	10525233	p	ENSG00000213809	KLRK1	3'UTR	Variable	regulation of immune response, sigl transduction, positive regulation of nitric oxide biosynthetic process, positive regulation of interferon-gamma production, defense response to Gram-positive bacterium, cellular response to lipopolysaccharide, positive regulation of tural killer cell mediated cytotoxicity, T cell costimulation, tural killer cell activation, stimulatory C-type lectin receptor si…	TRUE	FALSE	FALSE	FALSE	FALSE	FALSE	FALSE	FALSE	FALSE	FALSE
cg17419815	12	27234924	p	ENSG00000214700	C12orf71	1stExon	Variable		TRUE	FALSE	FALSE	FALSE	FALSE	FALSE	FALSE	FALSE	FALSE	FALSE
cg11636960	4	39482852	p	ENSG00000224097	LOC401127	Body	Variable		TRUE	FALSE	FALSE	FALSE	FALSE	FALSE	FALSE	FALSE	FALSE	FALSE
cg15858970	6	46714021	p	ENSG00000230062	LOC100287718	TSS1500	Variable	protein binding	TRUE	FALSE	FALSE	FALSE	FALSE	FALSE	FALSE	FALSE	FALSE	FALSE
cg05482413	7	141940591	q	ENSG00000240268	MOXD2	Body			TRUE	FALSE	FALSE	FALSE	FALSE	FALSE	FALSE	FALSE	FALSE	FALSE
cg00204512	16	28754710	p			IGR			TRUE	FALSE	FALSE	FALSE	FALSE	FALSE	FALSE	FALSE	FALSE	FALSE
cg00335219	16	86012305	q			IGR			FALSE	FALSE	FALSE	FALSE	FALSE	FALSE	FALSE	FALSE	FALSE	FALSE
cg19186056	11	113903985	q			IGR			FALSE	FALSE	FALSE	FALSE	FALSE	FALSE	FALSE	FALSE	FALSE	FALSE
cg19325793	6	33082165	p		HLA-DPB2	Body			TRUE	FALSE	FALSE	FALSE	FALSE	FALSE	FALSE	FALSE	FALSE	FALSE
cg11518509	1	114525428	p			IGR	Variable		FALSE	FALSE	FALSE	FALSE	FALSE	FALSE	FALSE	FALSE	FALSE	FALSE
cg01582066	22	32057065	q			IGR	Variable		TRUE	FALSE	FALSE	FALSE	FALSE	FALSE	FALSE	FALSE	FALSE	FALSE
cg11658419	12	58290850	q			IGR	Polycomb		FALSE	FALSE	FALSE	FALSE	FALSE	FALSE	FALSE	FALSE	FALSE	FALSE
cg20867674	6	163768411	q			IGR			TRUE	FALSE	FALSE	FALSE	FALSE	FALSE	FALSE	FALSE	FALSE	FALSE
cg02635260	1	222988117	q			IGR	Active prom		TRUE	FALSE	FALSE	FALSE	FALSE	FALSE	FALSE	FALSE	FALSE	FALSE
cg02844852	16	84840283	q			IGR	Variable		TRUE	FALSE	FALSE	FALSE	FALSE	FALSE	FALSE	FALSE	FALSE	FALSE
cg05628049	3	42113624	p			IGR	Active prom		FALSE	FALSE	FALSE	FALSE	FALSE	FALSE	FALSE	FALSE	FALSE	FALSE
cg03171478	22	37572916	q			IGR	Variable		FALSE	FALSE	FALSE	FALSE	FALSE	FALSE	FALSE	FALSE	FALSE	FALSE
cg15618908	5	173141761	q			IGR			TRUE	FALSE	FALSE	FALSE	FALSE	FALSE	FALSE	FALSE	FALSE	FALSE
cg03238090	2	8666220	p			IGR	Enhancer		FALSE	FALSE	FALSE	FALSE	FALSE	FALSE	FALSE	FALSE	FALSE	FALSE
cg10819238	19	1155184	p		SBNO2	5'UTR	Active prom		FALSE	FALSE	FALSE	FALSE	FALSE	FALSE	FALSE	FALSE	TRUE	FALSE
cg14143723	3	27638612	p			IGR			TRUE	FALSE	FALSE	FALSE	FALSE	FALSE	FALSE	FALSE	FALSE	FALSE
cg03801286	21	35884508	q		KCNE1	TSS1500	Active prom		FALSE	FALSE	FALSE	FALSE	FALSE	FALSE	FALSE	TRUE	TRUE	TRUE
cg23143090	6	169689939	q			IGR	Enhancer		TRUE	FALSE	FALSE	FALSE	FALSE	FALSE	FALSE	FALSE	FALSE	FALSE
cg14663914	19	827739	p		AZU1	TSS200	Variable		FALSE	FALSE	FALSE	FALSE	FALSE	FALSE	FALSE	FALSE	TRUE	TRUE
cg15128679	5	134476728	q			IGR	Enhancer		FALSE	FALSE	FALSE	FALSE	FALSE	FALSE	FALSE	FALSE	FALSE	FALSE
cg16704703	10	3509710	p			IGR	Active prom		FALSE	FALSE	FALSE	FALSE	FALSE	FALSE	FALSE	FALSE	FALSE	FALSE
cg09225373	6	52217264	p			IGR	Enhancer		FALSE	FALSE	FALSE	FALSE	FALSE	FALSE	FALSE	FALSE	FALSE	FALSE
cg07451762	16	28383216	p			IGR			TRUE	FALSE	FALSE	FALSE	FALSE	FALSE	FALSE	FALSE	FALSE	FALSE
cg17931641	7	25897232	p			IGR	Polycomb		FALSE	FALSE	FALSE	FALSE	FALSE	FALSE	FALSE	FALSE	FALSE	FALSE
cg05871756	5	173216171	q			IGR	Enhancer		FALSE	FALSE	FALSE	FALSE	FALSE	FALSE	FALSE	FALSE	TRUE	TRUE
cg22250531	12	2030200	p			IGR	Variable		FALSE	FALSE	FALSE	FALSE	FALSE	FALSE	FALSE	FALSE	FALSE	FALSE
cg15299835	11	66034835	q		KLC2	3'UTR	Active prom		FALSE	FALSE	FALSE	FALSE	FALSE	FALSE	FALSE	FALSE	FALSE	FALSE
cg16055526	6	33083287	p		HLA-DPB2	Body	Variable		TRUE	FALSE	FALSE	FALSE	FALSE	FALSE	FALSE	FALSE	FALSE	FALSE
cg26338202	6	163768326	q			IGR			TRUE	FALSE	FALSE	FALSE	FALSE	FALSE	FALSE	FALSE	FALSE	FALSE
cg07211972	21	44473496	q		CBS	3'UTR	Active prom		TRUE	FALSE	FALSE	FALSE	FALSE	FALSE	FALSE	FALSE	FALSE	FALSE
cg15648896	15	39542877	q		C15orf54	TSS200			TRUE	FALSE	FALSE	FALSE	FALSE	FALSE	FALSE	FALSE	FALSE	FALSE
cg27115863	22	37921640	q			IGR			FALSE	FALSE	FALSE	FALSE	FALSE	FALSE	FALSE	FALSE	FALSE	FALSE
cg23889013	19	48710006	q			IGR	Elongation		TRUE	FALSE	FALSE	FALSE	FALSE	FALSE	FALSE	FALSE	FALSE	FALSE
cg08872924	10	27634719	p			IGR	Enhancer		TRUE	FALSE	FALSE	FALSE	FALSE	FALSE	FALSE	FALSE	FALSE	FALSE
cg12829045	10	77228852	q			IGR	Enhancer		TRUE	FALSE	FALSE	FALSE	FALSE	FALSE	FALSE	FALSE	FALSE	FALSE
cg19279310	11	47413087	p			IGR	Active prom		FALSE	FALSE	FALSE	FALSE	FALSE	FALSE	FALSE	FALSE	TRUE	FALSE
cg10718614	1	234914480	q			IGR	Active prom		FALSE	FALSE	FALSE	FALSE	FALSE	FALSE	FALSE	TRUE	TRUE	FALSE
cg20951255	7	131291256	q			IGR			TRUE	FALSE	FALSE	FALSE	FALSE	FALSE	FALSE	FALSE	FALSE	FALSE
cg15052890	17	4636830	p		MED11	3'UTR	Enhancer		FALSE	FALSE	FALSE	FALSE	FALSE	FALSE	FALSE	FALSE	FALSE	FALSE
cg14522298	7	73645783	q			IGR	Enhancer		TRUE	FALSE	FALSE	FALSE	FALSE	FALSE	FALSE	FALSE	FALSE	FALSE
cg26679912	7	37991986	p			IGR			TRUE	FALSE	FALSE	FALSE	FALSE	FALSE	FALSE	FALSE	FALSE	FALSE

## Sheet: Neutrophils
Probe ID	Chr	Location	Arm	Ensembl ID	HGNC symbol	Feature	Chromatin state	GO term	Genotype	Age	Sex	BMI	Alcohol	Neutrophil count	Neutrophil percentage	Neutrophil granularity	Neutrophil cellular content	Maximum temperature	Minimum temperature	Daylight
cg04514683	7	150549175	q	ENSG00000002726	ABP1	TSS1500	Variable	oxidation-reduction process, amine metabolic process, response to drug, response to antibiotic, cellular response to histamine, sodium ion transmembrane transport, cellular response to heparin, cellular response to copper ion, cellular response to copper ion starvation, cellular response to azide, plasma membrane, tight junction, extracellular space, peroxisome, protein homodimerization activity,…	TRUE	FALSE	FALSE	FALSE	FALSE	FALSE	FALSE	FALSE	FALSE	FALSE	FALSE	FALSE
cg13844341	7	2116368	p	ENSG00000002822	MAD1L1	Body	Variable	nucleus, cytoplasm, mitochondrion, actin cytoskeleton, cell division, mitotic cell cycle, cell cycle checkpoint, mitotic prometaphase, mitotic metaphase, M phase of mitotic cell cycle, mitotic cell cycle checkpoint, mitotic aphase, mitotic cell cycle spindle assembly checkpoint, mitotic telophase, cytosol, centrosome, spindle, nuclear pore, condensed chromosome kinetochore, kinetochore, protein b…	FALSE	FALSE	FALSE	FALSE	FALSE	FALSE	FALSE	FALSE	FALSE	FALSE	FALSE	FALSE
cg20371765	7	8302271	p	ENSG00000003147	ICA1	TSS200	Active prom	regulation of protein homodimerization activity, neurotransmitter transport, nucleus, cytoplasm, cytosol, perinuclear region of cytoplasm, Golgi membrane, cell junction, syptic vesicle membrane, dendrite, Golgi stack, secretory granule membrane, transport vesicle membrane, molecular_function, protein domain specific binding	TRUE	FALSE	FALSE	FALSE	FALSE	FALSE	FALSE	FALSE	FALSE	FALSE	FALSE	FALSE
cg20810975	17	42467199	q	ENSG00000005961	ITGA2B	TSS1500	Variable	axon guidance, cell adhesion, cell-matrix adhesion, integrin-mediated sigling pathway, platelet activation, blood coagulation, platelet degranulation, plasma membrane, integral to plasma membrane, focal adhesion, exterl side of plasma membrane, integrin complex, platelet alpha granule membrane, protein binding, extracellular matrix binding, identical protein binding	FALSE	FALSE	FALSE	FALSE	FALSE	FALSE	FALSE	FALSE	FALSE	FALSE	FALSE	FALSE
cg03699958	7	73892704	q	ENSG00000006704	GTF2IRD1	5'UTR		regulation of transcription, D-dependent, embryo development, nucleus, cytoplasm, D binding, sequence-specific D binding transcription factor activity, R polymerase II distal enhancer sequence-specific D binding transcription factor activity	FALSE	FALSE	FALSE	FALSE	FALSE	FALSE	FALSE	FALSE	FALSE	FALSE	FALSE	FALSE
cg12209693	7	73894884	q	ENSG00000006704	GTF2IRD1	5'UTR		regulation of transcription, D-dependent, embryo development, nucleus, cytoplasm, D binding, sequence-specific D binding transcription factor activity, R polymerase II distal enhancer sequence-specific D binding transcription factor activity	TRUE	FALSE	FALSE	FALSE	FALSE	FALSE	FALSE	FALSE	FALSE	FALSE	FALSE	FALSE
cg26678143	3	169697322	q	ENSG00000008952	SEC62	Body	Variable	transmembrane transport, protein transport, transport, cotranslatiol protein targeting to membrane, integral to membrane, endoplasmic reticulum membrane, endoplasmic reticulum, intermediate filament cytoskeleton, aggresome, rough endoplasmic reticulum, ATP binding, ATPase activity, coupled to transmembrane movement of substances, receptor activity, protein transporter activity	TRUE	FALSE	FALSE	FALSE	FALSE	FALSE	FALSE	FALSE	FALSE	FALSE	FALSE	FALSE
cg01055824	14	91818668	q	ENSG00000015133	CCDC88C	Body	Elongation	oxidation-reduction process, protein homooligomerization, microtubule cytoskeleton organization, Wnt receptor sigling pathway, regulation of protein phosphorylation, protein destabilization, cytoplasm, oxidoreductase activity, microtubule binding, PDZ domain binding, protein self-association, protein binding	TRUE	FALSE	FALSE	FALSE	FALSE	FALSE	FALSE	FALSE	FALSE	FALSE	FALSE	FALSE
cg12547959	5	14326153	p	ENSG00000038382	TRIO	Body	Variable	axon guidance, apoptotic process, small GTPase mediated sigl transduction, regulation of small GTPase mediated sigl transduction, regulation of Rho protein sigl transduction, protein phosphorylation, nerve growth factor receptor sigling pathway, transmembrane receptor protein tyrosine phosphatase sigling pathway, cytosol, intracellular, protein binding, ATP binding, phospholipid binding, protein …	TRUE	FALSE	FALSE	FALSE	FALSE	FALSE	FALSE	FALSE	FALSE	FALSE	FALSE	FALSE
cg04569651	5	177956199	q	ENSG00000050767	COL23A1	Body	Elongation	extracellular matrix organization, protein homotrimerization, integral to membrane, plasma membrane, extracellular region, extracellular space, cell surface, collagen, endoplasmic reticulum lumen, protein homodimerization activity, heparin binding	FALSE	FALSE	FALSE	FALSE	FALSE	FALSE	FALSE	FALSE	FALSE	FALSE	FALSE	FALSE
cg06515418	5	177916395	q	ENSG00000050767	COL23A1	Body		extracellular matrix organization, protein homotrimerization, integral to membrane, plasma membrane, extracellular region, extracellular space, cell surface, collagen, endoplasmic reticulum lumen, protein homodimerization activity, heparin binding	TRUE	FALSE	FALSE	FALSE	FALSE	FALSE	FALSE	FALSE	FALSE	FALSE	FALSE	FALSE
cg02736016	12	1017144	p	ENSG00000060237	WNK1	Body	Elongation	protein phosphorylation, ATP binding, protein serine/threonine kise activity, protein kise activity, protein tyrosine kise activity, transferase activity, transferring phosphorus-containing groups, ion transport, negative regulation of phosphatase activity, neuron development, intracellular protein kise cascade, negative regulation of pancreatic juice secretion, positive regulation of systemic ar…	TRUE	FALSE	FALSE	FALSE	FALSE	FALSE	FALSE	FALSE	FALSE	FALSE	FALSE	FALSE
cg18993778	7	139313985	q	ENSG00000064393	HIPK2	Body	Elongation	negative regulation of transcription from R polymerase II promoter, positive regulation of transcription, D-dependent, eye development, positive regulation of transcription from R polymerase II promoter, adult walking behavior, positive regulation of cell proliferation, neuron differentiation, reti layer formation, protein phosphorylation, positive regulation of angiogenesis, smoothened sigling p…	TRUE	FALSE	FALSE	FALSE	FALSE	FALSE	FALSE	FALSE	FALSE	FALSE	FALSE	FALSE
cg14965639	2	48795994	p	ENSG00000068781	STON1-GTF2A1L	TSS200		intracellular protein transport, vesicle-mediated transport, transcription initiation from R polymerase II promoter, endocytosis, transcription factor TFIIA complex, clathrin adaptor complex, protein binding	TRUE	FALSE	FALSE	FALSE	FALSE	FALSE	FALSE	FALSE	FALSE	FALSE	FALSE	FALSE
cg09152813	2	106391379	q	ENSG00000071051	NCK2	5'UTR	Variable	axon guidance, negative regulation of cell proliferation, positive regulation of transcription from R polymerase II promoter, actin filament organization, sigl transduction, regulation of translation, positive regulation of actin filament polymerization, T cell activation, cell migration, lamellipodium assembly, positive regulation of T cell proliferation, sigl complex assembly, epidermal growth …	TRUE	FALSE	FALSE	FALSE	FALSE	FALSE	FALSE	FALSE	FALSE	FALSE	FALSE	FALSE
cg15592062	6	167189543	q	ENSG00000071242	RPS6KA2	Body	Variable	inte immune response, axon guidance, negative regulation of cell proliferation, heart development, intracellular sigl transduction, sigl transduction, Toll sigling pathway, protein phosphorylation, positive regulation of apoptotic process, syptic transmission, oocyte maturation, peptidyl-serine phosphorylation, toll-like receptor sigling pathway, positive regulation of gene expression, mitotic me…	TRUE	FALSE	FALSE	FALSE	FALSE	FALSE	FALSE	FALSE	FALSE	FALSE	FALSE	FALSE
cg04153152	2	171220680	q	ENSG00000071909	MYO3B	Body		visual perception, response to stimulus, protein phosphorylation, cytoplasm, myosin complex, protein binding, ATP binding, protein serine/threonine kise activity, protein kise activity, actin binding, protein tyrosine kise activity, motor activity, transferase activity, transferring phosphorus-containing groups, protein autophosphorylation, peptidyl-serine phosphorylation, peptidyl-threonine phos…	TRUE	FALSE	FALSE	FALSE	FALSE	FALSE	FALSE	FALSE	FALSE	FALSE	FALSE	FALSE
cg19690214	6	154678326	q	ENSG00000074706	IPCEF1	TSS1500		response to oxidative stress, oxygen transport, cytoplasm, plasma membrane, protein binding, phospholipid binding, peroxidase activity, oxygen transporter activity	TRUE	FALSE	FALSE	FALSE	FALSE	FALSE	FALSE	FALSE	FALSE	FALSE	FALSE	FALSE
cg10131232	20	1610358	p	ENSG00000089012	SIRPG	3'UTR	Enhancer	negative regulation of cell proliferation, intracellular sigl transduction, positive regulation of cell proliferation, cell adhesion, cell-cell sigling, leukocyte migration, blood coagulation, positive regulation of cell-cell adhesion, positive regulation of T cell activation, integral to membrane, plasma membrane, intracellular, membrane, protein binding	TRUE	FALSE	FALSE	FALSE	FALSE	FALSE	FALSE	FALSE	FALSE	FALSE	FALSE	FALSE
cg00289503	20	61470028	q	ENSG00000092758	COL9A3	Body	Elongation	axon guidance, male god development, female god development, extracellular matrix organization, extracellular region, endoplasmic reticulum lumen, collagen type IX, extracellular matrix structural constituent conferring tensile strength, collagen	FALSE	FALSE	FALSE	FALSE	FALSE	FALSE	FALSE	FALSE	FALSE	FALSE	FALSE	FALSE
cg13826055	9	117259143	q	ENSG00000095397	DFNB31	Body		sensory perception of sound, inner ear receptor stereocilium organization, reti homeostasis, sensory perception of light stimulus, cytoplasm, axon, neurol cell body, growth cone, photoreceptor connecting cilium, stereocilium, dendritic shaft, photoreceptor inner segment, sypse, actin filament, stereocilia ankle link complex, protein binding, protein domain specific binding, cilium, stereocilium b…	TRUE	FALSE	FALSE	FALSE	FALSE	FALSE	FALSE	FALSE	FALSE	FALSE	FALSE	FALSE
cg27489373	16	1507959	p	ENSG00000103249	CLCN7	Body	Elongation	transmembrane transport, transport, chloride transport, response to pH, integral to membrane, membrane, cytoplasmic vesicle, lysosomal membrane, ion channel activity, protein binding, ATP binding, chloride channel activity, antiporter activity, voltage-gated chloride channel activity	TRUE	FALSE	FALSE	FALSE	FALSE	FALSE	FALSE	FALSE	FALSE	FALSE	FALSE	FALSE
cg01195214	16	1362243	p	ENSG00000103275	UBE2I	5'UTR	Variable	ubiquitin-dependent protein catabolic process, negative regulation of transcription from R polymerase II promoter, mitosis, cell division, negative regulation of transcription, D-dependent, cellular protein modification process, chromosome segregation, proteasomal ubiquitin-dependent protein catabolic process, positive regulation of sequence-specific D binding transcription factor activity, regul…	TRUE	FALSE	FALSE	FALSE	FALSE	FALSE	FALSE	FALSE	FALSE	FALSE	FALSE	FALSE
cg21312929	8	72111329	q	ENSG00000104313	EYA1	3'UTR		transcription, D-dependent, multicellular organismal development, negative regulation of apoptotic process, positive regulation of transcription from R polymerase II promoter, pharyngeal system development, pattern specification process, metabolic process, establishment or maintence of apical/basal cell polarity, sensory perception of sound, cell fate commitment, branching involved in ureteric bu…	TRUE	FALSE	FALSE	FALSE	FALSE	FALSE	FALSE	FALSE	FALSE	FALSE	FALSE	FALSE
cg12682382	8	74787918	q	ENSG00000104343	UBE2W	Body	Enhancer	acid-amino acid ligase activity, D repair, cellular response to misfolded protein, proteasomal ubiquitin-dependent protein catabolic process, protein monoubiquitition, protein K11-linked ubiquitition, misfolded or incompletely synthesized protein catabolic process, nucleus, ATP binding, ubiquitin-protein ligase activity, ubiquitin protein ligase binding	TRUE	FALSE	FALSE	FALSE	FALSE	FALSE	FALSE	FALSE	FALSE	FALSE	FALSE	FALSE
cg05504085	19	15575652	p	ENSG00000105122	RASAL3	TSS1500	Active prom	regulation of small GTPase mediated sigl transduction, sigl transduction, negative regulation of Ras protein sigl transduction, positive regulation of Ras GTPase activity, cytoplasm, intracellular, intrinsic to interl side of plasma membrane, protein binding, phospholipid binding, GTPase activator activity, Ras GTPase activator activity	FALSE	FALSE	FALSE	FALSE	FALSE	FALSE	FALSE	FALSE	FALSE	FALSE	FALSE	FALSE
cg04764056	19	40228820	q	ENSG00000105205	CLC	TSS200	Variable	multicellular organismal development, lipid catabolic process, carbohydrate binding, carboxylesterase activity, lysophospholipase activity	TRUE	FALSE	FALSE	FALSE	FALSE	FALSE	FALSE	FALSE	FALSE	FALSE	FALSE	FALSE
cg21919809	19	36132842	q	ENSG00000105672	ETV2	1stExon	Variable	regulation of transcription, D-dependent, nucleus, sequence-specific D binding transcription factor activity, sequence-specific D binding, apoptotic process, positive regulation of transcription from R polymerase II promoter, Wnt receptor sigling pathway, Notch sigling pathway, erythrocyte differentiation, placenta development, positive regulation of endothelial cell differentiation, blastocyst d…	TRUE	FALSE	FALSE	FALSE	FALSE	FALSE	FALSE	FALSE	FALSE	FALSE	FALSE	FALSE
cg19392396	7	50861654	p	ENSG00000106070	GRB10	TSS1500	Variable	sigl transduction, negative regulation of Wnt receptor sigling pathway, response to insulin stimulus, insulin receptor sigling pathway, negative regulation of glucose import, negative regulation of insulin receptor sigling pathway, insulin-like growth factor receptor sigling pathway, positive regulation of vascular endothelial growth factor receptor sigling pathway, positive regulation of phospho…	FALSE	FALSE	FALSE	FALSE	FALSE	FALSE	FALSE	FALSE	FALSE	FALSE	FALSE	FALSE
cg22383121	7	56172490	p	ENSG00000106153	CHCHD2	Body	Elongation	mitochondrion	TRUE	FALSE	FALSE	FALSE	FALSE	FALSE	FALSE	FALSE	FALSE	FALSE	FALSE	FALSE
cg12894711	7	43821949	p	ENSG00000106605	BLVRA	Body	Elongation	oxidation-reduction process, small molecule metabolic process, porphyrin-containing compound metabolic process, heme catabolic process, cytoplasm, cytosol, nucleotide binding, zinc ion binding, oxidoreductase activity, biliverdin reductase activity	TRUE	FALSE	FALSE	FALSE	FALSE	FALSE	FALSE	FALSE	FALSE	FALSE	FALSE	FALSE
cg14973995	4	2935692	p	ENSG00000109736	MFSD10	5'UTR	Active prom	transmembrane transport, integral to membrane, transmembrane transporter activity, apoptotic process, transport, tetracycline transport, tetracycline transporter activity	FALSE	FALSE	FALSE	FALSE	FALSE	FALSE	FALSE	FALSE	FALSE	FALSE	FALSE	FALSE
cg09374353	11	64620859	q	ENSG00000110047	EHD1	3'UTR	Variable	protein homooligomerization, endosomal transport, intracellular protein transport, cholesterol homeostasis, endocytosis, blood coagulation, positive regulation of cholesterol storage, low-density lipoprotein particle clearance, endocytic recycling, plasma membrane, endosome membrane, early endosome, early endosome membrane, recycling endosome membrane, lipid particle, endocytic vesicle, platelet …	FALSE	FALSE	FALSE	FALSE	FALSE	FALSE	FALSE	FALSE	FALSE	FALSE	FALSE	FALSE
cg25740457	11	6292896	p	ENSG00000110148	CCKBR	3'UTR		cell proliferation, apoptotic process, G-protein coupled receptor sigling pathway, positive regulation of cell proliferation, digestion, response to insulin stimulus, cell surface receptor sigling pathway, phospholipase C-activating G-protein coupled receptor sigling pathway, elevation of cytosolic calcium ion concentration, feeding behavior, positive regulation of syptic transmission, GABAergic,…	FALSE	FALSE	FALSE	FALSE	FALSE	FALSE	FALSE	FALSE	FALSE	FALSE	FALSE	FALSE
cg12587921	12	120535099	q	ENSG00000111737	RAB35	Body	Elongation	small GTPase mediated sigl transduction, protein transport, sigl transduction, endosomal transport, intracellular protein transport, nucleocytoplasmic transport, protein localization, cytokinesis, GTP catabolic process, nucleus, cytoplasm, plasma membrane, intracellular, mitochondrion, membrane, melanosome, coated pit, cell projection membrane, endosome, clathrin-coated endocytic vesicle, interce…	TRUE	FALSE	FALSE	FALSE	FALSE	FALSE	FALSE	FALSE	FALSE	FALSE	FALSE	FALSE
cg09806625	6	611523	p	ENSG00000112685	EXOC2	Body	Variable	protein transport, exocytosis, plasma membrane, exocyst, protein binding, Ral GTPase binding, protein N-terminus binding	TRUE	FALSE	FALSE	FALSE	FALSE	FALSE	FALSE	FALSE	FALSE	FALSE	FALSE	FALSE
cg18693985	5	173351052	q	ENSG00000113742	CPEB4	Body	Elongation	sypse, nucleotide binding, R binding, nucleic acid binding	TRUE	FALSE	FALSE	FALSE	FALSE	FALSE	FALSE	FALSE	FALSE	FALSE	FALSE	FALSE
cg11951169	1	155470302	q	ENSG00000116539	ASH1L	Body	Elongation	regulation of transcription, D-dependent, transcription from R polymerase II promoter, cell-cell sigling, D packaging, nucleus, cytoplasm, tight junction, chromosome, Golgi apparatus, D binding, zinc ion binding, protein binding, histone-lysine N-methyltransferase activity	FALSE	FALSE	FALSE	FALSE	FALSE	FALSE	FALSE	FALSE	FALSE	FALSE	FALSE	FALSE
cg03593358	1	12039985	p	ENSG00000116688	MFN2	TSS1500	Active prom	protein targeting to mitochondrion, negative regulation of smooth muscle cell proliferation, camera-type eye morphogenesis, blood coagulation, blastocyst formation, mitochondrial fusion, mitochondrial membrane organization, negative regulation of Ras protein sigl transduction, GTP catabolic process, mitochondrion localization, integral to membrane, cytosol, mitochondrion, mitochondrial outer memb…	FALSE	FALSE	FALSE	FALSE	FALSE	FALSE	FALSE	FALSE	FALSE	FALSE	FALSE	FALSE
cg14093474	1	14052489	p	ENSG00000116731	PRDM2	Body	Enhancer	protein binding, transcription, D-dependent, regulation of transcription, D-dependent, response to estradiol stimulus, nucleus, intracellular, Golgi apparatus, D binding, sequence-specific D binding transcription factor activity, zinc ion binding, metal ion binding, histone-lysine N-methyltransferase activity	FALSE	FALSE	FALSE	FALSE	FALSE	FALSE	FALSE	FALSE	FALSE	FALSE	FALSE	FALSE
cg10621012	5	141062313	q	ENSG00000120318	ARAP3	TSS1500	Active prom	protein binding, phospholipid binding, sigl transduction, regulation of ARF GTPase activity, intracellular, zinc ion binding, ARF GTPase activator activity, cytoskeleton organization, small GTPase mediated sigl transduction, regulation of small GTPase mediated sigl transduction, vesicle-mediated transport, regulation of cell shape, negative regulation of cell migration, negative regulation of Rac…	FALSE	FALSE	FALSE	FALSE	FALSE	FALSE	FALSE	FALSE	FALSE	FALSE	FALSE	FALSE
cg14609407	20	43883172	q	ENSG00000124107	SLPI	1stExon	Variable	negative regulation of viral genome replication, negative regulation of endopeptidase activity, negative regulation of protein binding, extracellular region, extracellular matrix, protein binding, endopeptidase inhibitor activity, peptidase inhibitor activity, enzyme binding, serine-type endopeptidase inhibitor activity	TRUE	FALSE	FALSE	FALSE	FALSE	FALSE	FALSE	FALSE	FALSE	FALSE	FALSE	FALSE
cg14779825	19	43099845	q	ENSG00000124469	CEACAM8	TSS1500	Enhancer	immune response, plasma membrane, extracellular space, integral to plasma membrane, anchored to membrane, protein binding	FALSE	FALSE	FALSE	FALSE	FALSE	FALSE	FALSE	FALSE	FALSE	FALSE	FALSE	FALSE
cg00910127	6	44281749	p	ENSG00000124608	AARS2	TSS1500		gene expression, tR aminoacylation for protein translation, alanyl-tR aminoacylation, tR aminoacylation, mitochondrial respiratory chain complex assembly, mitochondrial alanyl-tR aminoacylation, cytoplasm, mitochondrion, nucleotide binding, ATP binding, nucleic acid binding, metal ion binding, tR binding, alanine-tR ligase activity, ligase activity, forming aminoacyl-tR and related compounds	TRUE	FALSE	FALSE	FALSE	FALSE	FALSE	FALSE	FALSE	FALSE	FALSE	FALSE	FALSE
cg14333394	9	139812357	q	ENSG00000127191	TRAF2	Body	Enhancer	protein catabolic process, cellular protein complex assembly, regulation of JNK cascade, tumor necrosis factor-mediated sigling pathway, regulation of immunoglobulin secretion, negative regulation of glial cell apoptotic process, positive regulation of NF-kappaB transcription factor activity, cell cortex, membrane raft, interl side of plasma membrane, CD40 receptor complex, zinc ion binding, prot…	FALSE	FALSE	FALSE	FALSE	FALSE	FALSE	FALSE	FALSE	FALSE	FALSE	FALSE	FALSE
cg16761550	16	3029823	p	ENSG00000127564	PKMYT1	5'UTR	Variable	protein phosphorylation, nucleus, cytoplasm, ATP binding, protein serine/threonine kise activity, protein kise activity, protein tyrosine kise activity, transferase activity, transferring phosphorus-containing groups, cell cycle, mitosis, mitotic cell cycle, regulation of cell cycle, G2/M transition of mitotic cell cycle, negative regulation of phosphatase activity, regulation of cyclin-dependent…	FALSE	FALSE	FALSE	FALSE	FALSE	FALSE	FALSE	FALSE	FALSE	FALSE	FALSE	FALSE
cg04384209	19	5029938	p	ENSG00000127663	KDM4B	5'UTR	Elongation	transcription, D-dependent, regulation of transcription, D-dependent, chromatin modification, nucleus, zinc ion binding, protein binding, oxidoreductase activity, acting on single donors with incorporation of molecular oxygen, incorporation of two atoms of oxygen	FALSE	FALSE	FALSE	FALSE	FALSE	FALSE	FALSE	FALSE	FALSE	FALSE	FALSE	FALSE
cg08515285	22	20306749	q	ENSG00000128185	DGCR6L	Body	Variable	nucleus	TRUE	FALSE	FALSE	FALSE	FALSE	FALSE	FALSE	FALSE	FALSE	FALSE	FALSE	FALSE
cg05670991	19	51628115	q	ENSG00000129450	SIGLEC9	TSS200	Active prom	cell adhesion, cell surface receptor sigling pathway, integral to plasma membrane, protein binding, carbohydrate binding	TRUE	FALSE	FALSE	FALSE	FALSE	FALSE	FALSE	FALSE	FALSE	FALSE	FALSE	FALSE
cg08618878	16	89261116	q	ENSG00000129910	CDH15	Body	Variable	homophilic cell adhesion, cell adhesion, muscle cell differentiation, cell-cell junction organization, adherens junction organization, positive regulation of muscle cell differentiation, cell junction assembly, integral to membrane, plasma membrane, membrane, neuromuscular junction, caveola, calcium ion binding, protein binding	FALSE	FALSE	FALSE	FALSE	FALSE	FALSE	FALSE	FALSE	FALSE	FALSE	FALSE	FALSE
cg22221074	12	3862810	p	ENSG00000130038	EFCAB4B	TSS1500	Active prom	small GTPase mediated sigl transduction, protein transport, sigl transduction, intracellular protein transport, nucleocytoplasmic transport, positive regulation of calcium ion transport, store-operated calcium entry, activation of store-operated calcium channel activity, GTP catabolic process, nucleus, cytoplasm, intracellular, membrane, nucleolus, Golgi apparatus, protein binding, calcium ion bi…	TRUE	FALSE	FALSE	FALSE	FALSE	FALSE	FALSE	FALSE	FALSE	FALSE	FALSE	FALSE
cg04459545	19	17375685	p	ENSG00000130307	USHBP1	TSS200	Variable	protein binding, PDZ domain binding	FALSE	FALSE	FALSE	FALSE	FALSE	FALSE	FALSE	FALSE	FALSE	FALSE	FALSE	FALSE
cg12744634	1	26560303	p	ENSG00000130695	CCDC21	TSS1500	Variable	nucleolus, centrosome, spindle pole	TRUE	FALSE	FALSE	FALSE	FALSE	FALSE	FALSE	FALSE	FALSE	FALSE	FALSE	FALSE
cg07033722	1	40539032	p	ENSG00000131238	PPT1	3'UTR	Enhancer	negative regulation of apoptotic process, brain development, negative regulation of cell growth, protein transport, protein catabolic process, visual perception, cellular protein modification process, cellular protein catabolic process, lipid catabolic process, neurotransmitter secretion, nervous system development, membrane raft organization, negative regulation of neuron apoptotic process, neur…	FALSE	FALSE	FALSE	FALSE	FALSE	FALSE	FALSE	FALSE	FALSE	FALSE	FALSE	FALSE
cg14859417	10	129704949	q	ENSG00000132334	PTPRE	TSS1500	Variable	protein phosphorylation, protein dephosphorylation, negative regulation of insulin receptor sigling pathway, dephosphorylation, regulation of mast cell activation, transmembrane receptor protein tyrosine phosphatase sigling pathway, peptidyl-tyrosine dephosphorylation, integral to membrane, nucleus, cytoplasm, plasma membrane, intermediate filament cytoskeleton, protein homodimerization activity,…	FALSE	FALSE	FALSE	FALSE	FALSE	FALSE	FALSE	FALSE	FALSE	FALSE	FALSE	FALSE
cg08257257	11	68517804	q	ENSG00000132749	MTL5	Body	Active prom	cell differentiation, multicellular organismal development, spermatogenesis, response to metal ion, defense response, cellular metal ion homeostasis, nucleus, cytoplasm, metal ion binding	FALSE	FALSE	FALSE	FALSE	FALSE	FALSE	FALSE	FALSE	FALSE	FALSE	FALSE	FALSE
cg02097014	1	203156374	q	ENSG00000133048	CHI3L1	TSS1500		inflammatory response, lung development, carbohydrate metabolic process, chitin catabolic process, positive regulation of angiogenesis, response to mechanical stimulus, positive regulation of protein kise B sigling cascade, cartilage development, response to tumor necrosis factor, positive regulation of peptidyl-threonine phosphorylation, positive regulation of ERK1 and ERK2 cascade, response to …	TRUE	FALSE	FALSE	FALSE	FALSE	FALSE	FALSE	FALSE	FALSE	FALSE	FALSE	FALSE
cg15930703	2	225775142	q	ENSG00000135905	DOCK10	Body	Enhancer	protein binding, phospholipid binding, GTP binding, guanyl-nucleotide exchange factor activity, GTPase binding, binding, Rho guanyl-nucleotide exchange factor activity, Rho GTPase binding	TRUE	FALSE	FALSE	FALSE	FALSE	FALSE	FALSE	FALSE	FALSE	FALSE	FALSE	FALSE
cg18886109	10	72514348	q	ENSG00000138316	ADAMTS14	Body		proteolysis, extracellular matrix organization, collagen catabolic process, collagen fibril organization, extracellular region, proteiceous extracellular matrix, extracellular matrix, metalloendopeptidase activity, zinc ion binding, peptidase activity	FALSE	FALSE	FALSE	FALSE	FALSE	FALSE	FALSE	FALSE	FALSE	FALSE	FALSE	FALSE
cg20603106	4	86699705	q	ENSG00000138639	ARHGAP24	TSS200		cell differentiation, small GTPase mediated sigl transduction, regulation of small GTPase mediated sigl transduction, angiogenesis, sigl transduction, cytoplasm, plasma membrane, cytosol, intracellular, cell projection, cytoskeleton, focal adhesion, protein binding, phospholipid binding, GTPase activator activity	FALSE	FALSE	FALSE	FALSE	FALSE	FALSE	FALSE	FALSE	FALSE	FALSE	FALSE	FALSE
cg00319655	4	79473327	q	ENSG00000138772	ANXA3	5'UTR	Active prom	organ regeneration, defense response to bacterium, positive regulation of angiogenesis, response to glucocorticoid stimulus, hippocampus development, phagocytosis, positive regulation of sequence-specific D binding transcription factor activity, positive regulation of D metabolic process, response to growth factor stimulus, neutrophil degranulation, positive regulation of endothelial cell migrati…	TRUE	FALSE	FALSE	FALSE	FALSE	FALSE	FALSE	FALSE	FALSE	FALSE	FALSE	FALSE
cg22129323	12	6572482	p	ENSG00000139190	VAMP1	3'UTR	Enhancer	vesicle-mediated transport, neurotransmitter secretion, syptic transmission, integral to membrane, cell junction, mitochondrial outer membrane, neuron projection, integral to plasma membrane, syptic vesicle membrane, endocytic vesicle membrane, protein binding, mitochondrion	TRUE	FALSE	FALSE	FALSE	FALSE	FALSE	FALSE	FALSE	FALSE	FALSE	FALSE	FALSE
cg04246138	16	46777343	q	ENSG00000140795	MYLK3	Body	Active prom	sarcomere organization, protein phosphorylation, cellular response to interleukin-1, positive regulation of sarcomere organization, cardiac myofibril assembly, sarcomerogenesis, regulation of vascular permeability involved in acute inflammatory response, cytoplasm, cytosol, actin cytoskeleton, ATP binding, protein kise activity, protein tyrosine kise activity, transferase activity, transferring p…	FALSE	FALSE	FALSE	FALSE	FALSE	FALSE	FALSE	FALSE	FALSE	FALSE	FALSE	FALSE
cg26819611	16	57833579	q	ENSG00000140859	KIFC3	5'UTR	Variable	visual perception, microtubule-based movement, microtubule-based process, Golgi organization, epithelial cell-cell adhesion, zonula adherens maintence, Golgi apparatus, centrosome, microtubule, cytoplasmic vesicle membrane, kinesin complex, microtubule associated complex, zonula adherens, ATP binding, microtubule motor activity	FALSE	FALSE	FALSE	FALSE	FALSE	FALSE	FALSE	FALSE	FALSE	FALSE	TRUE	FALSE
cg24328095	17	80205093	q	ENSG00000141551	CSNK1D	Body	Variable	protein phosphorylation, positive regulation of proteasomal ubiquitin-dependent protein catabolic process, circadian regulation of gene expression, regulation of circadian rhythm, nucleus, ATP binding, protein serine/threonine kise activity, protein kise activity, protein tyrosine kise activity, transferase activity, transferring phosphorus-containing groups, D repair, mitotic cell cycle, sigl tr…	FALSE	FALSE	FALSE	FALSE	FALSE	FALSE	FALSE	FALSE	FALSE	FALSE	FALSE	FALSE
cg10688516	19	3369714	p	ENSG00000141905	NFIC	Body	Active prom	regulation of transcription, D-dependent, D replication, transforming growth factor beta receptor sigling pathway, positive regulation of transcription from R polymerase II promoter, odontogenesis of dentin-containing tooth, negative regulation of transcription from R polymerase II promoter, nucleus, transcription factor complex, intracellular, sequence-specific D binding transcription factor act…	TRUE	FALSE	FALSE	FALSE	FALSE	FALSE	FALSE	FALSE	FALSE	FALSE	FALSE	FALSE
cg20335425	1	153363264	q	ENSG00000143546	S100A8	5'UTR	Active prom	inte immune response, autophagy, inflammatory response, induction of apoptosis, positive regulation of inflammatory response, response to lipopolysaccharide, defense response to bacterium, wound healing, positive regulation of NF-kappaB transcription factor activity, response to zinc ion, response to ethanol, acute inflammatory response, regulation of cytoskeleton organization, positive regulatio…	FALSE	FALSE	FALSE	FALSE	FALSE	FALSE	FALSE	FALSE	FALSE	FALSE	FALSE	FALSE
cg10875794	5	115425060	q	ENSG00000145781	COMMD10	Body	Elongation	protein binding	TRUE	FALSE	FALSE	FALSE	FALSE	FALSE	FALSE	FALSE	FALSE	FALSE	FALSE	FALSE
cg08400424	5	142357042	q	ENSG00000145819	ARHGAP26	Body	Enhancer	small GTPase mediated sigl transduction, filopodium assembly, regulation of small GTPase mediated sigl transduction, sigl transduction, actin cytoskeleton organization, nervous system development, positive regulation of Rho GTPase activity, cellular_component, cytosol, intracellular, cytoskeleton, focal adhesion, protein binding, phospholipid binding, Rho GTPase activator activity, cytoskeletal a…	FALSE	FALSE	FALSE	FALSE	FALSE	TRUE	FALSE	FALSE	FALSE	FALSE	FALSE	FALSE
cg26704043	6	5282702	p	ENSG00000145982	FARS2	5'UTR	Variable	gene expression, tR processing, tR aminoacylation for protein translation, phenylalanyl-tR aminoacylation, tR aminoacylation, cytoplasm, mitochondrial matrix, nucleotide binding, ATP binding, magnesium ion binding, aminoacyl-tR ligase activity, tR binding, phenylalanine-tR ligase activity, mitochondrion	TRUE	FALSE	FALSE	FALSE	FALSE	FALSE	FALSE	FALSE	FALSE	FALSE	FALSE	FALSE
cg11155735	8	19540479	p	ENSG00000147408	CSGALCT1	TSS1500	Variable	cell proliferation, small molecule metabolic process, carbohydrate metabolic process, extracellular matrix organization, nervous system development, cartilage development, glycosaminoglycan metabolic process, endochondral ossification, chondroitin sulfate metabolic process, proteoglycan biosynthetic process, cell recognition, chondroitin sulfate biosynthetic process, atomical structure morphogene…	TRUE	FALSE	FALSE	FALSE	FALSE	FALSE	FALSE	FALSE	FALSE	FALSE	FALSE	FALSE
cg25196348	10	26985910	p	ENSG00000148459	PDSS1	TSS1500	Active prom	isoprenoid biosynthetic process, protein heterotetramerization, ubiquinone biosynthetic process, mitochondrion, metal ion binding, protein heterodimerization activity, trans-hexaprenyltranstransferase activity, trans-octaprenyltranstransferase activity	TRUE	FALSE	FALSE	FALSE	FALSE	FALSE	FALSE	FALSE	FALSE	FALSE	FALSE	FALSE
cg25219643	11	86106473	q	ENSG00000149201	CCDC81	Body		D binding	FALSE	FALSE	FALSE	FALSE	FALSE	FALSE	FALSE	FALSE	FALSE	FALSE	FALSE	FALSE
cg15616382	10	28030839	p	ENSG00000150051	MKX	Body	Polycomb	negative regulation of transcription from R polymerase II promoter, regulation of transcription, D-dependent, negative regulation of myoblast differentiation, positive regulation of gene expression, collagen fibril organization, muscle organ development, tendon cell differentiation, tendon sheath development, positive regulation of collagen biosynthetic process, transcription from R polymerase II…	TRUE	FALSE	FALSE	FALSE	FALSE	FALSE	FALSE	FALSE	FALSE	FALSE	FALSE	FALSE
cg20022454	13	114164654	q	ENSG00000150403	TMCO3	Body	Elongation	transmembrane transport, cation transport, integral to membrane, solute:hydrogen antiporter activity	TRUE	FALSE	FALSE	FALSE	FALSE	FALSE	FALSE	FALSE	FALSE	FALSE	FALSE	FALSE
cg00337466	10	135090565	q	ENSG00000151651	ADAM8	TSS200	Active prom	proteolysis, inflammatory response, positive regulation of cell adhesion, cell morphogenesis, positive regulation of T cell differentiation in thymus, angiogenesis, cellular response to hypoxia, positive regulation of protein kise B sigling cascade, negative regulation of neuron apoptotic process, positive regulation of NF-kappaB transcription factor activity, regulation of cell-cell adhesion, po…	FALSE	FALSE	FALSE	FALSE	FALSE	FALSE	FALSE	FALSE	FALSE	FALSE	FALSE	FALSE
cg23326224	12	129337674	q	ENSG00000151948	GLT1D1	TSS1500	Active prom	biosynthetic process, cytoplasm, extracellular region, transferase activity, transferring glycosyl groups	FALSE	FALSE	FALSE	FALSE	FALSE	FALSE	FALSE	FALSE	FALSE	FALSE	FALSE	FALSE
cg09046445	16	87703364	q	ENSG00000154118	JPH3	Body		memory, regulation of neurol syptic plasticity, locomotion, calcium ion transport into cytosol, exploration behavior, regulation of ryanodine-sensitive calcium-release channel activity, integral to membrane, plasma membrane, junctiol sarcoplasmic reticulum membrane, junctiol membrane complex, endoplasmic reticulum, endoplasmic reticulum membrane, molecular_function, calcium-release channel activi…	FALSE	FALSE	FALSE	FALSE	FALSE	FALSE	FALSE	FALSE	FALSE	FALSE	FALSE	FALSE
cg13443575	17	33775961	q	ENSG00000154760	SLFN13	TSS200	Active prom	intracellular, ATP binding	TRUE	FALSE	FALSE	FALSE	FALSE	FALSE	FALSE	FALSE	FALSE	FALSE	FALSE	FALSE
cg13473383	11	57434378	q	ENSG00000156599	ZDHHC5	TSS1500	Active prom	multicellular organismal development, protein palmitoylation, integral to membrane, plasma membrane, membrane, zinc ion binding, receptor activity, transferase activity, transferring acyl groups, protein binding	FALSE	FALSE	FALSE	FALSE	FALSE	FALSE	FALSE	FALSE	FALSE	FALSE	FALSE	FALSE
cg20034202	2	232260136	q	ENSG00000156966	B3GNT7	TSS200	Polycomb	O-glycan processing, small molecule metabolic process, carbohydrate metabolic process, protein glycosylation, cellular protein metabolic process, glycosaminoglycan metabolic process, post-translatiol protein modification, keratan sulfate biosynthetic process, keratan sulfate metabolic process, integral to membrane, membrane, Golgi membrane, transferase activity, transferring glycosyl groups, gala…	TRUE	FALSE	FALSE	FALSE	FALSE	FALSE	FALSE	FALSE	FALSE	FALSE	FALSE	FALSE
cg08320524	21	39644354	q	ENSG00000157551	KCNJ15	5'UTR	Active prom	plasma membrane, inward rectifier potassium channel activity, integral to membrane, potassium ion transport, syptic transmission, integral to plasma membrane, , potassium ion transmembrane transport, protein binding, potassium channel activity	TRUE	FALSE	FALSE	FALSE	FALSE	FALSE	FALSE	FALSE	FALSE	FALSE	FALSE	FALSE
cg12746557	21	39644332	q	ENSG00000157551	KCNJ15	5'UTR	Active prom	plasma membrane, inward rectifier potassium channel activity, integral to membrane, potassium ion transport, syptic transmission, integral to plasma membrane, , potassium ion transmembrane transport, protein binding, potassium channel activity	TRUE	FALSE	FALSE	FALSE	FALSE	FALSE	FALSE	FALSE	FALSE	FALSE	FALSE	FALSE
cg03310874	7	4850260	p	ENSG00000157927	RADIL	Body		sigl transduction, multicellular organismal development, cell adhesion, protein binding	TRUE	FALSE	FALSE	FALSE	FALSE	FALSE	FALSE	FALSE	FALSE	FALSE	FALSE	FALSE
cg24502330	1	20914028	p	ENSG00000158825	CDA	TSS1500	Variable	small molecule metabolic process, negative regulation of cell growth, cell surface receptor sigling pathway, protein homotetramerization, pyrimidine nucleobase metabolic process, negative regulation of nucleotide metabolic process, pyrimidine nucleoside salvage, nucleobase-containing small molecule metabolic process, response to cycloheximide, cytosine metabolic process, cytidine deamition, pyrim…	TRUE	FALSE	FALSE	FALSE	FALSE	FALSE	FALSE	FALSE	FALSE	FALSE	FALSE	FALSE
cg15157241	21	44396204	q	ENSG00000160199	PKNOX1	5'UTR	Variable	positive regulation of transcription from R polymerase II promoter, regulation of transcription, D-dependent, angiogenesis, camera-type eye development, transcription from R polymerase II promoter, erythrocyte differentiation, T cell differentiation, regulation of transcription from R polymerase II promoter, hemopoiesis, transcription factor complex, cytoplasm, nucleus, D binding, sequence-specif…	TRUE	FALSE	FALSE	FALSE	FALSE	FALSE	FALSE	FALSE	FALSE	FALSE	FALSE	FALSE
cg16403326	12	50359051	q	ENSG00000161798	AQP5	3'UTR		transmembrane transport, transport, excretion, camera-type eye morphogenesis, water transport, odontogenesis, saliva secretion, carbon dioxide transport, pancreatic juice secretion, plasma membrane, membrane, endoplasmic reticulum, integral to plasma membrane, apical plasma membrane, basal plasma membrane, microvillus, protein binding, transporter activity, water channel activity	FALSE	FALSE	FALSE	FALSE	FALSE	FALSE	FALSE	FALSE	FALSE	FALSE	FALSE	FALSE
cg13320211	1	57037591	p	ENSG00000162407	PPAP2B	Body	Elongation	small molecule metabolic process, negative regulation of protein phosphorylation, lipid metabolic process, homotypic cell-cell adhesion, phospholipid metabolic process, positive regulation of peptidyl-tyrosine phosphorylation, sphingolipid metabolic process, gastrulation with mouth forming second, blood vessel development, germ cell migration, protein stabilization, positive regulation of sequenc…	TRUE	FALSE	FALSE	FALSE	FALSE	TRUE	FALSE	FALSE	FALSE	FALSE	FALSE	FALSE
cg25741609	1	206898306	q	ENSG00000162889	MAPKAPK2	Body	Enhancer	inte immune response, inflammatory response, response to lipopolysaccharide, gene expression, R metabolic process, mR metabolic process, Toll sigling pathway, protein phosphorylation, activation of MAPK activity, response to stress, response to D damage stimulus, peptidyl-serine phosphorylation, toll-like receptor sigling pathway, Ras protein sigl transduction, inner ear development, macropinocyt…	TRUE	FALSE	FALSE	FALSE	FALSE	FALSE	FALSE	FALSE	FALSE	FALSE	FALSE	FALSE
cg25843426	7	1497307	p	ENSG00000164877	MICALL2	Body	Enhancer	endocytosis, cytoplasm, tight junction, actin filament bundle, zinc ion binding, protein binding	FALSE	FALSE	FALSE	FALSE	FALSE	FALSE	FALSE	FALSE	FALSE	FALSE	FALSE	FALSE
cg11381282	13	20763366	q	ENSG00000165474	GJB2	Body		transport, cellular membrane organization, sensory perception of sound, cell-cell sigling, male genitalia development, gap junction assembly, integral to membrane, plasma membrane, connexon complex, lateral plasma membrane, endoplasmic reticulum-Golgi intermediate compartment, gap junction channel activity, gap junction, protein binding	TRUE	FALSE	FALSE	FALSE	FALSE	FALSE	FALSE	FALSE	FALSE	FALSE	FALSE	FALSE
cg00724111	11	47209415	p	ENSG00000165912	PACSIN3	TSS1500		endocytosis, negative regulation of endocytosis, positive regulation of membrane protein ectodomain proteolysis, cytoplasm, plasma membrane, protein binding, cytoskeletal protein binding	TRUE	FALSE	FALSE	FALSE	FALSE	FALSE	FALSE	FALSE	FALSE	FALSE	FALSE	FALSE
cg18191196	11	107890656	q	ENSG00000166266	CUL5	Body	Elongation	cell proliferation, ubiquitin-dependent protein catabolic process, protein ubiquitition, negative regulation of cell proliferation, viral reproduction, cell cycle arrest, response to osmotic stress, G1/S transition of mitotic cell cycle, calcium ion transmembrane transport, virus-host interaction, intrinsic apoptotic sigling pathway, cytosolic calcium ion homeostasis, nucleus, cytosol, cullin-RIN…	TRUE	FALSE	FALSE	FALSE	FALSE	FALSE	FALSE	FALSE	FALSE	FALSE	FALSE	FALSE
cg15228694	11	7692131	p	ENSG00000166394	CYB5R2	Body	Variable	oxidation-reduction process, sterol biosynthetic process, mitochondrion, membrane, oxidoreductase activity, cytochrome-b5 reductase activity	TRUE	FALSE	FALSE	FALSE	FALSE	FALSE	FALSE	FALSE	FALSE	FALSE	FALSE	FALSE
cg10953410	11	113846918	q	ENSG00000166736	HTR3A	Body		transmembrane transport, ion transport, digestion, transport, ion transmembrane transport, syptic transmission, serotonin receptor sigling pathway, integral to membrane, plasma membrane, membrane, cell junction, postsyptic membrane, integral to plasma membrane, extracellular ligand-gated ion channel activity, receptor activity, serotonin receptor activity, serotonin binding, serotonin-activated c…	TRUE	FALSE	FALSE	FALSE	FALSE	FALSE	FALSE	FALSE	FALSE	FALSE	FALSE	FALSE
cg20183802	12	57985559	q	ENSG00000166908	PIP4K2C	Body	Active prom	phosphatidylinositol metabolic process, nucleus, cytoplasm, membrane, ATP binding, phosphatidylinositol phosphate kise activity, identical protein binding, 1-phosphatidylinositol-5-phosphate 4-kise activity	FALSE	FALSE	FALSE	FALSE	FALSE	FALSE	FALSE	FALSE	FALSE	FALSE	FALSE	FALSE
cg08642068	20	31591776	q	ENSG00000167098	SPAG4L	Body		spermatogenesis, cellular_component, molecular_function	TRUE	FALSE	FALSE	FALSE	FALSE	FALSE	FALSE	FALSE	FALSE	FALSE	FALSE	FALSE
cg16771652	16	50730385	q	ENSG00000167207	NOD2	TSS1500	Active prom	regulation of apoptotic process, negative regulation of interferon-gamma production, negative regulation of interleukin-2 production, response to exogenous dsR, response to lipopolysaccharide, positive regulation of protein ubiquitition, regulation of neutrophil chemotaxis, positive regulation of Notch sigling pathway, positive regulation of humoral immune response mediated by circulating immunog…	TRUE	FALSE	FALSE	FALSE	FALSE	FALSE	FALSE	FALSE	FALSE	FALSE	FALSE	FALSE
cg18151262	19	1254251	p	ENSG00000167470	MIDN	Body	Active prom	protein binding, nucleolus	FALSE	FALSE	FALSE	FALSE	FALSE	FALSE	FALSE	FALSE	FALSE	FALSE	FALSE	FALSE
cg13692972	11	63753020	q	ENSG00000167770	OTUB1	TSS1500	Active prom	protein metabolic process, omega peptidase activity, proteolysis, D repair, response to D damage stimulus, negative regulation of double-strand break repair, negative regulation of histone H2A K63-linked ubiquitition, protein K48-linked deubiquitition, cytoplasm, protein binding, ubiquitin protein ligase binding, ubiquitin binding, ubiquitin-specific protease activity, NEDD8-specific protease act…	TRUE	FALSE	FALSE	FALSE	FALSE	FALSE	FALSE	FALSE	FALSE	FALSE	FALSE	FALSE
cg22017309	11	61685499	q	ENSG00000167994	RAB3IL1	TSS1500	Variable	protein binding, kise binding, Rab guanyl-nucleotide exchange factor activity	FALSE	FALSE	FALSE	FALSE	FALSE	FALSE	FALSE	FALSE	FALSE	FALSE	FALSE	FALSE
cg26924822	4	26332763	p	ENSG00000168214	RBPJ	Body	Enhancer	regulation of transcription, D-dependent, nucleus, D binding, sequence-specific D binding transcription factor activity, R polymerase II core promoter proximal region sequence-specific D binding, R polymerase II core promoter proximal region sequence-specific D binding transcription factor activity, negative regulation of transcription from R polymerase II promoter, positive regulation of transcr…	TRUE	FALSE	FALSE	FALSE	FALSE	FALSE	FALSE	FALSE	FALSE	FALSE	FALSE	FALSE
cg19339902	4	8292261	p	ENSG00000170801	HTRA3	Body		proteolysis, regulation of cell growth, negative regulation of transforming growth factor beta receptor sigling pathway, negative regulation of BMP sigling pathway, extracellular region, protein binding, serine-type endopeptidase activity, catalytic activity, serine-type peptidase activity, insulin-like growth factor binding	TRUE	FALSE	FALSE	FALSE	FALSE	FALSE	FALSE	FALSE	FALSE	FALSE	FALSE	FALSE
cg04540406	16	46655675	q	ENSG00000171241	SHCBP1	TSS1500	Variable	SH2 domain binding, protein binding	FALSE	FALSE	FALSE	FALSE	FALSE	FALSE	FALSE	FALSE	FALSE	FALSE	FALSE	FALSE
cg04099543	11	72983405	q	ENSG00000171631	P2RY6	5'UTR	Variable	G-protein coupled receptor sigling pathway, positive regulation of smooth muscle cell migration, phospholipase C-activating G-protein coupled receptor sigling pathway, transepithelial chloride transport, integral to membrane, plasma membrane, basolateral plasma membrane, integral to plasma membrane, apical plasma membrane, G-protein coupled receptor activity, G-protein coupled purinergic nucleoti…	TRUE	FALSE	FALSE	FALSE	FALSE	FALSE	FALSE	FALSE	FALSE	FALSE	FALSE	FALSE
cg03622371	11	73000436	q	ENSG00000171631	P2RY6	5'UTR	Active prom	G-protein coupled receptor sigling pathway, positive regulation of smooth muscle cell migration, phospholipase C-activating G-protein coupled receptor sigling pathway, transepithelial chloride transport, integral to membrane, plasma membrane, basolateral plasma membrane, integral to plasma membrane, apical plasma membrane, G-protein coupled receptor activity, G-protein coupled purinergic nucleoti…	TRUE	FALSE	FALSE	FALSE	FALSE	FALSE	FALSE	FALSE	FALSE	FALSE	FALSE	FALSE
cg09022584	1	15541956	p	ENSG00000171729	TMEM51	Body	Variable	integral to membrane	TRUE	FALSE	FALSE	FALSE	FALSE	FALSE	FALSE	FALSE	FALSE	FALSE	FALSE	FALSE
cg05060607	12	8211391	p	ENSG00000171860	C3AR1	Body	Elongation	inflammatory response, G-protein coupled receptor sigling pathway, positive regulation of angiogenesis, chemotaxis, regulation of blood pressure, elevation of cytosolic calcium ion concentration, positive regulation vascular endothelial growth factor production, positive regulation of neutrophil chemotaxis, blood circulation, complement receptor mediated sigling pathway, tolerance induction to no…	TRUE	FALSE	FALSE	FALSE	FALSE	FALSE	FALSE	FALSE	FALSE	FALSE	FALSE	FALSE
cg14717666	4	119862992	q	ENSG00000172403	SYNPO2	Body		nucleus, actin cytoskeleton, Z disc, protein binding, actin binding, muscle alpha-actinin binding, 14-3-3 protein binding	TRUE	FALSE	FALSE	FALSE	FALSE	FALSE	FALSE	FALSE	FALSE	FALSE	FALSE	FALSE
cg03962678	11	118398094	q	ENSG00000172425	TTC36	TSS200	Elongation	protein binding	FALSE	TRUE	FALSE	FALSE	FALSE	FALSE	FALSE	FALSE	FALSE	FALSE	FALSE	FALSE
cg09288273	5	156886816	q	ENSG00000172548	NIPAL4	TSS1500	Variable	magnesium ion transport, integral to membrane, membrane, magnesium ion transmembrane transporter activity	TRUE	FALSE	FALSE	FALSE	FALSE	FALSE	FALSE	FALSE	FALSE	FALSE	FALSE	FALSE
cg02797539	17	72740524	q	ENSG00000172794	RAB37	Body	Enhancer	small GTPase mediated sigl transduction, protein transport, sigl transduction, GTP catabolic process, nucleus, cytoplasm, intracellular, membrane, GTP binding, GTPase activity, intracellular protein transport, nucleocytoplasmic transport, secretory granule, endoplasmic reticulum-Golgi intermediate compartment, protein binding	FALSE	FALSE	FALSE	FALSE	FALSE	FALSE	FALSE	FALSE	FALSE	FALSE	FALSE	FALSE
cg23220533	11	65553761	q	ENSG00000172818	OVOL1	TSS1500	Polycomb	spermatogenesis, skin development, pachytene, kidney development, mesoderm development, negative regulation of transcription from R polymerase II promoter, epidermis development, nucleus, intracellular, D binding, zinc ion binding, nucleic acid binding, R polymerase II core promoter proximal region sequence-specific D binding transcription factor activity involved in negative regulation of transc…	FALSE	FALSE	FALSE	FALSE	FALSE	FALSE	FALSE	FALSE	FALSE	FALSE	FALSE	FALSE
cg05785753	11	71189490	q	ENSG00000172890	DSYN1	Body	Elongation	small molecule metabolic process, D biosynthetic process, nitrogen compound metabolic process, D metabolic process, vitamin metabolic process, water-soluble vitamin metabolic process, cytosol, ATP binding, hydrolase activity, acting on carbon-nitrogen (but not peptide) bonds, D+ synthase (glutamine-hydrolyzing) activity	TRUE	FALSE	FALSE	FALSE	FALSE	FALSE	FALSE	FALSE	FALSE	FALSE	FALSE	FALSE
cg12062782	11	66102686	q	ENSG00000174791	RIN1	Body	Enhancer	sigl transduction, endocytosis, cytoplasm, plasma membrane, cytoskeleton, protein binding, GTPase activator activity	TRUE	FALSE	FALSE	FALSE	FALSE	FALSE	FALSE	FALSE	FALSE	FALSE	FALSE	FALSE
cg10884953	19	2579745	p	ENSG00000176533	GNG7	5'UTR	Variable	small molecule metabolic process, G-protein coupled receptor sigling pathway, behavioral fear response, locomotory behavior, syptic transmission, regulation of G-protein coupled receptor protein sigling pathway, cellular response to glucagon stimulus, energy reserve metabolic process, receptor guanylyl cyclase sigling pathway, regulation of adenylate cyclase activity, plasma membrane, heterotrime…	FALSE	FALSE	FALSE	FALSE	FALSE	FALSE	FALSE	FALSE	FALSE	FALSE	FALSE	FALSE
cg11808531	12	133201891	q	ENSG00000177084	POLE	Body	Elongation	D replication, nucleus, zinc ion binding, D-directed D polymerase activity, D repair, mitotic cell cycle, S phase of mitotic cell cycle, M/G1 transition of mitotic cell cycle, in utero embryonic development, nucleotide-excision repair, D replication initiation, telomere maintence, nucleobase-containing compound metabolic process, G1/S transition of mitotic cell cycle, transcription-coupled nucleo…	TRUE	FALSE	FALSE	FALSE	FALSE	FALSE	FALSE	FALSE	FALSE	FALSE	FALSE	FALSE
cg24427660	11	818892	p	ENSG00000177666	PNPLA2	TSS200	Active prom	small molecule metabolic process, lipid metabolic process, metabolic process, phospholipid metabolic process, triglyceride catabolic process, glycerophospholipid biosynthetic process, acylglycerol acyl-chain remodeling, positive regulation of triglyceride catabolic process, negative regulation of sequestering of triglyceride, integral to membrane, plasma membrane, cytosol, endoplasmic reticulum m…	FALSE	FALSE	FALSE	FALSE	FALSE	FALSE	FALSE	FALSE	FALSE	FALSE	FALSE	FALSE
cg04444949	1	11795746	p	ENSG00000177674	AGTRAP	TSS1500	Variable	response to hypoxia, regulation of blood pressure, integral to membrane, endoplasmic reticulum membrane, Golgi membrane, intracellular membrane-bounded organelle, cytoplasmic vesicle membrane, protein binding, angiotensin type II receptor activity, , plasma membrane, cell cortex	FALSE	FALSE	FALSE	FALSE	FALSE	FALSE	FALSE	FALSE	FALSE	FALSE	FALSE	FALSE
cg15090834	20	310001	p	ENSG00000177732	SOX12	1stExon		positive regulation of transcription from R polymerase II promoter, cell fate commitment, regulation of transcription from R polymerase II promoter, spil cord development, protein-D complex assembly, nucleus, cellular_component, protein-D complex, D binding, protein binding, transcription regulatory region sequence-specific D binding, R polymerase II core promoter proximal region sequence-specifi…	FALSE	FALSE	FALSE	FALSE	FALSE	FALSE	FALSE	FALSE	FALSE	FALSE	FALSE	FALSE
cg19893585	8	145025064	q	ENSG00000178209	PLEC1	Body	Variable	apoptotic process, cellular component disassembly involved in execution phase of apoptosis, cell junction assembly, hemidesmosome assembly, chorismate metabolic process, cytoplasm, plasma membrane, cytosol, cytoskeleton, sarcolemma, focal adhesion, contractile fiber, intermediate filament cytoskeleton, hemidesmosome, costamere, sarcoplasm, protein binding, actin binding, structural constituent of…	FALSE	FALSE	FALSE	FALSE	FALSE	FALSE	FALSE	FALSE	FALSE	FALSE	FALSE	FALSE
cg23369111	18	52258234	q	ENSG00000178690	C18orf26	TSS200		integral to membrane	FALSE	FALSE	FALSE	FALSE	FALSE	FALSE	FALSE	FALSE	FALSE	FALSE	FALSE	FALSE
cg06161550	12	132877646	q	ENSG00000182870	GALNT9	Body		O-glycan processing, cellular protein metabolic process, protein O-linked glycosylation, post-translatiol protein modification, integral to membrane, membrane, Golgi membrane, carbohydrate binding, polypeptide N-acetylgalactosaminyltransferase activity, transferase activity, Golgi apparatus, transferase activity, transferring glycosyl groups	TRUE	FALSE	FALSE	FALSE	FALSE	FALSE	FALSE	FALSE	FALSE	FALSE	FALSE	FALSE
cg08423562	1	38466544	p	ENSG00000183386	FHL3	5'UTR	Active prom	actin cytoskeleton organization, muscle organ development, nucleus, stress fiber, Z disc, zinc ion binding, actin binding	TRUE	FALSE	FALSE	FALSE	FALSE	FALSE	FALSE	FALSE	FALSE	FALSE	FALSE	FALSE
cg02288859	22	29470264	q	ENSG00000183762	KREMEN1	Body	Variable	cell communication, Wnt receptor sigling pathway, regulation of canonical Wnt receptor sigling pathway, integral to membrane, membrane, protein binding	FALSE	FALSE	FALSE	FALSE	FALSE	FALSE	FALSE	FALSE	FALSE	FALSE	FALSE	FALSE
cg10876767	4	7637533	p	ENSG00000184985	SORCS2	Body		neuropeptide sigling pathway, integral to membrane, membrane, neuropeptide receptor activity	TRUE	FALSE	FALSE	FALSE	FALSE	FALSE	FALSE	FALSE	FALSE	FALSE	FALSE	FALSE
cg26024880	1	24514417	p	ENSG00000185436	IL28RA	TSS1500	Polycomb	negative regulation of cell proliferation, defense response to virus, cytokine-mediated sigling pathway, regulation of defense response to virus by host, integral to membrane, interleukin-28 receptor complex, protein binding, cytokine receptor activity	FALSE	FALSE	FALSE	FALSE	FALSE	FALSE	FALSE	FALSE	FALSE	FALSE	FALSE	FALSE
cg00026703	15	96870030	q	ENSG00000185551	NR2F2	Body	Variable	negative regulation of transcription from R polymerase II promoter, neuron migration, positive regulation of transcription, D-dependent, negative regulation of transcription, D-dependent, regulation of transcription, D-dependent, lipid metabolic process, response to estradiol stimulus, sigl transduction, regulation of transcription from R polymerase II promoter, anterior/posterior pattern specifi…	FALSE	FALSE	FALSE	FALSE	FALSE	FALSE	FALSE	FALSE	FALSE	FALSE	FALSE	FALSE
cg17547928	4	737930	p	ENSG00000185619	PCGF3	Body	Elongation	transcription, D-dependent, regulation of transcription, D-dependent, nucleus, PcG protein complex, zinc ion binding, protein binding	TRUE	FALSE	FALSE	FALSE	FALSE	FALSE	FALSE	FALSE	FALSE	FALSE	FALSE	FALSE
cg13941682	4	702545	p	ENSG00000185619	PCGF3	5'UTR	Variable	transcription, D-dependent, regulation of transcription, D-dependent, nucleus, PcG protein complex, zinc ion binding, protein binding	TRUE	FALSE	FALSE	FALSE	FALSE	FALSE	FALSE	FALSE	FALSE	FALSE	FALSE	FALSE
cg12213414	2	99867344	q	ENSG00000185674	LYG2	Body		peptidoglycan catabolic process, cell wall macromolecule catabolic process, extracellular region, lysozyme activity	TRUE	FALSE	FALSE	FALSE	FALSE	FALSE	FALSE	FALSE	FALSE	FALSE	FALSE	FALSE
cg05892806	13	114305746	q	ENSG00000186009	ATP4B	Body	Variable	potassium ion transport, sodium ion transport, transmembrane transport, response to lipopolysaccharide, ion transmembrane transport, response to organic nitrogen, ATP metabolic process, integral to membrane, plasma membrane, membrane, sodium:potassium-exchanging ATPase activity, hydrogen:potassium-exchanging ATPase activity	TRUE	FALSE	FALSE	FALSE	FALSE	FALSE	FALSE	FALSE	FALSE	FALSE	FALSE	FALSE
cg23476065	7	151106043	q	ENSG00000187260	WDR86	Body	Polycomb	protein binding	TRUE	FALSE	FALSE	FALSE	FALSE	FALSE	FALSE	FALSE	FALSE	FALSE	FALSE	FALSE
cg12081643	13	110802645	q	ENSG00000187498	COL4A1	3'UTR		axon guidance, epithelial cell differentiation, angiogenesis, extracellular matrix organization, cellular response to amino acid stimulus, neuromuscular junction development, extracellular region, collagen, collagen type IV, extracellular matrix, endoplasmic reticulum lumen, basement membrane, protein binding, extracellular matrix structural constituent, platelet-derived growth factor binding	TRUE	FALSE	FALSE	FALSE	FALSE	FALSE	FALSE	FALSE	FALSE	FALSE	FALSE	FALSE
cg04952627	7	630507	p	ENSG00000188191	PRKAR1B	Body		transmembrane transport, small molecule metabolic process, sigl transduction, protein phosphorylation, regulation of protein phosphorylation, blood coagulation, learning or memory, water transport, epidermal growth factor receptor sigling pathway, cellular response to glucagon stimulus, activation of phospholipase C activity, fibroblast growth factor receptor sigling pathway, nerve growth factor …	TRUE	FALSE	FALSE	FALSE	FALSE	FALSE	FALSE	FALSE	FALSE	FALSE	FALSE	FALSE
cg14623316	3	9181382	p	ENSG00000196220	SRGAP3	Body		small GTPase mediated sigl transduction, regulation of small GTPase mediated sigl transduction, sigl transduction, cytosol, intracellular, protein binding, GTPase activator activity	TRUE	FALSE	FALSE	FALSE	FALSE	FALSE	FALSE	FALSE	FALSE	FALSE	FALSE	FALSE
cg19473989	4	7912384	p	ENSG00000196526	AFAP1	5'UTR		cytoplasm, actin cytoskeleton, focal adhesion, protein binding, phospholipid binding, actin binding, regulation of sigl transduction, cellular response to mechanical stimulus, actin filament, SH3 domain binding, SH2 domain binding	TRUE	FALSE	FALSE	FALSE	FALSE	FALSE	FALSE	FALSE	FALSE	FALSE	FALSE	FALSE
cg13534536	4	7938304	p	ENSG00000196526	AFAP1	5'UTR		cytoplasm, actin cytoskeleton, focal adhesion, protein binding, phospholipid binding, actin binding, regulation of sigl transduction, cellular response to mechanical stimulus, actin filament, SH3 domain binding, SH2 domain binding	TRUE	FALSE	FALSE	FALSE	FALSE	FALSE	FALSE	FALSE	FALSE	FALSE	FALSE	FALSE
cg12244647	22	50737978	q	ENSG00000196576	PLXNB2	5'UTR	Variable	multicellular organismal development, brain development, sigl transduction, neural tube closure, regulation of protein phosphorylation, neuroblast proliferation, regulation of cell shape, regulation of Rho GTPase activity, positive regulation of axonogenesis, regulation of neuron migration, semaphorin-plexin sigling pathway, intracellular, membrane, integral to plasma membrane, protein binding, G…	FALSE	FALSE	FALSE	FALSE	FALSE	FALSE	FALSE	FALSE	FALSE	FALSE	FALSE	FALSE
cg14224203	9	139716026	q	ENSG00000196642	C9orf86	Body	Polycomb	small GTPase mediated sigl transduction, protein transport, cytoplasm, intracellular, centrosome, GTP binding, nucleus, protein binding	FALSE	FALSE	FALSE	FALSE	FALSE	FALSE	FALSE	FALSE	FALSE	FALSE	FALSE	FALSE
cg01796438	3	11312864	p	ENSG00000197548	ATG7	TSS1500	Variable	negative regulation of apoptotic process, autophagy, protein catabolic process, adult walking behavior, cellular membrane organization, post-embryonic development, cerebral cortex development, liver development, response to starvation, cellular amino acid metabolic process, pyramidal neuron development, organelle organization, cerebellar Purkinje cell layer development, central nervous system neu…	TRUE	FALSE	FALSE	FALSE	FALSE	FALSE	FALSE	FALSE	FALSE	FALSE	FALSE	FALSE
cg20875821	18	61557735	q	ENSG00000197632	SERPINB2	5'UTR		wound healing, serine-type endopeptidase inhibitor activity, negative regulation of apoptotic process, regulation of proteolysis, negative regulation of endopeptidase activity, blood coagulation, fibrinolysis, cytoplasm, plasma membrane, extracellular region, extracellular space	TRUE	FALSE	FALSE	FALSE	FALSE	FALSE	FALSE	FALSE	FALSE	FALSE	FALSE	FALSE
cg02675859	17	76227227	q	ENSG00000204278	LOC283999	TSS200	Variable	integral to membrane, tight junction, membrane, endoplasmic reticulum, apical plasma membrane, cytoplasm, structural molecule activity	FALSE	FALSE	FALSE	FALSE	FALSE	FALSE	FALSE	FALSE	FALSE	FALSE	FALSE	FALSE
cg07932199	12	112008034	q	ENSG00000204842	ATXN2	Body	Variable	cytoplasm, neuron projection morphogenesis, negative regulation of multicellular organism growth, cerebellar Purkinje cell differentiation, homeostasis of number of cells, neuromuscular process, nucleus, perinuclear region of cytoplasm, R metabolic process, regulation of translation, negative regulation of receptor interlization, cell death, stress granule assembly, R transport, cytoplasmic mR pr…	FALSE	FALSE	FALSE	FALSE	FALSE	FALSE	FALSE	FALSE	FALSE	FALSE	FALSE	FALSE
cg05171937	12	27396765	p	ENSG00000211455	STK38L	TSS1500	Active prom	protein phosphorylation, regulation of cellular component organization, cytoplasm, actin cytoskeleton, ATP binding, protein kise activity, transferase activity, transferring phosphorus-containing groups, intracellular protein kise cascade, nucleus, plasma membrane, intracellular membrane-bounded organelle, protein binding, protein serine/threonine kise activity, magnesium ion binding, actin bindi…	TRUE	FALSE	FALSE	FALSE	FALSE	FALSE	FALSE	FALSE	FALSE	FALSE	FALSE	FALSE
cg06097213	6	29717651	p	ENSG00000214922	LOC285830	TSS1500	Variable		TRUE	FALSE	FALSE	FALSE	FALSE	FALSE	FALSE	FALSE	FALSE	FALSE	FALSE	FALSE
cg03209720	6	157727126	q	ENSG00000215712	C6orf35	Body	Enhancer	integral to membrane	FALSE	FALSE	FALSE	FALSE	FALSE	FALSE	FALSE	FALSE	FALSE	FALSE	FALSE	FALSE
cg22579028	22	27056901	q	ENSG00000225783	MIAT	Body	Enhancer		TRUE	FALSE	FALSE	FALSE	FALSE	FALSE	FALSE	FALSE	FALSE	FALSE	FALSE	FALSE
cg06795216	13	44596456	q	ENSG00000233725	LOC121838	TSS200			TRUE	FALSE	FALSE	FALSE	FALSE	FALSE	FALSE	FALSE	FALSE	FALSE	FALSE	FALSE
cg03566001	8	129008054	q	ENSG00000249859	PVT1	Body	Variable		TRUE	FALSE	FALSE	FALSE	FALSE	FALSE	FALSE	FALSE	FALSE	FALSE	FALSE	FALSE
cg06246882	16	1538740	p	ENSG00000251692	C16orf38	TSS1500		extracellular region, metal ion binding	FALSE	FALSE	FALSE	FALSE	FALSE	FALSE	FALSE	FALSE	FALSE	FALSE	FALSE	FALSE
cg01269314	8	10695457	p	ENSG00000254093	PINX1	Body	Elongation	negative regulation of cell proliferation, negative regulation of telomerase activity, telomere maintence via telomerase, mitotic metaphase plate congression, regulation of telomerase activity, nucleus, cytoplasm, mitochondrion, intracellular membrane-bounded organelle, nucleolus, spindle, condensed chromosome kinetochore, chromosome, telomeric region, nuclear chromosome, kinetochore, protein bin…	FALSE	FALSE	FALSE	FALSE	FALSE	FALSE	FALSE	FALSE	FALSE	FALSE	FALSE	FALSE
cg02845204	11	71259439	q	ENSG00000254997	KRTAP5-9	TSS200		epidermis development, keratin filament	TRUE	FALSE	FALSE	FALSE	FALSE	FALSE	FALSE	FALSE	FALSE	FALSE	FALSE	FALSE
cg26542792	12	52603567	q	ENSG00000258279	LOC283404	TSS1500			FALSE	FALSE	FALSE	FALSE	FALSE	FALSE	FALSE	FALSE	FALSE	FALSE	FALSE	FALSE
cg25616968	17	79416203	q	ENSG00000266074	BAHCC1	Body	Variable	D binding	TRUE	FALSE	FALSE	FALSE	FALSE	FALSE	FALSE	FALSE	FALSE	FALSE	FALSE	FALSE
cg12617549	1	8919565	p			IGR	Enhancer		TRUE	FALSE	FALSE	FALSE	FALSE	FALSE	FALSE	FALSE	FALSE	FALSE	FALSE	FALSE
cg00085434	11	14927489	p			IGR	Polycomb		TRUE	FALSE	FALSE	FALSE	FALSE	FALSE	FALSE	FALSE	FALSE	FALSE	FALSE	FALSE
cg10702770	1	39283780	p			IGR	Variable		FALSE	FALSE	FALSE	FALSE	FALSE	FALSE	FALSE	FALSE	FALSE	FALSE	FALSE	FALSE
cg09101151	16	67581437	q			IGR	Enhancer		TRUE	FALSE	FALSE	FALSE	FALSE	FALSE	FALSE	FALSE	FALSE	FALSE	FALSE	FALSE
cg02182476	19	7538084	p		LOC100128573	Body	Elongation		TRUE	FALSE	FALSE	FALSE	FALSE	FALSE	FALSE	FALSE	FALSE	FALSE	FALSE	FALSE
cg00665106	1	201515370	q			IGR			TRUE	FALSE	FALSE	FALSE	FALSE	FALSE	FALSE	FALSE	FALSE	FALSE	FALSE	FALSE
cg00674628	14	102970251	q			IGR	Elongation		FALSE	FALSE	FALSE	FALSE	FALSE	FALSE	FALSE	FALSE	FALSE	FALSE	FALSE	FALSE
cg04899715	8	23609424	p			IGR			TRUE	FALSE	FALSE	FALSE	FALSE	FALSE	FALSE	FALSE	FALSE	FALSE	FALSE	FALSE
cg13209762	1	53882937	p			IGR			FALSE	FALSE	FALSE	FALSE	FALSE	FALSE	FALSE	FALSE	FALSE	FALSE	FALSE	FALSE
cg00929635	20	44035918	q		DBNDD2	5'UTR	Polycomb		FALSE	FALSE	FALSE	FALSE	FALSE	FALSE	FALSE	FALSE	FALSE	FALSE	FALSE	FALSE
cg00992253	14	101117521	q			IGR			TRUE	FALSE	FALSE	FALSE	FALSE	FALSE	FALSE	FALSE	FALSE	FALSE	FALSE	FALSE
cg20979815	11	94296907	q			IGR			FALSE	FALSE	FALSE	FALSE	FALSE	FALSE	FALSE	FALSE	FALSE	FALSE	FALSE	FALSE
cg05515099	3	69482656	p			IGR			TRUE	FALSE	FALSE	FALSE	FALSE	FALSE	FALSE	FALSE	FALSE	FALSE	FALSE	FALSE
cg16986748	1	154971109	q			IGR	Variable		FALSE	FALSE	FALSE	FALSE	FALSE	FALSE	FALSE	FALSE	FALSE	FALSE	FALSE	FALSE
cg01788910	21	44473568	q		CBS	3'UTR			TRUE	FALSE	FALSE	FALSE	FALSE	FALSE	FALSE	FALSE	FALSE	FALSE	FALSE	FALSE
cg12636435	5	149867965	q			IGR	Active prom		TRUE	FALSE	FALSE	FALSE	FALSE	FALSE	FALSE	FALSE	FALSE	FALSE	FALSE	FALSE
cg10824677	1	229183526	q			IGR			TRUE	FALSE	FALSE	FALSE	FALSE	FALSE	FALSE	FALSE	FALSE	FALSE	FALSE	FALSE
cg02254056	6	7911480	p		TXNDC5	TSS1500	Polycomb		FALSE	FALSE	FALSE	FALSE	FALSE	FALSE	FALSE	FALSE	FALSE	FALSE	FALSE	FALSE
cg06192961	6	32294470	p		C6orf10	Body			TRUE	FALSE	FALSE	FALSE	FALSE	FALSE	FALSE	FALSE	FALSE	FALSE	FALSE	FALSE
cg17734624	1	115634681	p			IGR	Enhancer		TRUE	FALSE	FALSE	FALSE	FALSE	FALSE	FALSE	FALSE	FALSE	FALSE	FALSE	FALSE
cg13957377	2	121099655	q			IGR	Enhancer		TRUE	FALSE	FALSE	FALSE	FALSE	FALSE	FALSE	FALSE	FALSE	FALSE	FALSE	FALSE
cg06835772	16	85296220	q			IGR			TRUE	FALSE	FALSE	FALSE	FALSE	FALSE	FALSE	FALSE	FALSE	FALSE	FALSE	FALSE
cg03012280	15	41098255	q		ZFYVE19	TSS1500	Elongation		TRUE	FALSE	FALSE	FALSE	FALSE	FALSE	FALSE	FALSE	FALSE	FALSE	FALSE	FALSE
cg11792874	14	24014501	q			IGR	Enhancer		FALSE	FALSE	FALSE	FALSE	FALSE	FALSE	FALSE	FALSE	FALSE	FALSE	FALSE	FALSE
cg03211593	11	44731693	p			IGR			TRUE	TRUE	FALSE	FALSE	FALSE	FALSE	FALSE	FALSE	FALSE	FALSE	FALSE	FALSE
cg03247944	12	3472883	p			IGR			FALSE	FALSE	FALSE	FALSE	FALSE	FALSE	FALSE	FALSE	FALSE	FALSE	FALSE	FALSE
cg05765605	16	69360307	q			IGR	Elongation		TRUE	FALSE	FALSE	FALSE	FALSE	FALSE	FALSE	FALSE	FALSE	FALSE	FALSE	FALSE
cg03401379	1	149334215	q			IGR	Variable		TRUE	FALSE	FALSE	FALSE	FALSE	FALSE	FALSE	FALSE	FALSE	FALSE	FALSE	FALSE
cg12711832	8	68258899	q			IGR	Enhancer		FALSE	FALSE	FALSE	FALSE	FALSE	FALSE	FALSE	FALSE	FALSE	FALSE	FALSE	FALSE
cg08231648	1	235011814	q			IGR	Enhancer		FALSE	FALSE	FALSE	FALSE	FALSE	FALSE	FALSE	FALSE	FALSE	FALSE	FALSE	FALSE
cg12182649	6	31381779	p		MICA	Body	Elongation		TRUE	FALSE	FALSE	FALSE	FALSE	FALSE	FALSE	FALSE	FALSE	FALSE	FALSE	FALSE
cg08259506	10	11937255	p			IGR			TRUE	FALSE	FALSE	FALSE	FALSE	FALSE	FALSE	FALSE	FALSE	FALSE	FALSE	FALSE
cg19383974	1	33463643	p			IGR	Variable		FALSE	FALSE	FALSE	FALSE	FALSE	FALSE	FALSE	FALSE	FALSE	FALSE	FALSE	FALSE
cg14866567	3	148682959	q			IGR			TRUE	FALSE	FALSE	FALSE	FALSE	FALSE	FALSE	FALSE	FALSE	FALSE	FALSE	FALSE
cg12445565	7	89951738	q			IGR			TRUE	FALSE	FALSE	FALSE	FALSE	FALSE	FALSE	FALSE	FALSE	FALSE	FALSE	FALSE
cg08438529	16	1052939	p			IGR			TRUE	FALSE	FALSE	FALSE	FALSE	FALSE	FALSE	FALSE	FALSE	FALSE	FALSE	FALSE
cg04299439	2	182547599	q			IGR	Polycomb		FALSE	FALSE	FALSE	FALSE	FALSE	FALSE	FALSE	FALSE	FALSE	FALSE	FALSE	FALSE
cg10442729	2	241585833	q			IGR			TRUE	FALSE	FALSE	FALSE	FALSE	FALSE	FALSE	FALSE	FALSE	FALSE	FALSE	FALSE
cg25414746	10	105978956	q		C10orf79	Body			TRUE	FALSE	FALSE	FALSE	FALSE	FALSE	FALSE	FALSE	FALSE	FALSE	FALSE	FALSE
cg07740599	16	524857	p		RAB11FIP3	1stExon	Variable		TRUE	FALSE	FALSE	FALSE	FALSE	FALSE	FALSE	FALSE	FALSE	FALSE	FALSE	FALSE
cg17199483	16	16042767	p		ABCC1	TSS1500	Active prom		TRUE	FALSE	FALSE	FALSE	FALSE	FALSE	FALSE	FALSE	FALSE	FALSE	FALSE	FALSE
cg13736939	7	157647241	q		PTPRN2	Body			FALSE	FALSE	FALSE	FALSE	FALSE	FALSE	FALSE	FALSE	FALSE	FALSE	FALSE	FALSE
cg04758026	2	152159591	q			IGR	Elongation		TRUE	FALSE	FALSE	FALSE	FALSE	FALSE	FALSE	FALSE	FALSE	FALSE	FALSE	FALSE
cg09298313	14	55569959	q			IGR	Enhancer		FALSE	FALSE	FALSE	FALSE	FALSE	FALSE	FALSE	FALSE	FALSE	FALSE	FALSE	FALSE
cg09338148	16	87359116	q			IGR	Elongation		TRUE	FALSE	FALSE	FALSE	FALSE	FALSE	FALSE	FALSE	FALSE	FALSE	FALSE	FALSE
cg16498504	11	2043711	p			IGR			TRUE	FALSE	FALSE	FALSE	FALSE	FALSE	FALSE	FALSE	FALSE	FALSE	FALSE	FALSE
cg09492074	15	66263624	q		MEGF11	Body			FALSE	FALSE	FALSE	FALSE	FALSE	FALSE	FALSE	FALSE	FALSE	FALSE	FALSE	FALSE
cg06915112	14	91730749	q			IGR	Polycomb		TRUE	FALSE	FALSE	FALSE	FALSE	TRUE	FALSE	FALSE	FALSE	FALSE	FALSE	FALSE
cg14474302	15	101093778	q			IGR	Active prom		TRUE	FALSE	FALSE	FALSE	FALSE	FALSE	FALSE	FALSE	FALSE	FALSE	FALSE	FALSE
cg21242009	6	6894182	p			IGR			TRUE	FALSE	FALSE	FALSE	FALSE	FALSE	FALSE	FALSE	FALSE	FALSE	FALSE	FALSE
cg26704293	12	125073750	q			IGR			TRUE	FALSE	FALSE	FALSE	FALSE	FALSE	FALSE	FALSE	FALSE	FALSE	FALSE	FALSE
cg25540871	8	38561225	p			IGR	Variable		TRUE	FALSE	FALSE	FALSE	FALSE	FALSE	FALSE	FALSE	FALSE	FALSE	FALSE	FALSE
cg07989851	15	38117466	q			IGR			TRUE	FALSE	FALSE	FALSE	FALSE	FALSE	FALSE	FALSE	FALSE	FALSE	FALSE	FALSE
cg08077617	16	55868196	q		CES1	TSS1500			TRUE	FALSE	FALSE	FALSE	FALSE	FALSE	FALSE	FALSE	FALSE	FALSE	FALSE	FALSE
cg17472111	11	75287721	q			IGR			TRUE	FALSE	FALSE	FALSE	FALSE	FALSE	FALSE	FALSE	FALSE	FALSE	FALSE	FALSE
cg14830791	6	1407935	p			IGR	Variable		FALSE	FALSE	FALSE	FALSE	FALSE	FALSE	FALSE	FALSE	FALSE	FALSE	FALSE	FALSE
cg27665985	15	66116727	q			IGR	Variable		FALSE	FALSE	FALSE	FALSE	FALSE	FALSE	FALSE	FALSE	FALSE	FALSE	FALSE	FALSE
cg17781669	5	149868359	q			IGR	Active prom		TRUE	FALSE	FALSE	FALSE	FALSE	FALSE	FALSE	FALSE	FALSE	FALSE	FALSE	FALSE
cg11334709	1	9716019	p		C1orf200	TSS1500	Active prom		TRUE	FALSE	FALSE	FALSE	FALSE	FALSE	FALSE	FALSE	FALSE	FALSE	FALSE	FALSE
cg11347165	1	17631644	p			IGR	Enhancer		TRUE	FALSE	FALSE	FALSE	FALSE	FALSE	FALSE	FALSE	FALSE	FALSE	FALSE	FALSE
cg12481212	6	44020245	p			IGR			TRUE	FALSE	FALSE	FALSE	FALSE	FALSE	FALSE	FALSE	FALSE	FALSE	FALSE	FALSE
cg19832721	17	44249866	q		KIAA1267	TSS1500	Variable		TRUE	FALSE	FALSE	FALSE	FALSE	FALSE	FALSE	FALSE	FALSE	FALSE	FALSE	FALSE
cg07285237	6	139447669	q			IGR			TRUE	FALSE	FALSE	FALSE	FALSE	FALSE	FALSE	FALSE	FALSE	FALSE	FALSE	FALSE
cg14519252	1	41397795	p			IGR			FALSE	FALSE	FALSE	FALSE	FALSE	FALSE	FALSE	FALSE	FALSE	FALSE	FALSE	FALSE
cg13595143	9	472966	p			IGR			TRUE	FALSE	FALSE	FALSE	FALSE	FALSE	FALSE	FALSE	FALSE	FALSE	FALSE	FALSE
cg21422164	13	114770148	q		RASA3	Body	Elongation		TRUE	FALSE	FALSE	FALSE	FALSE	FALSE	FALSE	FALSE	FALSE	FALSE	FALSE	FALSE
cg15709265	3	32820135	p			IGR	Variable		TRUE	FALSE	FALSE	FALSE	FALSE	FALSE	FALSE	FALSE	FALSE	FALSE	FALSE	FALSE
cg19002941	8	641497	p		ERICH1	Body	Elongation		TRUE	FALSE	FALSE	FALSE	FALSE	FALSE	FALSE	FALSE	FALSE	FALSE	FALSE	FALSE
cg16103421	15	102068632	q			IGR	Variable		TRUE	FALSE	FALSE	FALSE	FALSE	FALSE	FALSE	FALSE	FALSE	FALSE	FALSE	FALSE
cg14832378	14	59038939	q			IGR	Variable		TRUE	FALSE	FALSE	FALSE	FALSE	FALSE	FALSE	FALSE	FALSE	FALSE	FALSE	FALSE
cg24500630	11	110436181	q			IGR			FALSE	FALSE	FALSE	FALSE	FALSE	FALSE	FALSE	FALSE	FALSE	FALSE	FALSE	FALSE
cg20654462	15	93580092	q			IGR	Variable		TRUE	FALSE	FALSE	FALSE	FALSE	FALSE	FALSE	FALSE	FALSE	FALSE	FALSE	FALSE
cg24616539	11	31848828	p			IGR			FALSE	FALSE	FALSE	FALSE	FALSE	FALSE	FALSE	FALSE	FALSE	FALSE	FALSE	FALSE
cg18040878	12	54409229	q		HOXC4	TSS1500			FALSE	FALSE	FALSE	FALSE	FALSE	FALSE	FALSE	FALSE	FALSE	FALSE	FALSE	FALSE
cg16955336	2	10689015	p			IGR			TRUE	FALSE	FALSE	FALSE	FALSE	FALSE	FALSE	FALSE	FALSE	FALSE	FALSE	FALSE
cg21150839	20	62209634	q			IGR	Variable		TRUE	FALSE	FALSE	FALSE	FALSE	FALSE	FALSE	FALSE	FALSE	FALSE	FALSE	FALSE
cg11882377	8	145654780	q		VPS28	TSS1500	Active prom		TRUE	FALSE	FALSE	FALSE	FALSE	FALSE	FALSE	FALSE	FALSE	FALSE	FALSE	FALSE
cg17053201	6	29593246	p		GABBR1	Body	Enhancer		TRUE	FALSE	FALSE	FALSE	FALSE	FALSE	FALSE	FALSE	FALSE	FALSE	FALSE	FALSE
cg17237951	1	180922636	q			IGR	Variable		TRUE	FALSE	FALSE	FALSE	FALSE	FALSE	FALSE	FALSE	FALSE	FALSE	FALSE	FALSE
cg13746813	6	14911904	p			IGR	Enhancer		TRUE	FALSE	FALSE	FALSE	FALSE	FALSE	FALSE	FALSE	FALSE	FALSE	FALSE	FALSE
cg21956614	4	129439073	q			IGR			TRUE	FALSE	FALSE	FALSE	FALSE	FALSE	FALSE	FALSE	FALSE	FALSE	FALSE	FALSE
cg20551756	15	40803416	q			IGR	Polycomb		FALSE	FALSE	FALSE	FALSE	FALSE	FALSE	FALSE	FALSE	FALSE	FALSE	FALSE	FALSE
cg13001844	5	1513791	p		LPCAT1	Body	Enhancer		FALSE	FALSE	FALSE	FALSE	FALSE	FALSE	FALSE	FALSE	FALSE	FALSE	FALSE	FALSE
cg16415939	1	236083208	q			IGR	Variable		FALSE	FALSE	FALSE	FALSE	FALSE	FALSE	FALSE	FALSE	FALSE	FALSE	FALSE	FALSE
cg13227806	3	113811946	q			IGR			TRUE	FALSE	FALSE	FALSE	FALSE	FALSE	FALSE	FALSE	FALSE	FALSE	FALSE	FALSE
cg16688112	16	88922774	q		GALNS	Body	Active prom		FALSE	FALSE	FALSE	FALSE	FALSE	FALSE	FALSE	FALSE	FALSE	FALSE	FALSE	FALSE
cg24842334	7	157647224	q		PTPRN2	Body			FALSE	FALSE	FALSE	FALSE	FALSE	FALSE	FALSE	FALSE	FALSE	FALSE	FALSE	FALSE
cg18159802	11	123309227	q			IGR	Variable		FALSE	FALSE	FALSE	FALSE	FALSE	FALSE	FALSE	FALSE	FALSE	FALSE	FALSE	FALSE
cg22883919	12	48154459	q			IGR	Elongation		TRUE	FALSE	FALSE	FALSE	FALSE	FALSE	FALSE	FALSE	FALSE	FALSE	FALSE	FALSE
cg24330347	15	39609296	q			IGR			TRUE	FALSE	FALSE	FALSE	FALSE	FALSE	FALSE	FALSE	FALSE	FALSE	FALSE	FALSE
cg18568145	1	155225764	q		FAM189B	TSS1500	Active prom		FALSE	FALSE	FALSE	FALSE	FALSE	FALSE	FALSE	FALSE	FALSE	FALSE	FALSE	FALSE
cg12031275	15	101093834	q			IGR	Active prom		TRUE	FALSE	FALSE	FALSE	FALSE	FALSE	FALSE	FALSE	FALSE	FALSE	FALSE	FALSE
cg21526750	14	23291749	q			IGR	Variable		TRUE	FALSE	FALSE	FALSE	FALSE	FALSE	FALSE	FALSE	FALSE	FALSE	FALSE	FALSE
cg17904988	1	161168451	q		NDUFS2	TSS1500	Variable		FALSE	FALSE	FALSE	FALSE	FALSE	FALSE	FALSE	FALSE	FALSE	FALSE	FALSE	FALSE
cg19312314	21	44473962	q		CBS	3'UTR			TRUE	FALSE	FALSE	FALSE	FALSE	FALSE	FALSE	FALSE	FALSE	FALSE	FALSE	FALSE
cg24347562	19	839678	p		PRTN3	TSS1500	Enhancer		TRUE	FALSE	FALSE	FALSE	FALSE	FALSE	FALSE	FALSE	FALSE	FALSE	FALSE	FALSE
cg26821681	8	125827396	q			IGR	Variable		TRUE	FALSE	FALSE	FALSE	FALSE	FALSE	FALSE	FALSE	FALSE	FALSE	FALSE	FALSE
cg14628343	8	58788163	q			IGR			FALSE	FALSE	FALSE	FALSE	FALSE	FALSE	FALSE	FALSE	FALSE	FALSE	FALSE	FALSE
cg22312904	8	144639260	q		GSDMD	TSS1500	Elongation		TRUE	FALSE	FALSE	FALSE	FALSE	FALSE	FALSE	FALSE	FALSE	FALSE	FALSE	FALSE
cg26306976	2	9564901	p		ITGB1BP1	TSS1500	Variable		TRUE	FALSE	FALSE	FALSE	FALSE	FALSE	FALSE	FALSE	FALSE	FALSE	FALSE	FALSE
cg25755851	1	9335794	p			IGR	Elongation		TRUE	FALSE	FALSE	FALSE	FALSE	FALSE	FALSE	FALSE	FALSE	FALSE	FALSE	FALSE
cg27203560	3	193629645	q			IGR			TRUE	FALSE	FALSE	FALSE	FALSE	FALSE	FALSE	FALSE	FALSE	FALSE	FALSE	FALSE
cg17342247	17	3540594	p		CTNS	5'UTR	Active prom		TRUE	FALSE	FALSE	FALSE	FALSE	FALSE	FALSE	FALSE	FALSE	FALSE	FALSE	FALSE
cg20529923	11	32110187	p			IGR			FALSE	FALSE	FALSE	FALSE	FALSE	FALSE	FALSE	FALSE	FALSE	FALSE	FALSE	FALSE
cg27278668	10	6452060	p			IGR	Variable		FALSE	FALSE	FALSE	FALSE	FALSE	FALSE	FALSE	FALSE	FALSE	FALSE	FALSE	FALSE
cg26269286	14	103848982	q			IGR			TRUE	FALSE	FALSE	FALSE	FALSE	FALSE	FALSE	FALSE	FALSE	FALSE	FALSE	FALSE

## Sheet: T cells
Probe ID	Chr	Location	Arm	Ensembl ID	HGNC symbol	Feature	Chromatin state	GO term	Genotype	Age	Sex	BMI	Alcohol	Lymphocyte count	Lymphocyte percentage	Maximum temperature	Minimum temperature	Daylight
cg23682634	12	16148947	p	ENSG00000023697	DERA	Body	Variable	deoxyribonucleotide catabolic process, deoxyribose phosphate catabolic process, deoxyribonucleoside catabolic process, cellular_component, cytoplasm, lyase activity, deoxyribose-phosphate aldolase activity,	FALSE	FALSE	FALSE	FALSE	FALSE	FALSE	FALSE	FALSE	FALSE	FALSE
cg18650626	7	1914073	p	ENSG00000002822	MAD1L1	Body	Variable	nucleus, cytoplasm, mitochondrion, actin cytoskeleton, cell division, mitotic cell cycle, cell cycle checkpoint, mitotic prometaphase, mitotic metaphase, M phase of mitotic cell cycle, mitotic cell cycle checkpoint, mitotic aphase, mitotic cell cycle spindle assembly checkpoint, mitotic telophase, cytosol, centrosome, spindle, nuclear pore, condensed chromosome kinetochore, kinetochore, protein b…	TRUE	FALSE	FALSE	FALSE	FALSE	FALSE	FALSE	FALSE	FALSE	FALSE
cg25017777	1	9298817	p	ENSG00000049239	H6PD	5'UTR	Variable	oxidation-reduction process, carbohydrate metabolic process, glucose metabolic process, pentose-phosphate shunt, response to alcohol, DP metabolic process, endoplasmic reticulum lumen, intracellular membrane-bounded organelle, mitochondrion, cytoplasm, DP binding, glucose-6-phosphate dehydrogese activity, 6-phosphogluconolactose activity, glucose 1-dehydrogese [D(P)] activity, carbohydrate binding	FALSE	TRUE	FALSE	FALSE	FALSE	FALSE	FALSE	FALSE	FALSE	FALSE
cg24038192	7	139320507	q	ENSG00000064393	HIPK2	Body	Variable	negative regulation of transcription from R polymerase II promoter, positive regulation of transcription, D-dependent, eye development, positive regulation of transcription from R polymerase II promoter, adult walking behavior, positive regulation of cell proliferation, neuron differentiation, reti layer formation, protein phosphorylation, positive regulation of angiogenesis, smoothened sigling p…	FALSE	FALSE	FALSE	FALSE	FALSE	FALSE	FALSE	FALSE	FALSE	FALSE
cg18304704	19	18229454	p	ENSG00000099308	MAST3	Body	Active prom	protein phosphorylation, protein binding, ATP binding, protein serine/threonine kise activity, magnesium ion binding, protein kise activity, protein tyrosine kise activity, transferase activity, transferring phosphorus-containing groups	FALSE	TRUE	FALSE	FALSE	FALSE	FALSE	FALSE	FALSE	FALSE	FALSE
cg01746044	22	30234775	q	ENSG00000100325	ASCC2	TSS1500	Active prom	transcription, D-dependent, regulation of transcription, D-dependent, protein binding	FALSE	FALSE	FALSE	FALSE	FALSE	FALSE	FALSE	FALSE	FALSE	FALSE
cg09798090	13	47472140	q	ENSG00000102468	HTR2A	TSS1500		G-protein coupled receptor sigling pathway, positive regulation of cell proliferation, response to drug, response to stress, aging, sleep, syptic transmission, positive regulation of vasoconstriction, positive regulation of MAP kise activity, negative regulation of potassium ion transport, sensory perception of pain, release of sequestered calcium ion into cytosol, temperature homeostasis, memory…	TRUE	FALSE	FALSE	FALSE	FALSE	FALSE	FALSE	FALSE	FALSE	FALSE
cg13843266	9	38069959	p	ENSG00000107338	SHB	TSS1500	Active prom	apoptotic process, cell differentiation, angiogenesis, sigl transduction, B cell proliferation, cytoplasm, plasma membrane, protein binding, glycoprotein binding, SH3/SH2 adaptor activity	FALSE	FALSE	FALSE	FALSE	FALSE	FALSE	FALSE	FALSE	FALSE	FALSE
cg02082571	12	8276718	p	ENSG00000111729	CLEC4A	Body	Variable	inte immune response, cell adhesion, cell surface receptor sigling pathway, integral to plasma membrane, carbohydrate binding, transmembrane sigling receptor activity	FALSE	TRUE	FALSE	FALSE	FALSE	FALSE	FALSE	FALSE	FALSE	FALSE
cg16585234	1	25944802	p	ENSG00000117643	MAN1C1	1stExon	Active prom	cellular protein metabolic process, protein N-linked glycosylation, protein N-linked glycosylation via asparagine, post-translatiol protein modification, membrane, Golgi membrane, integral to Golgi membrane, calcium ion binding, mannosyl-oligosaccharide 1,2-alpha-mannosidase activity	FALSE	TRUE	FALSE	FALSE	FALSE	FALSE	FALSE	FALSE	FALSE	FALSE
cg24761195	6	150184345	q	ENSG00000120256	LRP11	Body	Variable	integral to membrane, protein binding	FALSE	TRUE	FALSE	FALSE	FALSE	FALSE	FALSE	FALSE	FALSE	FALSE
cg18734877	8	27297419	p	ENSG00000120899	PTK2B	Body	Elongation	apoptotic process, negative regulation of cell proliferation, negative regulation of apoptotic process, peptidyl-tyrosine phosphorylation, positive regulation of cell proliferation, angiogenesis, sigl transduction, response to hypoxia, response to drug, protein phosphorylation, regulation of cell shape, response to stress, response to mechanical stimulus, response to cAMP, integrin-mediated sigli…	TRUE	TRUE	FALSE	FALSE	FALSE	FALSE	FALSE	FALSE	FALSE	FALSE
cg16145216	1	42385662	p	ENSG00000127124	HIVEP3	TSS1500	Active prom	transcription, D-dependent, positive regulation of transcription, D-dependent, nucleus, cytoplasm, intracellular, D binding, zinc ion binding	TRUE	FALSE	FALSE	FALSE	FALSE	FALSE	FALSE	FALSE	FALSE	FALSE
cg23666844	7	151137882	q	ENSG00000127377	CRYGN	TSS1500	Variable		TRUE	FALSE	FALSE	FALSE	FALSE	FALSE	FALSE	FALSE	FALSE	FALSE
cg06561886	19	10736299	p	ENSG00000129353	SLC44A2	5'UTR	Variable	, transmembrane transport, small molecule metabolic process, positive regulation of I-kappaB kise/NF-kappaB cascade, sigl transduction, phospholipid metabolic process, choline transport, glycerophospholipid biosynthetic process, phosphatidylcholine biosynthetic process, integral to membrane, plasma membrane, sigl transducer activity, choline transmembrane transporter activity	FALSE	TRUE	FALSE	FALSE	FALSE	FALSE	FALSE	FALSE	FALSE	FALSE
cg06763375	16	89025547	q	ENSG00000129993	CBFA2T3	Body		transcription, D-dependent, cell proliferation, positive regulation of transcription from R polymerase II promoter, regulation of transcription, D-dependent, granulocyte differentiation, intracellular, Golgi membrane, nucleolus, nucleoplasm, sequence-specific D binding transcription factor activity, zinc ion binding, protein binding, chromatin binding	TRUE	FALSE	FALSE	FALSE	FALSE	FALSE	FALSE	FALSE	FALSE	FALSE
cg08422803	21	46341067	q	ENSG00000160255	ITGB2	TSS200	Active prom	regulation of immune response, apoptotic process, multicellular organismal development, inflammatory response, cell adhesion, cell-matrix adhesion, regulation of cell shape, integrin-mediated sigling pathway, cell-cell sigling, regulation of peptidyl-tyrosine phosphorylation, leukocyte migration, blood coagulation, neutrophil chemotaxis, leukocyte cell-cell adhesion, plasma membrane, membrane, in…	TRUE	FALSE	FALSE	FALSE	FALSE	FALSE	FALSE	FALSE	FALSE	FALSE
cg17970341	11	68139725	q	ENSG00000162337	LRP5	Body		positive regulation of transcription, D-dependent, positive regulation of fat cell differentiation, adipose tissue development, positive regulation of transcription from R polymerase II promoter, branching involved in mammary gland duct morphogenesis, positive regulation of cell proliferation, Wnt receptor sigling pathway involved in dorsal/ventral axis specification, canonical Wnt receptor sigli…	TRUE	FALSE	FALSE	FALSE	FALSE	FALSE	FALSE	FALSE	FALSE	FALSE
cg08130175	1	20512143	p	ENSG00000162543	UBXN10	TSS1500	Variable	protein binding	FALSE	TRUE	FALSE	FALSE	FALSE	FALSE	FALSE	FALSE	FALSE	FALSE
cg05504759	3	52087583	p	ENSG00000164086	DUSP7	Body	Active prom	inte immune response, Toll sigling pathway, protein dephosphorylation, peptidyl-tyrosine dephosphorylation, toll-like receptor sigling pathway, dephosphorylation, ictivation of MAPK activity, negative regulation of MAP kise activity, stress-activated MAPK cascade, nerve growth factor receptor sigling pathway, toll-like receptor 4 sigling pathway, MyD88-dependent toll-like receptor sigling pathway…	FALSE	TRUE	FALSE	FALSE	FALSE	FALSE	FALSE	FALSE	FALSE	FALSE
cg15003208	3	52189217	p	ENSG00000164087	WDR51A	TSS1500	Active prom	cytoplasm, centrosome, centriole, microtubule basal body, protein binding	TRUE	TRUE	FALSE	FALSE	FALSE	FALSE	FALSE	FALSE	FALSE	FALSE
cg07080372	11	796607	p	ENSG00000177542	SLC25A22	TSS1500	Active prom	transmembrane transport, L-glutamate transport, integral to membrane, nucleus, mitochondrion, mitochondrial inner membrane, symporter activity, L-glutamate transmembrane transporter activity, transport	FALSE	TRUE	FALSE	FALSE	FALSE	FALSE	FALSE	FALSE	FALSE	FALSE
cg20979296	4	169401717	q	ENSG00000181381	DDX60L	TSS200	Active prom	R binding, ATP binding, nucleic acid binding, ATP-dependent helicase activity, helicase activity, D binding, hydrolase activity	FALSE	FALSE	FALSE	FALSE	FALSE	FALSE	FALSE	FALSE	FALSE	FALSE
cg27064708	14	69030612	q	ENSG00000182185	RAD51L1	Body	Variable	D repair, D replication, D metabolic process, SOS response, nucleotide binding, D binding, ATP binding, single-stranded D binding, nucleoside-triphosphatase activity, D-dependent ATPase activity, D helicase activity, reciprocal meiotic recombition, D recombition, blood coagulation, nucleus, nucleoplasm, protein binding	FALSE	TRUE	FALSE	FALSE	FALSE	FALSE	FALSE	FALSE	FALSE	FALSE
cg21101720	17	27940509	q	ENSG00000198720	ANKRD13B	Body	Variable	protein binding	FALSE	FALSE	FALSE	FALSE	FALSE	FALSE	FALSE	FALSE	FALSE	FALSE
cg01475207	20	62672481	q			IGR	Variable		TRUE	FALSE	FALSE	FALSE	FALSE	FALSE	FALSE	FALSE	FALSE	FALSE
cg11523799	6	43479817	p		C6orf154	TSS1500	Elongation		FALSE	FALSE	FALSE	FALSE	FALSE	FALSE	FALSE	FALSE	FALSE	FALSE
cg11792075	6	53412972	p			IGR	Active prom		FALSE	FALSE	FALSE	FALSE	FALSE	FALSE	FALSE	FALSE	FALSE	FALSE
cg03249590	12	57040199	q		SNORD59A	TSS1500	Active prom		FALSE	FALSE	FALSE	FALSE	FALSE	FALSE	FALSE	FALSE	FALSE	FALSE
cg03736781	7	158784655	q			IGR			FALSE	FALSE	FALSE	FALSE	FALSE	FALSE	FALSE	FALSE	FALSE	FALSE
cg13520651	11	60789647	q			IGR	Variable		TRUE	FALSE	FALSE	FALSE	FALSE	FALSE	FALSE	FALSE	FALSE	FALSE
cg19051117	19	21767566	p			IGR	Variable		TRUE	FALSE	FALSE	FALSE	FALSE	FALSE	FALSE	FALSE	FALSE	FALSE
cg06679265	12	57040204	q		SNORD59A	TSS1500	Variable		FALSE	FALSE	FALSE	FALSE	FALSE	FALSE	FALSE	FALSE	FALSE	FALSE
cg14449910	11	2919689	p		SLC22A18AS	Body	Enhancer		TRUE	FALSE	FALSE	FALSE	FALSE	FALSE	FALSE	FALSE	FALSE	FALSE
cg20826277	7	130130478	q		MESTIT1	Body	Variable		FALSE	FALSE	FALSE	FALSE	FALSE	FALSE	FALSE	FALSE	FALSE	FALSE
cg15448372	2	129226666	q			IGR			FALSE	FALSE	FALSE	FALSE	FALSE	FALSE	FALSE	FALSE	FALSE	FALSE
cg16123269	6	30135113	p		TRIM15	Body			FALSE	FALSE	FALSE	FALSE	FALSE	FALSE	FALSE	FALSE	FALSE	FALSE
cg21743649	11	3820252	p		PGAP2	Body	Variable		FALSE	FALSE	FALSE	FALSE	FALSE	FALSE	FALSE	FALSE	FALSE	FALSE
cg11284582	20	62270540	q			IGR	Active prom		FALSE	TRUE	FALSE	FALSE	FALSE	FALSE	FALSE	FALSE	FALSE	FALSE
cg23195373	19	45954891	q			IGR	Variable		FALSE	FALSE	FALSE	FALSE	FALSE	FALSE	FALSE	FALSE	FALSE	FALSE
cg25247558	6	2940619	p			IGR	Active prom		TRUE	FALSE	FALSE	FALSE	FALSE	FALSE	FALSE	FALSE	FALSE	FALSE
cg13007871	6	30458519	p		HLA-E	Body	Active prom		FALSE	TRUE	FALSE	FALSE	FALSE	FALSE	FALSE	FALSE	FALSE	FALSE
cg13440692	1	1186357	p			IGR	Variable		TRUE	FALSE	FALSE	FALSE	FALSE	FALSE	FALSE	FALSE	FALSE	FALSE
cg14017402	2	86225602	p			IGR	Variable		TRUE	FALSE	FALSE	FALSE	FALSE	FALSE	FALSE	FALSE	FALSE	FALSE
cg19628934	14	77499391	q			IGR	Active prom		FALSE	FALSE	FALSE	FALSE	FALSE	FALSE	FALSE	FALSE	FALSE	FALSE
cg18614702	10	72215990	q			IGR			TRUE	FALSE	FALSE	FALSE	FALSE	FALSE	FALSE	FALSE	FALSE	FALSE
cg19577671	19	42782524	q			IGR	Variable		FALSE	FALSE	FALSE	FALSE	FALSE	FALSE	FALSE	FALSE	FALSE	FALSE

## Sheet: Monocytes + neutrophils
Probe ID	Chr	Location	Arm	Ensembl ID	HGNC symbol	Feature	Chromatin state monocytes	Chromatin state neutrophils	GO term
cg22146642	7	2196808	p	ENSG00000002822	MAD1L1	Body	Elongation	Elongation	nucleus, cytoplasm, mitochondrion, actin cytoskeleton, cell division, mitotic cell cycle, cell cycle checkpoint, mitotic prometaphase, mitotic metaphase, M phase of mitotic cell cycle, mitotic cell cycle checkpoint, mitotic aphase, mitotic cell cycle spindle assembly checkpoint, mitotic telophase, cytosol, centrosome, spindle, nuclear pore, condensed chromosome kinetochore, kinetochore, protein b…
cg24620463	7	95917902	q	ENSG00000004864	SLC25A13	Body	Elongation	Variable	small molecule metabolic process, transport, carbohydrate metabolic process, ATP biosynthetic process, glucose metabolic process, gluconeogenesis, response to calcium ion, L-glutamate transport, malate-aspartate shuttle, cellular respiration, aspartate transport, mitochondrion, mitochondrial inner membrane, integral to plasma membrane, transporter activity, calcium ion binding, L-aspartate transm…
cg12252069	7	26897597	p	ENSG00000005020	SKAP2	Body	Variable	Enhancer	negative regulation of cell proliferation, sigl transduction, protein complex assembly, B cell activation, cytoplasm, plasma membrane, cytosol, protein binding, phospholipid binding, SH3/SH2 adaptor activity,
cg23688817	7	87105293	q	ENSG00000005471	ABCB4	TSS1500	Polycomb	Variable	transmembrane transport, cellular lipid metabolic process, small molecule metabolic process, lipid metabolic process, response to drug, transport, response to glucocorticoid stimulus, integral to membrane, plasma membrane, membrane, Golgi membrane, integral to plasma membrane, apical plasma membrane, intercellular caliculus, nucleotide binding, ATP binding, kise activity, ATPase activity, ATPase …
cg09756225	7	73894999	q	ENSG00000006704	GTF2IRD1	5'UTR	Variable		regulation of transcription, D-dependent, embryo development, nucleus, cytoplasm, D binding, sequence-specific D binding transcription factor activity, R polymerase II distal enhancer sequence-specific D binding transcription factor activity,
cg21829420	17	10277058	p	ENSG00000006788	MYH13	TSS1500			muscle contraction, myosin filament, myosin complex, myofibril, muscle myosin complex, protein binding, ATP binding, actin binding, calmodulin binding, motor activity, microfilament motor activity, cellular response to starvation
cg15404791	6	16147669	p	ENSG00000007944	MYLIP	3'UTR	Elongation	Elongation	protein ubiquitition, cholesterol homeostasis, nervous system development, protein ubiquitition involved in ubiquitin-dependent protein catabolic process, positive regulation of protein catabolic process, cellular component movement, protein destabilization, negative regulation of low-density lipoprotein particle clearance, regulation of low-density lipoprotein particle receptor catabolic process…
cg20776891	8	134467835	q	ENSG00000008513	ST3GAL1	3'UTR	Elongation	Elongation	O-glycan processing, small molecule metabolic process, cellular protein modification process, carbohydrate metabolic process, protein phosphorylation, protein glycosylation, cellular protein metabolic process, glycosaminoglycan metabolic process, post-translatiol protein modification, keratan sulfate biosynthetic process, keratan sulfate metabolic process, extracellular region, Golgi membrane, Go…
cg15470736	7	157056012	q	ENSG00000009335	UBE3C	Body	Elongation	Elongation	protein polyubiquitition, cellular protein modification process, protein ubiquitition involved in ubiquitin-dependent protein catabolic process, nucleus, cytoplasm, intracellular, proteasome complex, protein binding, ubiquitin-protein ligase activity,
cg04562776	6	53211284	p	ENSG00000012660	ELOVL5	5'UTR	Elongation	Enhancer	triglyceride biosynthetic process, fatty acid elongation, polyunsaturated fatty acid, long-chain fatty-acyl-CoA biosynthetic process, very long-chain fatty acid biosynthetic process, cellular lipid metabolic process, small molecule metabolic process, fatty acid elongation, monounsaturated fatty acid, unsaturated fatty acid metabolic process, alpha-linolenic acid metabolic process, linoleic acid m…
cg01395754	2	178408388	q	ENSG00000018510	AGPS	3'UTR	Variable	Elongation	oxidation-reduction process, cellular lipid metabolic process, small molecule metabolic process, lipid biosynthetic process, response to chemical stimulus, ether lipid biosynthetic process, mitochondrion, intracellular membrane-bounded organelle, peroxisomal membrane, peroxisome, peroxisomal matrix, oxidoreductase activity, catalytic activity, flavin adenine dinucleotide binding, UDP-N-acetylmura…
cg03174294	8	37654681	p	ENSG00000020181	GPR124	5'UTR	Variable	Polycomb	protein binding, G-protein coupled receptor sigling pathway, neuropeptide sigling pathway, central nervous system development, cell surface receptor sigling pathway, endothelial cell migration, sprouting angiogenesis, regulation of angiogenesis, regulation of chemotaxis, integral to membrane, plasma membrane, membrane, G-protein coupled receptor activity, transmembrane sigling receptor activity
cg26339180	20	55043319	q	ENSG00000022277	C20orf43	TSS1500	Active prom	Active prom	biological_process, cellular_component, molecular_function
cg03144560	20	55043299	q	ENSG00000022277	C20orf43	TSS1500	Active prom	Active prom	biological_process, cellular_component, molecular_function
cg23210303	11	35159136	p	ENSG00000026508	CD44	TSS1500			negative regulation of apoptotic process, small molecule metabolic process, cell adhesion, cell-matrix adhesion, carbohydrate metabolic process, Wnt receptor sigling pathway, cell-cell adhesion, branching involved in ureteric bud morphogenesis, positive regulation of peptidyl-serine phosphorylation, negative regulation of cysteine-type endopeptidase activity involved in apoptotic process, cytokin…
cg06995810	5	157079468	q	ENSG00000039600	SOX30	TSS200	Variable		transcription, D-dependent, spermatogenesis, regulation of transcription, D-dependent, transcription from R polymerase II promoter, regulation of transcription from R polymerase II promoter, response to corticosteroid stimulus, nucleus, protein binding, sequence-specific D binding, sequence-specific D binding R polymerase II transcription factor activity
cg19550439	5	64470134	q	ENSG00000049192	ADAMTS6	Body			proteolysis, proteiceous extracellular matrix, extracellular matrix, metalloendopeptidase activity, zinc ion binding, metallopeptidase activity, peptidase activity
cg16660591	3	121262243	q	ENSG00000051341	POLQ	Body	Elongation	Elongation	D repair, D replication, nucleoplasm, D binding, ATP binding, nucleic acid binding, ATP-dependent helicase activity, D-directed D polymerase activity, helicase activity, damaged D binding, single-stranded D-dependent ATPase activity
cg03899322	6	34861541	p	ENSG00000064999	ANKS1A	Body	Elongation	Elongation	substrate-dependent cell migration, ephrin receptor sigling pathway, neuron remodeling, nucleus, cytoplasm, neuron projection, protein binding, ephrin receptor binding
cg13453711	1	212482804	q	ENSG00000066027	PPP2R5A	Body	Variable	Variable	sigl transduction, positive regulation of protein dephosphorylation, negative regulation of establishment of protein localization to plasma membrane, negative regulation of lipid kise activity, nucleus, cytoplasm, membrane, chromosome, centromeric region, M band, protein phosphatase type 2A complex, Z disc, protein binding, kise binding, protein phosphatase type 2A regulator activity, binding
cg19923114	2	80247297	p	ENSG00000066032	CTN2	Body			axonogenesis, cell adhesion, cell-cell adhesion, dendrite morphogenesis, brain morphogenesis, radial glia guided migration of Purkinje cell, regulation of sypse structural plasticity, prepulse inhibition, muscle cell differentiation, positive regulation of muscle cell differentiation, cytoplasm, cytosol, axon, basolateral plasma membrane, adherens junction, actin cytoskeleton, lamellipodium, cell…
cg05226292	8	71520850	q	ENSG00000067167	TRAM1	TSS200	Active prom	Active prom	integral to membrane, translation, gene expression, cellular protein metabolic process, cotranslatiol protein targeting to membrane, SRP-dependent cotranslatiol protein targeting to membrane, virus-host interaction, endoplasmic reticulum membrane, endoplasmic reticulum, protein binding, receptor activity
cg09386807	3	50375496	p	ENSG00000068028	RASSF1	TSS1500	Active prom	Active prom	sigl transduction, cell cycle arrest, negative regulation of cell cycle arrest, positive regulation of protein ubiquitition, response to D damage stimulus, Ras protein sigl transduction, protein stabilization, nucleus, cytoplasm, plasma membrane, microtubule, microtubule cytoskeleton, spindle pole, microtubule organizing center, zinc ion binding, protein binding, identical protein binding, protei…
cg08405910	2	106501075	q	ENSG00000071051	NCK2	Body	Elongation	Elongation	axon guidance, negative regulation of cell proliferation, positive regulation of transcription from R polymerase II promoter, actin filament organization, sigl transduction, regulation of translation, positive regulation of actin filament polymerization, T cell activation, cell migration, lamellipodium assembly, positive regulation of T cell proliferation, sigl complex assembly, epidermal growth …
cg06993413	15	65810204	q	ENSG00000074603	DPP8	TSS200	Enhancer	Active prom	proteolysis, immune response, nucleus, cytoplasm, membrane, aminopeptidase activity, serine-type peptidase activity, dipeptidyl-peptidase activity
cg03177593	3	171890144	q	ENSG00000075420	FNDC3B	Body	Elongation	Elongation	positive regulation of fat cell differentiation, integral to membrane, endoplasmic reticulum, protein binding
cg12870014	12	110450643	q	ENSG00000076513	ANKRD13A	Body	Enhancer	Variable	protein binding
cg23256466	10	104159199	q	ENSG00000077150	NFKB2	Body	Active prom	Active prom	transcription, D-dependent, inte immune response, regulation of transcription, D-dependent, sigl transduction, Toll sigling pathway, extracellular matrix organization, positive regulation of NF-kappaB transcription factor activity, toll-like receptor sigling pathway, spleen development, germil center formation, positive regulation of type I interferon production, toll-like receptor 4 sigling path…
cg04245630	1	202317365	q	ENSG00000077157	PPP1R12B	TSS1500	Variable	Variable	sigl transduction, positive regulation of catalytic activity, regulation of muscle contraction, cytoplasm, plasma membrane, actin cytoskeleton, protein binding, enzyme activator activity
cg02792602	2	218808859	q	ENSG00000079308	TNS1	TSS200			fibroblast migration, cell-substrate junction assembly, cytoplasm, cytoskeleton, focal adhesion, cell-substrate junction, protein binding, actin binding, intracellular sigl transduction, intracellular, metal ion binding
cg11255039	16	29801946	p	ENSG00000079616	KIF22	TSS200	Active prom	Active prom	D repair, microtubule-based movement, nucleus, cytoplasm, spindle, microtubule, chromatin, focal adhesion, microtubule associated complex, D binding, ATP binding, microtubule motor activity, mitosis, blood coagulation, antigen processing and presentation of exogenous peptide antigen via MHC class II, cytosol, kinetochore
cg01051047	3	122628121	q	ENSG00000082684	SEMA5B	3'UTR			cell differentiation, multicellular organismal development, nervous system development, integral to membrane, membrane, protein binding, receptor activity
cg09483043	2	224810846	q	ENSG00000085449	WDFY1	TSS1500	Elongation	Variable	biological_process, nucleus, cytosol, early endosome, zinc ion binding, protein binding, metal ion binding, 1-phosphatidylinositol binding
cg19393587	2	70106252	p	ENSG00000087338	GMCL1	3'UTR	Elongation	Elongation	cell differentiation, multicellular organismal development, spermatogenesis, regulation of transcription, D-dependent, nuclear envelope, nuclear matrix, protein binding
cg03019505	22	26898513	q	ENSG00000100109	TFIP11	Body	Elongation	Elongation	biomineral tissue development, regulation of transcription, D-dependent, R processing, mR splicing, via spliceosome, nucleus, cytoplasm, proteiceous extracellular matrix, spliceosomal complex, nuclear speck, catalytic step 2 spliceosome, D binding, nucleic acid binding, protein binding
cg01959435	22	39759957	q	ENSG00000100321	SYNGR1	TSS1500	Elongation	Elongation	regulation of short-term neurol syptic plasticity, regulation of long-term neurol syptic plasticity, protein targeting, integral to membrane, cell junction, melanosome, syptic vesicle membrane, syptic vesicle
cg02210038	22	36648404	q	ENSG00000100342	APOL1	TSS1500			inte immune response, cholesterol metabolic process, chloride transport, lipid transport, lipoprotein metabolic process, cytolysis, killing of cells of other organism, extracellular region, extracellular space, intrinsic to membrane, high-density lipoprotein particle, very-low-density lipoprotein particle, protein binding, chloride channel activity, lipid binding
cg14029663	14	50582909	q	ENSG00000100483	C14orf138	Body	Active prom	Active prom	biological_process, cellular_component, molecular_function, methyltransferase activity
cg15511401	20	13798846	p	ENSG00000101247	C20orf7	Body	Elongation	Elongation	metabolic process, mitochondrial respiratory chain complex I assembly, extrinsic to mitochondrial inner membrane, mitochondrion, molecular_function, methyltransferase activity
cg03449621	15	83351564	q	ENSG00000103723	AP3B2	Body			intracellular protein transport, vesicle-mediated transport, endocytosis, post-Golgi vesicle-mediated transport, anterograde axon cargo transport, anterograde syptic vesicle transport, nucleus, cytoplasm, Golgi apparatus, membrane coat, COPI-coated vesicle, clathrin-coated vesicle membrane, AP-3 adaptor complex, transporter activity, protein transporter activity, binding, Golgi apparatus part
cg11192808	8	101170185	q	ENSG00000104450	SPAG1	TSS1500	Variable	Active prom	protein binding, single fertilization, cytoplasm, GTP binding, hydrolase activity
cg21969566	19	11447922	p	ENSG00000105514	RAB3D	Body	Variable	Active prom	small GTPase mediated sigl transduction, protein transport, sigl transduction, intracellular protein transport, nucleocytoplasmic transport, regulation of exocytosis, exocytosis, GTP catabolic process, peptidyl-cysteine methylation, nucleus, cytoplasm, plasma membrane, intracellular, mitochondrion, membrane, zymogen granule, transport vesicle, GTP binding, GTPase binding, GTPase activity, protein…
cg23492432	7	30053497	p	ENSG00000106080	FKBP14	3'UTR	Elongation		protein folding, endoplasmic reticulum unfolded protein response, activation of sigling protein activity involved in unfolded protein response, protein peptidyl-prolyl isomerization, peptidyl-proline modification, membrane, endoplasmic reticulum lumen, calcium ion binding, peptidyl-prolyl cis-trans isomerase activity, FK506 binding
cg14260643	7	99277394	q	ENSG00000106258	CYP3A5	Body			oxidation-reduction process, small molecule metabolic process, xenobiotic metabolic process, steroid metabolic process, drug catabolic process, oxidative demethylation, alkaloid catabolic process, endoplasmic reticulum membrane, intracellular membrane-bounded organelle, oxidoreductase activity, heme binding, monooxygese activity, iron ion binding, electron carrier activity, oxidoreductase activit…
cg09282654	7	123563992	q	ENSG00000106304	SPAM1	TSS1500			carbohydrate metabolic process, fusion of sperm to egg plasma membrane, hyalurononglucosaminidase activity, cell adhesion, binding of sperm to zo pellucida, plasma membrane, anchored to membrane
cg07213289	7	73610504	q	ENSG00000106682	EIF4H	3'UTR	Elongation	Elongation	translation, gene expression, cellular protein metabolic process, regulation of translatiol initiation, translatiol initiation, virus-host interaction, developmental growth, sexual reproduction, cytosol, perinuclear region of cytoplasm, eukaryotic translation initiation factor 4F complex, nucleotide binding, R binding, protein binding, nucleic acid binding, translation initiation factor activity,…
cg25204955	10	72254314	q	ENSG00000107719	KIAA1274	5'UTR	Enhancer	Enhancer	cytosol, protein binding
cg01727419	10	105616523	q	ENSG00000107957	SH3PXD2A	TSS1500	Variable		superoxide metabolic process, cell communication, cytoplasm, cell projection, podosome, cell junction, protein binding, phosphatidylinositol binding, reactive oxygen species metabolic process
cg24582500	10	131934763	q	ENSG00000108010	GLRX3	1stExon	Active prom	Active prom	mitosis, cell redox homeostasis, regulation of the force of heart contraction, negative regulation of cardiac muscle hypertrophy, cell cortex, spliceosomal complex, Z disc, protein binding, metal ion binding, electron carrier activity, protein kise C binding, protein disulfide oxidoreductase activity, iron-sulfur cluster binding
cg16275894	17	40723623	q	ENSG00000108788	MLX	3'UTR	Elongation	Elongation	transcription, D-dependent, small molecule metabolic process, negative regulation of transcription, D-dependent, regulation of transcription, D-dependent, nucleocytoplasmic transport, energy reserve metabolic process, positive regulation of cellular metabolic process, nucleus, cytoplasm, D binding, sequence-specific D binding transcription factor activity, protein homodimerization activity, prote…
cg25002540	4	144355697	q	ENSG00000109458	GAB1	Body	Elongation	Elongation	cell proliferation, heart development, response to oxidative stress, insulin receptor sigling pathway, platelet-derived growth factor receptor sigling pathway, epidermis development, regulation of cell migration, activation of JUN kise activity, positive regulation of MAPK cascade, interleukin-6-mediated sigling pathway, labyrinthine layer development, epidermal growth factor receptor sigling pat…
cg08157318	12	102224140	q	ENSG00000111670	GNPTAB	Body	Active prom	Active prom	cell differentiation, protein secretion, carbohydrate phosphorylation, integral to membrane, nucleus, membrane, Golgi membrane, metal ion binding, transcription factor binding, transferase activity, transferring phosphorus-containing groups, UDP-N-acetylglucosamine-lysosomal-enzyme N-acetylglucosaminephosphotransferase activity
cg19285799	6	149255510	q	ENSG00000111962	UST	Body			small molecule metabolic process, carbohydrate metabolic process, biosynthetic process, glycosaminoglycan metabolic process, chondroitin sulfate metabolic process, dermatan sulfate biosynthetic process, protein sulfation, integral to membrane, Golgi membrane, Golgi apparatus, sulfotransferase activity, galactosylceramide sulfotransferase activity
cg14765172	6	153304972	q	ENSG00000112029	FBXO5	TSS1500	Active prom	Active prom	cell division, mitotic cell cycle, aphase-promoting complex-dependent proteasomal ubiquitin-dependent protein catabolic process, positive regulation of ubiquitin-protein ligase activity involved in mitotic cell cycle, regulation of ubiquitin-protein ligase activity involved in mitotic cell cycle, regulation of mitotic cell cycle, oocyte maturation, mitotic metaphase, M phase of mitotic cell cycle…
cg12857652	6	64289969	q	ENSG00000112245	PTP4A1	Body	Elongation	Elongation	cell cycle, multicellular organismal development, protein dephosphorylation, positive regulation of cell migration, dephosphorylation, nucleus, cytoplasm, endoplasmic reticulum, spindle, early endosome, interl side of plasma membrane, protein tyrosine phosphatase activity, protein tyrosine/serine/threonine phosphatase activity, phosphatase activity
cg04461802	6	142623433	q	ENSG00000112414	GPR126	5'UTR	Polycomb	Variable	G-protein coupled receptor sigling pathway, neuropeptide sigling pathway, cell surface receptor sigling pathway, integral to membrane, plasma membrane, membrane, G-protein coupled receptor activity, transmembrane sigling receptor activity
cg11176095	6	142622515	q	ENSG00000112414	GPR126	TSS1500	Polycomb		G-protein coupled receptor sigling pathway, neuropeptide sigling pathway, cell surface receptor sigling pathway, integral to membrane, plasma membrane, membrane, G-protein coupled receptor activity, transmembrane sigling receptor activity
cg14511273	3	128746334	q	ENSG00000114654	CCDC48	Body	Active prom	Variable
cg06851000	1	33627109	p	ENSG00000116525	TRIM62	Body	Elongation		intracellular, zinc ion binding, protein binding
cg25320221	1	183440909	q	ENSG00000116698	SMG7	TSS1500	Active prom	Active prom	cytoplasm, intermediate filament cytoskeleton, gene expression, R metabolic process, mR metabolic process, mR export from nucleus, nuclear-transcribed mR catabolic process, nonsense-mediated decay, regulation of dephosphorylation, nucleus, cytosol, protein binding, protein phosphatase 2A binding
cg01809927	1	236711969	q	ENSG00000116977	LGALS8	3'UTR	Elongation	Elongation	carbohydrate binding, cytoplasm, extracellular space, plasma cell differentiation, T cell costimulation
cg25425078	12	4381777	p	ENSG00000118971	CCND2	TSS1500	Variable	Active prom	cell cycle, spermatogenesis, cell division, response to estradiol stimulus, response to organic cyclic compound, response to cAMP, regulation of cell cycle, cellular response to insulin stimulus, regulation of cyclin-dependent protein kise activity, ovarian follicle development, response to testosterone stimulus, liver development, response to ethanol, regulation of neuron differentiation, positi…
cg08553284	12	4381997	p	ENSG00000118971	CCND2	TSS1500	Variable	Active prom	cell cycle, spermatogenesis, cell division, response to estradiol stimulus, response to organic cyclic compound, response to cAMP, regulation of cell cycle, cellular response to insulin stimulus, regulation of cyclin-dependent protein kise activity, ovarian follicle development, response to testosterone stimulus, liver development, response to ethanol, regulation of neuron differentiation, positi…
cg27305348	5	140048282	q	ENSG00000120314	WDR55	Body	Elongation	Elongation	biological_process, rR processing, cellular_component, cytoplasm, nucleolus, molecular_function, protein binding
cg23097878	11	45879730	p	ENSG00000121671	CRY2	Body	Enhancer	Elongation	transcription, D-dependent, negative regulation of transcription from R polymerase II promoter, D repair, protein import into nucleus, circadian rhythm, regulation of circadian rhythm, protein-chromophore linkage, blue light sigling pathway, regulation of sodium-dependent phosphate transport, nucleus, cytoplasm, extracellular region, mitochondrion, nucleotide binding, D binding, protein binding, …
cg02989828	5	75469904	q	ENSG00000122012	SV2C	Body			transmembrane transport, transport, neurotransmitter transport, integral to membrane, membrane, cell junction, syptic vesicle membrane, syptic vesicle, transporter activity, transmembrane transporter activity
cg04230029	12	116526034	q	ENSG00000123066	MED13L	Body	Enhancer	Elongation	regulation of transcription from R polymerase II promoter, mediator complex, R polymerase II transcription cofactor activity
cg11177980	1	41982115	p	ENSG00000127124	HIVEP3	Body	Active prom	Variable	transcription, D-dependent, positive regulation of transcription, D-dependent, nucleus, cytoplasm, intracellular, D binding, zinc ion binding
cg26396443	14	99729005	q	ENSG00000127152	BCL11B	Body			negative regulation of cell proliferation, negative regulation of apoptotic process, odontogenesis of dentin-containing tooth, axonogenesis, positive regulation of transcription from R polymerase II promoter, skin development, T cell differentiation in thymus, thymus development, regulation of keratinocyte proliferation, keratinocyte development, regulation of lipid metabolic process, post-embryo…
cg12982259	7	141463881	q	ENSG00000127362	TAS2R3	TSS200	Elongation	Variable	G-protein coupled receptor sigling pathway, sigl transduction, sensory perception of taste, detection of chemical stimulus involved in sensory perception of taste, integral to membrane, G-protein coupled receptor activity, taste receptor activity
cg22601762	1	19526929	p	ENSG00000127481	UBR4	Body	Elongation	Elongation	virus-host interaction, integral to membrane, nucleus, cytoplasm, cytoskeleton, zinc ion binding, protein binding, ubiquitin-protein ligase activity, calmodulin binding, binding, ligase activity
cg06409856	19	10750786	p	ENSG00000129353	SLC44A2	Body	Variable	Elongation	transmembrane transport, small molecule metabolic process, positive regulation of I-kappaB kise/NF-kappaB cascade, sigl transduction, phospholipid metabolic process, choline transport, glycerophospholipid biosynthetic process, phosphatidylcholine biosynthetic process, integral to membrane, plasma membrane, sigl transducer activity, choline transmembrane transporter activity
cg10709246	19	17488116	p	ENSG00000130300	PLVAP	5'UTR			integral to membrane, cytoplasm, perinuclear region of cytoplasm, caveola, protein homodimerization activity
cg17528967	17	42032747	q	ENSG00000131096	PYY	5'UTR			cell proliferation, cytoskeleton organization, G-protein coupled receptor sigling pathway, digestion, cell-cell sigling, cellular component movement, eating behavior, feeding behavior, negative regulation of response to food, extracellular region, extracellular space, hormone activity, neuropeptide hormone activity
cg11983977	1	146714019	q	ENSG00000131778	CHD1L	TSS1500	Active prom	Variable	D repair, ATP catabolic process, chromatin remodeling, response to D damage stimulus, nucleus, cytoplasm, plasma membrane, nucleotide binding, D binding, protein binding, ATP binding, nucleic acid binding, hydrolase activity, ATP-dependent helicase activity, ATPase activity, ATP-dependent D helicase activity, helicase activity
cg17845266	2	238769060	q	ENSG00000132329	RAMP1	Body		Variable	G-protein coupled receptor sigling pathway, intracellular protein transport, regulation of G-protein coupled receptor protein sigling pathway, integral to membrane, intracellular, extracellular space, protein transporter activity, coreceptor activity, protein transport, protein localization to plasma membrane, angiogenesis, calcium ion transport, receptor interlization, positive regulation of cAM…
cg20485733	17	2798136	p	ENSG00000132359	RAP1GAP2	Body	Elongation	Elongation	regulation of small GTPase mediated sigl transduction, cytosol, intracellular, perinuclear region of cytoplasm, centrosome, GTPase activator activity
cg14593290	7	50529359	p	ENSG00000132437	DDC	3'UTR			small molecule metabolic process, cellular nitrogen compound metabolic process, cellular response to growth factor stimulus, multicellular organismal aging, cellular amino acid metabolic process, carboxylic acid metabolic process, circadian rhythm, cellular response to drug, dopamine biosynthetic process, syptic vesicle amine transport, isoquinoline alkaloid metabolic process, serotonin biosynthe…
cg15234627	13	33837178	q	ENSG00000133121	STARD13	Body			small GTPase mediated sigl transduction, regulation of small GTPase mediated sigl transduction, sigl transduction, cytosol, intracellular, mitochondrial membrane, lipid particle, protein binding, GTPase activator activity
cg00350642	1	117740190	p	ENSG00000134258	VTCN1	Body			negative regulation of T cell activation, interleukin-4 secretion, interferon-gamma secretion, response to protozoan, integral to membrane, plasma membrane, exterl side of plasma membrane, protein binding, receptor binding
cg00846248	7	86849067	q	ENSG00000135185	C7orf23	TSS200	Active prom	Active prom	integral to membrane
cg07122172	12	58026544	q	ENSG00000135454	B4GALNT1	5'UTR	Polycomb	Polycomb	spermatogenesis, carbohydrate metabolic process, protein glycosylation, lipid glycosylation, lipid storage, glycosphingolipid metabolic process, ganglioside biosynthetic process, plasma membrane, membrane, integral to Golgi membrane, transferase activity, transferring hexosyl groups, acetylgalactosaminyltransferase activity, (N-acetylneuraminyl)-galactosylglucosylceramide N-acetylgalactosaminyltr…
cg08820231	12	58013687	q	ENSG00000135502	SLC26A10	TSS200	Variable	Variable	sulfate transport, integral to membrane, sulfate transmembrane transporter activity, antiporter activity
cg15921587	2	73144353	p	ENSG00000135638	EMX1	TSS1500	Polycomb	Polycomb	multicellular organismal development, regulation of transcription, D-dependent, response to drug, neuron differentiation, post-embryonic development, cerebral cortex regiolization, brain development, cerebral cortex development, nucleus, D binding, sequence-specific D binding transcription factor activity, sequence-specific D binding
cg02469461	2	231589895	q	ENSG00000135932	CAB39	5'UTR	Elongation	Elongation	cell cycle arrest, insulin receptor sigling pathway, positive regulation of protein kise activity, protein heterooligomerization, regulation of fatty acid oxidation, cytosol, protein complex, protein binding, kise binding, protein serine/threonine kise activity, protein kise activator activity, binding
cg04651137	7	23287222	p	ENSG00000136235	GPNMB	Body	Active prom	Active prom	negative regulation of cell proliferation, cell adhesion, integral to membrane, integral to plasma membrane, melanosome, integrin binding, heparin binding, osteoblast differentiation, bone mineralization, cytoplasmic membrane-bounded vesicle
cg02856727	17	61959416	q	ENSG00000136487	GH2	TSS200			JAK-STAT cascade involved in growth hormone sigling pathway, extracellular region, hormone activity
cg14825729	4	147866863	q	ENSG00000137473	TTC29	5'UTR	Active prom	Variable	protein binding
cg16678047	4	79102901	q	ENSG00000138759	FRAS1	Body			protein binding, , cell communication, integral to membrane, membrane, calcium ion binding, protein transport, morphogenesis of an epithelium, skin development, basement membrane
cg17274881	4	79103244	q	ENSG00000138759	FRAS1	Body			protein binding, , cell communication, integral to membrane, membrane, calcium ion binding, protein transport, morphogenesis of an epithelium, skin development, basement membrane
cg24691904	12	123380870	q	ENSG00000139722	VPS37B	TSS200	Variable	Active prom	protein transport, cellular membrane organization, viral reproduction, endosomal transport, egress of virus within host cell, endosome membrane, late endosome membrane
cg11107966	14	92927875	q	ENSG00000140090	SLC24A4	Body	Active prom	Active prom	potassium ion transport, sodium ion transport, transmembrane transport, ion transport, calcium ion transport, integral to membrane, plasma membrane, symporter activity, antiporter activity
cg10651637	15	45315642	q	ENSG00000140263	SORD	Body	Active prom	Active prom	oxidation-reduction process, glucose metabolic process, sperm motility, sorbitol catabolic process, fructose biosynthetic process, L-xylitol catabolic process, L-xylitol metabolic process, sorbitol metabolic process, membrane, extracellular space, cilium, flagellum, mitochondrial membrane, mitochondrion, zinc ion binding, oxidoreductase activity, carbohydrate binding, transferase activity, transf…
cg08509907	16	31477327	p	ENSG00000140691	ARMC5	Body	Elongation	Variable	protein binding, binding
cg08520423	16	68013968	q	ENSG00000141096	DPEP3	Body			proteolysis, male meiosis, anchored to membrane, membrane, metal ion binding, dipeptidase activity, metalloexopeptidase activity, dipeptidyl-peptidase activity, peptidase activity
cg07602984	1	36790927	p	ENSG00000142694	FAM176B	TSS1500			integral to membrane, protein binding
cg14018420	1	21766356	p	ENSG00000142794	NBPF3	TSS1500	Polycomb	Variable	cytoplasm
cg11528995	1	117210575	p	ENSG00000143061	IGSF3	TSS1500	Variable	Polycomb	integral to membrane, protein binding
cg21285133	1	150209464	q	ENSG00000143401	ANP32E	TSS1500	Variable	Variable	nucleus, cytoplasmic membrane-bounded vesicle, cytoplasm, protein binding, phosphatase inhibitor activity
cg19111030	2	71204600	p	ENSG00000144031	ANKRD53	TSS1500	Active prom	Polycomb	protein binding
cg01684233	3	125896282	q	ENSG00000144908	ALDH1L1	5'UTR			oxidation-reduction process, metabolic process, one-carbon metabolic process, biosynthetic process, 10-formyltetrahydrofolate catabolic process, cytoplasm, mitochondrion, oxidoreductase activity, catalytic activity, methyltransferase activity, hydroxymethyl-, formyl- and related transferase activity, oxidoreductase activity, acting on the aldehyde or oxo group of donors, D or DP as acceptor, form…
cg23596249	4	165109834	q	ENSG00000145416	2001-03-01	5'UTR			protein polyubiquitition, immune response, antigen processing and presentation of peptide antigen via MHC class II, integral to membrane, plasma membrane, endoplasmic reticulum membrane, Golgi apparatus, lysosome, late endosome membrane, cytoplasmic vesicle membrane, early endosome membrane, endosome, trans-Golgi network membrane, lysosomal membrane, zinc ion binding, protein binding, ubiquitin-p…
cg19593229	7	64840950	q	ENSG00000146757	ZNF92	5'UTR	Elongation	Variable	transcription, D-dependent, regulation of transcription, D-dependent, nucleus, intracellular, D binding, sequence-specific D binding transcription factor activity, zinc ion binding, nucleic acid binding
cg11848254	7	134939464	q	ENSG00000146857	STRA8	Body	Enhancer		reciprocal meiotic recombition, spermatogenesis, fertilization, D replication, sypsis, meiotic D double-strand break formation, ovarian follicle development, oocyte development, regulation of organ growth, cellular response to retinoic acid, female meiosis sister chromatid cohesion, meiotic chromosome condensation, meiotic cell cycle D replication checkpoint, cytoplasm, protein dimerization activ…
cg13960084	9	140773147	q	ENSG00000148408	CAC1B	Body		Polycomb	transmembrane transport, ion transport, membrane, voltage-gated calcium channel complex, ion channel activity, voltage-gated calcium channel activity, transport, syptic transmission, membrane depolarization, plasma membrane, protein binding, ATP binding, protein C-terminus binding, neurotransmitter secretion, locomotory behavior, regulation of blood pressure, regulation of heart contraction, resp…
cg13308137	11	47528955	p	ENSG00000149187	CUGBP1	5'UTR	Enhancer	Variable	spermatid development, mR processing, regulation of R splicing, embryo development, germ cell development, mR splice site selection, positive regulation of multicellular organism growth, R interference, nucleus, cytoplasm, ribonucleoprotein complex, nucleotide binding, R binding, protein binding, nucleic acid binding, mR binding, translation initiation factor binding, translation repressor activi…
cg06326072	11	111895455	q	ENSG00000150768	DLAT	TSS200	Active prom	Active prom	small molecule metabolic process, metabolic process, glycolysis, sleep, pyruvate metabolic process, acetyl-CoA biosynthetic process from pyruvate, acetyl-CoA biosynthetic process, regulation of acetyl-CoA biosynthetic process from pyruvate, mitochondrial matrix, pyruvate dehydrogese complex, mitochondrial pyruvate dehydrogese complex, mitochondrion, protein binding, transferase activity, transfer…
cg22756211	11	134118834	q	ENSG00000151500	THYN1	Body	Elongation	Elongation	nucleus
cg23260525	10	116636907	q	ENSG00000151553	FAM160B1	Body	Variable	Variable
cg02320355	2	9514019	p	ENSG00000151693	ASAP2	Body			regulation of ARF GTPase activity, positive regulation of catalytic activity, plasma membrane, Golgi cister membrane, zinc ion binding, protein binding, phospholipid binding, enzyme activator activity, ARF GTPase activator activity
cg19138325	12	129429698	q	ENSG00000151948	GLT1D1	Body	Elongation	Elongation	biosynthetic process, cytoplasm, extracellular region, transferase activity, transferring glycosyl groups
cg18895813	21	28339705	q	ENSG00000154736	ADAMTS5	TSS1500	Active prom	Polycomb	proteolysis, nucleus, cytoplasm, proteiceous extracellular matrix, extracellular matrix, metalloendopeptidase activity, zinc ion binding, protein binding, metallopeptidase activity, integrin binding
cg07229027	8	124408743	q	ENSG00000156802	ATAD2	TSS200	Active prom	Active prom	transcription, D-dependent, regulation of transcription, D-dependent, nucleus, nucleotide binding, protein binding, ATP binding, ATPase activity, nucleoside-triphosphatase activity
cg18202502	1	53742380	p	ENSG00000157193	LRP8	Body	Elongation	Variable	proteolysis, negative regulation of transcription from R polymerase II promoter, lipid metabolic process, sigl transduction, layer formation in cerebral cortex, endocytosis, cytokine-mediated sigling pathway, positive regulation of peptidyl-tyrosine phosphorylation, blood coagulation, regulation of syptic transmission, positive regulation of dendritic spine morphogenesis, positive regulation of C…
cg06046629	3	53698952	p	ENSG00000157388	CAC1D	Body			axon guidance, transmembrane transport, ion transport, small molecule metabolic process, calcium ion transport, sensory perception of sound, adenylate cyclase-modulating G-protein coupled receptor sigling pathway, positive regulation of calcium ion transport, calcium ion import, regulation of insulin secretion, calcium ion transmembrane transport, regulation of potassium ion transmembrane transpo…
cg05809186	21	35900083	q	ENSG00000159200	RCAN1	5'UTR	Elongation		regulation of transcription, D-dependent, sigl transduction, calcium-mediated sigling, central nervous system development, response to mechanical stimulus, negative regulation of smooth muscle cell differentiation, response to estrogen stimulus, skeletal muscle fiber development, regulation of phosphoprotein phosphatase activity, blood circulation, nucleus, cytoplasm, D binding, sequence-specific…
cg14794043	19	22193759	p	ENSG00000160321	ZNF208	TSS200			regulation of transcription, D-dependent, intracellular, nucleic acid binding, transcription, D-dependent, nucleus, D binding, zinc ion binding
cg25376393	8	143957809	q	ENSG00000160882	CYP11B1	Body			oxidation-reduction process, heme binding, monooxygese activity, iron ion binding, electron carrier activity, oxidoreductase activity, acting on paired donors, with incorporation or reduction of molecular oxygen, small molecule metabolic process, glucose homeostasis, immune response, response to stress, cellular response to hormone stimulus, regulation of blood pressure, xenobiotic metabolic proc…
cg01084379	5	179160712	q	ENSG00000161021	MAML1	Body	Active prom	Active prom	positive regulation of transcription from R polymerase II promoter, gene expression, protein phosphorylation, transcription initiation from R polymerase II promoter, Notch sigling pathway, myoblast differentiation, positive regulation of myotube differentiation, atrioventricular node cell development, atrioventricular node development, positive regulation of muscle cell differentiation, nucleus, …
cg06720214	11	62103683	q	ENSG00000162174	ASRGL1	TSS1500	Variable	Elongation	asparagine catabolic process via L-aspartate, nucleus, cytoplasm, microtubule cytoskeleton, hydrolase activity, asparagise activity, beta-aspartyl-peptidase activity, N4-(beta-N-acetylglucosaminyl)-L-asparagise activity
cg15591803	1	111733668	p	ENSG00000162777	DENND2D	Body	Enhancer	Elongation	Rab guanyl-nucleotide exchange factor activity
cg24704015	2	230931896	q	ENSG00000163053	SLC16A14	5'UTR	Variable	Active prom	transmembrane transport, integral to membrane, plasma membrane, symporter activity
cg03082813	3	47554177	p	ENSG00000163832	C3orf75	Body	Active prom	Variable	biological_process, transcription, D-dependent, regulation of transcription, D-dependent, positive regulation of cell migration, cellular_component, Elongator holoenzyme complex, molecular_function
cg08076912	3	48491622	p	ENSG00000164053	ATRIP	Body	Elongation	Elongation	D repair, cell cycle checkpoint, D replication, D damage checkpoint, nucleoplasm, protein binding
cg02603784	3	52294457	p	ENSG00000164091	WDR82	Body	Elongation	Elongation	histone H3-K4 methylation, nucleus, chromatin, histone methyltransferase complex, PTW/PP1 phosphatase complex, Set1C/COMPASS complex, protein binding, histone methyltransferase activity (H3-K4 specific), chromatin binding
cg11022944	5	114598438	q	ENSG00000164219	PGGT1B	1stExon	Active prom	Active prom	positive regulation of cell proliferation, positive regulation of cell cycle, response to cytokine stimulus, protein geranylgeranylation, negative regulation of nitric-oxide synthase biosynthetic process, CAAX-protein geranylgeranyltransferase complex, zinc ion binding, catalytic activity, peptide binding, drug binding, isoprenoid binding, CAAX-protein geranylgeranyltransferase activity, protein …
cg07148370	5	38949663	p	ENSG00000164327	RICTOR	Body	Elongation	Elongation	phosphatidylinositol-mediated sigling, embryo development, positive regulation of actin filament polymerization, regulation of Rac GTPase activity, positive regulation of peptidyl-tyrosine phosphorylation, actin cytoskeleton reorganization, regulation of actin cytoskeleton organization, epidermal growth factor receptor sigling pathway, T cell costimulation, fibroblast growth factor receptor sigli…
cg26244164	8	12987449	p	ENSG00000164741	DLC1	Body	Variable		negative regulation of cell proliferation, small GTPase mediated sigl transduction, regulation of small GTPase mediated sigl transduction, induction of apoptosis, sigl transduction, actin cytoskeleton organization, heart morphogenesis, neural tube closure, regulation of cell shape, cellular response to insulin stimulus, negative regulation of cell migration, forebrain development, regulation of a…
cg08702413	5	125931275	q	ENSG00000164904	ALDH7A1	TSS200	Variable	Variable	oxidation-reduction process, small molecule metabolic process, cellular nitrogen compound metabolic process, metabolic process, sensory perception of sound, cellular aldehyde metabolic process, lysine catabolic process, glycine betaine biosynthetic process from choline, nucleus, cellular_component, cytoplasm, cytosol, mitochondrion, mitochondrial matrix, protein binding, oxidoreductase activity, …
cg14193653	9	94178868	q	ENSG00000165030	NFIL3	5'UTR	Variable	Enhancer	transcription, D-dependent, negative regulation of transcription from R polymerase II promoter, immune response, regulation of transcription, D-dependent, transcription from R polymerase II promoter, positive regulation of gene expression, circadian rhythm, nucleus, D binding, sequence-specific D binding transcription factor activity, transcription corepressor activity, sequence-specific D bindin…
cg07530759	7	141541627	q	ENSG00000165076	PRSS37	TSS1500			proteolysis, extracellular region, serine-type endopeptidase activity, catalytic activity
cg25969878	10	134045913	q	ENSG00000165752	STK32C	Body	Variable	Variable	protein phosphorylation, ATP binding, protein serine/threonine kise activity, protein kise activity, protein tyrosine kise activity, transferase activity, transferring phosphorus-containing groups, metal ion binding, kise activity
cg04261192	11	20691341	p	ENSG00000165973	NELL1	Body		Variable	protein binding, calcium ion binding, cell differentiation, induction of apoptosis, nervous system development, regulation of gene expression, positive regulation of osteoblast differentiation, positive regulation of bone mineralization, negative regulation of osteoblast proliferation, negative regulation of cyclin catabolic process, cytoplasm, extracellular region, perinuclear region of cytoplas…
cg22090266	11	60106260	q	ENSG00000166926	MS4A6E	Body	Variable		integral to membrane
cg02205746	16	2732724	p	ENSG00000167977	KCTD5	1stExon	Active prom	Active prom	protein homooligomerization, virus-host interaction, nucleus, cytosol, protein binding
cg19917412	11	64815189	q	ENSG00000168060	ALADL1	Body	Active prom	Active prom	proteolysis, integral to membrane, apical plasma membrane, metal ion binding, metallopeptidase activity, peptidase activity, carboxypeptidase activity, dipeptidase activity
cg22561380	8	42829775	p	ENSG00000168172	HOOK3	Body	Elongation	Elongation	protein transport, microtubule cytoskeleton organization, vesicle-mediated transport, endosome organization, lysosome organization, cytoplasmic microtubule organization, Golgi localization, interkinetic nuclear migration, neurol stem cell maintence, microtubule anchoring at centrosome, negative regulation of neurogenesis, protein localization to centrosome, endosome to lysosome transport, early e…
cg05970768	5	171682616	q	ENSG00000168246	UBTD2	Body			nucleus, cytoplasm, protein binding
cg24404630	18	13611824	p	ENSG00000168675	C18orf1	5'UTR	Variable	Variable	protein binding, biological_process, integral to membrane, plasma membrane, molecular_function
cg10735211	4	4310922	p	ENSG00000168826	ZNF509	Body	Elongation	Elongation	nucleus, intracellular, zinc ion binding, protein binding, nucleic acid binding, transcription, D-dependent, regulation of transcription, D-dependent, D binding
cg01831454	5	148417172	q	ENSG00000169247	SH3TC2	Body	Enhancer	Variable	protein binding, , peripheral nervous system myelin maintence, plasma membrane, recycling endosome
cg06983551	2	111435583	q	ENSG00000169679	BUB1	1stExon	Active prom	Active prom	cell proliferation, protein phosphorylation, kinetochore, condensed nuclear chromosome, centromeric region, ATP binding, protein kise activity, transferase activity, transferring phosphorus-containing groups, apoptotic process, cell division, mitotic cell cycle, mitotic prometaphase, chromosome segregation, regulation of chromosome segregation, spindle assembly checkpoint, M phase of mitotic cell…
cg26663490	17	72443066	q	ENSG00000170412	GPRC5C	Body	Enhancer	Polycomb	G-protein coupled receptor sigling pathway, integral to membrane, G-protein coupled receptor activity, mitochondrion, integral to plasma membrane, cytoplasmic vesicle membrane
cg17200441	12	52715348	q	ENSG00000170523	KRT83	TSS200			epidermis development, keratin filament, structural molecule activity
cg08193579	3	169529701	q	ENSG00000171757	LRRC34	Body	Active prom	Variable	protein binding, biological_process, cellular_component, molecular_function
cg03732535	3	49171051	p	ENSG00000172037	LAMB2	TSS1500	Active prom	Variable	axon guidance, visual perception, cell adhesion, reti development in camera-type eye, neuromuscular junction development, astrocyte development, Schwann cell development, axon extension involved in regeneration, metanephric glomerular visceral epithelial cell development, metanephric glomerular basement membrane development, neuron projection development, sypse organization, cell morphogenesis in…
cg20728496	11	71163555	q	ENSG00000172890	DSYN1	TSS1500	Active prom	Active prom	small molecule metabolic process, D biosynthetic process, nitrogen compound metabolic process, D metabolic process, vitamin metabolic process, water-soluble vitamin metabolic process, cytosol, ATP binding, hydrolase activity, acting on carbon-nitrogen (but not peptide) bonds, D+ synthase (glutamine-hydrolyzing) activity
cg15859390	4	184908510	q	ENSG00000173320	STOX2	Body			embryo development, materl placenta development, cellular_component, molecular_function
cg02968918	4	184908541	q	ENSG00000173320	STOX2	Body			embryo development, materl placenta development, cellular_component, molecular_function
cg17535283	2	26541115	p	ENSG00000173567	GPR113	Body			G-protein coupled receptor sigling pathway, neuropeptide sigling pathway, cell surface receptor sigling pathway, integral to membrane, plasma membrane, membrane, G-protein coupled receptor activity, transmembrane sigling receptor activity
cg02051553	1	10044519	p	ENSG00000173614	NMT1	3'UTR	Elongation	Elongation	D biosynthetic process, nucleotidyltransferase activity, small molecule metabolic process, D metabolic process, vitamin metabolic process, water-soluble vitamin metabolic process, response to wounding, nucleus, nucleoplasm, protein binding, ATP binding, nicotite-nucleotide adenylyltransferase activity, nicotimide-nucleotide adenylyltransferase activity
cg11311843	17	47302003	q	ENSG00000173868	PHOSPHO1	Body	Polycomb	Polycomb	small molecule metabolic process, metabolic process, regulation of bone mineralization, phospholipid metabolic process, glycerophospholipid biosynthetic process, phosphatidylcholine biosynthetic process, phosphatidylethanolamine biosynthetic process, cytosol, metal ion binding, phosphatase activity, pyrophosphatase activity, phosphocholine phosphatase activity, phosphoethanolamine phosphatase act…
cg08726598	12	110488701	q	ENSG00000174456	C12orf76	Body	Elongation		ion transport, membrane, ion channel activity, ATP binding, receptor activity, purinergic nucleotide receptor activity
cg10616300	11	66138557	q	ENSG00000174669	SLC29A2	Body	Variable	Polycomb	transport, integral to membrane, nucleoside transmembrane transporter activity, cell proliferation, transmembrane transport, cellular response to insulin stimulus, lactation, nucleobase-containing compound metabolic process, nucleoside transport, adenine transport, guanine transport, uridine transport, hypoxanthine transport, thymine transport, plasma membrane, nucleolus, basolateral plasma membr…
cg25736830	11	66023582	q	ENSG00000174996	KLC2	TSS1500			axon cargo transport, cytoplasm, neuron projection, ciliary rootlet, microtubule-based movement, blood coagulation, antigen processing and presentation of exogenous peptide antigen via MHC class II, cytosol, microtubule, protein complex, kinesin complex, kinesin I complex, protein binding, microtubule motor activity, kinesin binding
cg14294971	9	136134067	q	ENSG00000175164	ABO	Body
cg25388952	17	80084596	q	ENSG00000176155	CCDC57	Body	Variable	Elongation
cg00112952	1	247616523	q	ENSG00000177535	OR2B11	TSS1500	Enhancer	Variable	G-protein coupled receptor sigling pathway, integral to membrane, plasma membrane, G-protein coupled receptor activity, olfactory receptor activity
cg06638156	16	11363499	p	ENSG00000178279	TNP2	TSS1500			cell differentiation, multicellular organismal development, spermatogenesis, acrosome reaction, binding of sperm to zo pellucida, penetration of zo pellucida, sperm motility, nucleus, nucleosome, D binding, zinc ion binding
cg05314622	19	53466522	q	ENSG00000180257	ZNF816A	TSS1500	Active prom	Active prom	transcription, D-dependent, regulation of transcription, D-dependent, nucleus, intracellular, D binding, zinc ion binding, nucleic acid binding
cg27319730	6	36237037	p	ENSG00000180316	PNPLA1	TSS1500			lipid catabolic process, metabolic process, hydrolase activity, lipid metabolic process
cg02795151	17	7402630	p	ENSG00000181222	POLR2A	Body	Elongation	Elongation	transcription, D-dependent, regulation of transcription, D-dependent, D repair, viral reproduction, gene expression, R splicing, protein phosphorylation, transcription initiation from R polymerase II promoter, transcription from R polymerase II promoter, nucleotide-excision repair, transcription elongation from R polymerase II promoter, 7-methylguanosine mR capping, mR splicing, via spliceosome, …
cg03596034	17	29297437	q	ENSG00000181481	RNF135	TSS1500	Active prom	Active prom	protein ubiquitition, inte immune response, positive regulation of interferon-beta production, negative regulation of type I interferon production, regulation of inte immune response, cytoplasm, cytosol, zinc ion binding, protein binding, ubiquitin-protein ligase activity, ribonucleoprotein complex binding
cg11505661	12	57618965	q	ENSG00000182379	NXPH4	Body	Variable	Polycomb	neuropeptide sigling pathway, cellular_component, extracellular region, molecular_function
cg13674088	4	184562216	q	ENSG00000182552	RWDD4A	3'UTR	Elongation	Elongation	protein binding
cg18637459	12	108991991	q	ENSG00000183160	TMEM119	TSS200			biological_process, osteoblast differentiation, integral to membrane, cellular_component, endoplasmic reticulum, molecular_function, protein binding
cg09454925	2	163696000	q	ENSG00000184611	KCNH7	TSS1500			transmembrane transport, ion transport, regulation of transcription, D-dependent, sigl transduction, syptic transmission, circadian rhythm, protein heterooligomerization, potassium ion transport, integral to membrane, plasma membrane, membrane, ion channel activity, protein binding, sigl transducer activity, inward rectifier potassium channel activity, potassium channel activity
cg00969153	22	31884264	q	ENSG00000184708	EIF4ENIF1	Body	Variable	Variable	nucleus, cytosol, intracellular membrane-bounded organelle, translation initiation factor activity, cytoplasm, PML body, nuclear speck, protein binding, protein transporter activity
cg24136754	22	37403978	q	ENSG00000185264	C22orf33	TSS200
cg10864200	4	720809	p	ENSG00000185619	PCGF3	5'UTR	Elongation	Elongation	transcription, D-dependent, regulation of transcription, D-dependent, nucleus, PcG protein complex, zinc ion binding, protein binding
cg08072980	7	50450320	p	ENSG00000185811	IKZF1	Body	Elongation	Elongation	transcription, D-dependent, cell cycle, negative regulation of transcription from R polymerase II promoter, positive regulation of transcription from R polymerase II promoter, reti development in camera-type eye, chromatin modification, B cell differentiation, forebrain development, thymus development, mesoderm development, positive regulation of multicellular organism growth, tural killer cell d…
cg27539746	10	118764201	q	ENSG00000187164	KIAA1598	Body	Active prom	Polycomb	axon guidance, cytoskeleton organization, cytosol, axon, kise binding, actin binding, axonogenesis
cg16072655	12	10086277	p	ENSG00000188393	CLEC2A	TSS1500	Elongation		tural killer cell mediated cytotoxicity, integral to membrane, plasma membrane, protein homodimerization activity, protein binding, carbohydrate binding
cg17142723	17	41324085	q	ENSG00000188554	NBR1	5'UTR	Active prom	Active prom	regulation of bone mineralization, negative regulation of osteoblast differentiation, protein oligomerization, regulation of stress-activated MAPK cascade, macroautophagy, cytosol, lysosome, cytoplasmic vesicle, M band, pre-autophagosomal structure, late endosome, autophagic vacuole, zinc ion binding, protein binding, ubiquitin binding, mitogen-activated protein kise binding
cg01443426	22	38201594	q	ENSG00000189060	H1F0	1stExon	Polycomb	Polycomb	apoptotic process, nucleosome assembly, apoptotic D fragmentation, cellular component disassembly involved in execution phase of apoptosis, nucleus, Golgi apparatus, nucleosome, nucleoplasm, nuclear chromatin, D binding
cg18694169	6	28227079	p	ENSG00000189134	NKAPL	TSS200	Variable	Active prom
cg10031648	16	67210632	q	ENSG00000196123	KIAA0895L	3'UTR
cg08149581	12	124901842	q	ENSG00000196498	NCOR2	Body	Elongation	Elongation	negative regulation of transcription from R polymerase II promoter, glucose homeostasis, heart morphogenesis, in utero embryonic development, negative regulation of fat cell differentiation, telencephalon development, cell proliferation in forebrain, white fat cell differentiation, negative regulation of transcription, D-dependent, forebrain development, estrous cycle phase, ovulation cycle, resp…
cg00528779	12	124926062	q	ENSG00000196498	NCOR2	Body	Elongation	Elongation	negative regulation of transcription from R polymerase II promoter, glucose homeostasis, heart morphogenesis, in utero embryonic development, negative regulation of fat cell differentiation, telencephalon development, cell proliferation in forebrain, white fat cell differentiation, negative regulation of transcription, D-dependent, forebrain development, estrous cycle phase, ovulation cycle, resp…
cg24033859	3	154796701	q	ENSG00000196549	MME	TSS1500	Polycomb	Active prom	proteolysis, peptide metabolic process, sensory perception of pain, kidney development, beta-amyloid metabolic process, creatinine metabolic process, cellular response to cytokine stimulus, replicative senescence, cellular response to UV-B, cellular response to UV-A, integral to membrane, cytoplasm, plasma membrane, axon, syptic vesicle, integral to plasma membrane, brush border, dendrite, sypse,…
cg05623246	7	64254730	q	ENSG00000197008	ZNF138	TSS200	Active prom	Active prom	transcription, D-dependent, regulation of transcription, D-dependent, nucleus, intracellular, D binding, sequence-specific D binding transcription factor activity, zinc ion binding, nucleic acid binding
cg12847429	14	54948899	q	ENSG00000197045	GMFB	Body	Elongation	Elongation	sigl transduction, protein phosphorylation, nervous system development, positive regulation of catalytic activity, negative regulation of protein kise activity, intracellular, sigl transducer activity, growth factor activity, enzyme activator activity, actin binding, protein kise inhibitor activity
cg08882650	1	167691462	q	ENSG00000197965	MPZL1	1stExon	Active prom	Active prom	cell-cell sigling, transmembrane receptor protein tyrosine kise sigling pathway, integral to plasma membrane, protein binding, structural molecule activity, , membrane
cg17199181	18	74799250	q	ENSG00000197971	MBP	Body	Elongation	Elongation	immune response, central nervous system development, response to toxin, syptic transmission, myelition, negative regulation of axonogenesis, axon ensheathment, plasma membrane, neurol cell body, compact myelin, internode region of axon, structural constituent of myelin sheath, protease binding, membrane organization, cell projection, cell periphery, myelin sheath, protein binding
cg18040826	3	156543194	q	ENSG00000197980	LEKR1	TSS1500	Variable
cg14429427	9	113785563	q	ENSG00000198121	LPAR1	5'UTR	Enhancer		positive regulation of I-kappaB kise/NF-kappaB cascade, elevation of cytosolic calcium ion concentration involved in phospholipase C-activating G-protein coupled sigling pathway, G-protein coupled receptor sigling pathway, activation of MAPK activity, positive regulation of apoptotic process, elevation of cytosolic calcium ion concentration, negative regulation of neuron projection development, b…
cg13497017	1	237214259	q	ENSG00000198626	RYR2	Body			transmembrane transport, ion transport, response to hypoxia, calcium-mediated sigling, canonical Wnt receptor sigling pathway, cardiac muscle contraction, calcium ion transport, BMP sigling pathway, release of sequestered calcium ion into cytosol, cellular calcium ion homeostasis, embryonic heart tube morphogenesis, response to caffeine, calcium ion transport into cytosol, cellular response to ca…
cg08240917	2	169071559	q	ENSG00000198648	STK39	Body		Elongation	protein phosphorylation, response to stress, sigl transduction by phosphorylation, positive regulation of potassium ion transport, regulation of inflammatory response, nucleus, cytoplasm, cytoskeleton, basolateral plasma membrane, apical plasma membrane, membrane, ATP binding, protein kise activity, protein tyrosine kise activity, protein kise binding, transferase activity, transferring phosphoru…
cg08492205	10	103879827	q	ENSG00000198728	LDB1	Body	Active prom	Active prom	transcription, D-dependent, multicellular organismal development, positive regulation of cell adhesion, positive regulation of transcription from R polymerase II promoter, negative regulation of transcription, D-dependent, regulation of transcription, D-dependent, neuron differentiation, Wnt receptor sigling pathway, somatic stem cell maintence, transcription from R polymerase II promoter, hair f…
cg01694628	15	25478725	q	ENSG00000201992	SNORD115-35	TSS1500
cg13825112	9	34726950	p	ENSG00000205108	C9orf144B	Body			integral to membrane
cg17376141	3	109128895	q	ENSG00000228980	FLJ25363	1stExon
cg24353651	3	146324664	q	ENSG00000231213	PLSCR5	TSS1500
cg02023042	7	92220071	q	ENSG00000234545	FAM133B	TSS1500	Active prom	Active prom
cg13626582	15	57592083	q	ENSG00000247982	LOC283663	TSS1500	Variable	Variable
cg17582782	15	57592438	q	ENSG00000247982	LOC283663	TSS200	Enhancer	Variable
cg08604505	8	128932775	q	ENSG00000249859	PVT1	Body	Variable	Elongation
cg15839431	19	19639596	p	ENSG00000250067	YJEFN3	TSS200	Elongation	Elongation
cg11527367	1	144612646	q	ENSG00000270392	C1orf152	Body	Elongation
cg26771998	10	75490334	q	ENSG00000271816	BMS1P4	TSS200	Active prom	Active prom
cg14889079	19	54606153	q	ENSG00000276220	NDUFA3	TSS200	Active prom	Active prom
cg27649653	19	58789751	q	ENSG00000278129	ZNF8	TSS1500	Active prom	Active prom
cg08123339	1	153463458	q			IGR	Enhancer	Variable
cg00147578	12	120730932	q			IGR	Active prom	Active prom
cg00226085	6	58172067	p			IGR
cg00252696	1	31769601	p		ZCCHC17	TSS1500	Active prom	Active prom
cg00286067	6	125681166	q			IGR
cg00311921	22	19119464	q		TSSK2	1stExon	Elongation	Elongation
cg26841102	1	5574888	p			IGR
cg00375457	11	5617273	p		TRIM6-TRIM34	TSS1500	Active prom	Variable
cg00502268	7	106265608	q			IGR
cg16877681	13	36050158	q		MAB21L1	1stExon	Polycomb	Variable
cg00759634	10	125853788	q			IGR	Active prom	Active prom
cg20724257	6	32407784	p		HLA-DRA	1stExon	Active prom
cg00923880	8	19613178	p			IGR	Variable	Variable
cg17208502	2	37948491	p			IGR
cg01003176	5	177480639	q			IGR
cg17371487	19	9789027	p			IGR
cg08835847	17	72450692	q			IGR	Active prom	Polycomb
cg01345365	2	12163619	p			IGR
cg09077752	11	115631389	q			IGR	Variable	Variable
cg21570277	12	51570174	q			IGR
cg01501540	11	1824203	p			IGR		Variable
cg01675238	15	42123717	q		JMJD7-PLA2G4B	Body	Elongation	Elongation
cg17651381	5	180596477	q			IGR
cg04210714	3	180042484	q			IGR
cg01747036	13	113140125	q		TUBGCP3	3'UTR	Elongation	Elongation
cg09568924	4	17277892	p			IGR
cg09738906	15	96875703	q		NR2F2	TSS200		Variable
cg01864069	14	103024347	q			IGR	Elongation	Variable
cg01876978	2	11970145	p			IGR	Variable	Active prom
cg01937212	6	32295097	p		C6orf10	Body	Enhancer
cg09851545	8	72649950	q			IGR
cg01994190	2	119768574	q			IGR
cg02004494	8	12565684	p			IGR
cg05124918	12	52473462	q			IGR	Elongation	Elongation
cg10262357	6	29691832	p		HLA-F	Body	Active prom	Variable
cg02072589	14	104917314	q			IGR
cg02072757	6	28784461	p			IGR
cg05308904	14	106657833	q			IGR
cg23238147	1	15439013	p		KIAA1026	Body
cg05521474	5	135082196	q			IGR
cg02449698	1	64014634	p		EFCAB7	Body
cg10803871	5	174082675	q			IGR
cg02523270	3	193987651	q			IGR	Active prom	Variable
cg19892115	2	242029287	q		MTERFD2	Body	Elongation	Elongation
cg02605501	7	100913238	q			IGR
cg02745321	19	21105303	p		ZNF85	TSS1500
cg19996313	6	12593831	p			IGR
cg20181420	10	60028918	q		CISD1	1stExon	Active prom	Active prom
cg20355731	12	37942439	q			IGR
cg11272232	19	38794814	q		YIF1B	3'UTR	Variable	Elongation
cg14114043	6	170531435	q			IGR
cg11498487	8	131309621	q		ASAP1IT1	TSS1500	Elongation	Enhancer
cg06610548	17	75033233	q			IGR
cg21166047	9	7478187	p			IGR
cg11649641	1	147737302	q			IGR
cg03208024	12	12963527	p			IGR	Elongation
cg21495622	22	24199125	q		SLC2A11	1stExon	Active prom	Variable
cg17499729	21	37504755	q			IGR	Elongation
cg03730280	4	88784034	q			IGR	Variable
cg12205742	18	68097929	q			IGR
cg21890848	21	27107814	q		ATP5J	1stExon	Active prom	Active prom
cg04026000	5	79628372	q			IGR
cg25187967	11	77024606	q			IGR		Variable
cg12738349	22	24236284	q		MIF	TSS1500	Active prom	Active prom
cg12738718	6	32121204	p		PPT2	TSS200	Variable	Polycomb
cg12811575	8	109304631	q			IGR
cg04274288	6	27648004	p			IGR
cg07327335	2	241389258	q		PP14571	Body
cg07381371	5	49960410	q			IGR	Enhancer	Variable
cg12978357	2	114426529	q			IGR
cg05002041	16	23652837	p		DCTN5	5'UTR	Active prom	Active prom
cg05068461	11	45392805	p			IGR
cg15463964	1	147750768	q			IGR	Variable
cg05176844	6	31168558	p		HCG27	Body	Enhancer	Active prom
cg13439596	1	17746491	p		RCC2	Body	Elongation	Elongation
cg05303752	9	34610002	p			IGR
cg08072933	6	32846924	p		PPP1R2P1	Body
cg26308512	17	168857	p		RPH3AL	Body
cg05550202	5	177481396	q			IGR
cg26529712	19	35399253	q			IGR
cg13781121	2	100942198	q			IGR
cg05812008	17	74556621	q		SNORD1B	TSS1500	Enhancer	Enhancer
cg05859256	14	59136470	q			IGR		Variable
cg05893889	2	65432239	p			IGR
cg05910615	19	36248877	q		HSPB6	TSS1500	Active prom	Active prom
cg26923014	16	3130272	p			IGR	Elongation	Elongation
cg14094333	4	38666051	p		KLF3	1stExon	Active prom	Active prom
cg06318164	9	131710719	q		NUP188	Body	Active prom	Variable
cg08529345	16	54971700	q			IGR	Polycomb	Polycomb
cg14133619	9	114359	p			IGR	Polycomb	Polycomb
cg18117780	17	66194407	q		LOC440461	TSS1500	Polycomb	Polycomb
cg24453742	15	32907450	q		ARHGAP11A	TSS1500	Active prom	Active prom
cg06680243	14	103655242	q			IGR	Variable	Polycomb
cg14313916	8	8640017	p			IGR	Enhancer
cg06965961	1	226270741	q			IGR	Active prom	Variable
cg21311292	4	170712822	q			IGR
cg24886033	12	10265096	p			IGR	Variable
cg14641829	9	33270634	p		SUGT1P1	Body	Elongation	Elongation
cg07021288	20	13197399	p			IGR
cg07065220	3	193987540	q			IGR	Active prom	Variable
cg09403190	7	100921943	q			IGR
cg12720424	1	94713229	p			IGR	Polycomb	Polycomb
cg13496862	15	99069041	q			IGR	Variable
cg07213548	1	104616267	p			IGR
cg15019001	6	33096303	p		HLA-DPB2	Body
cg09741592	12	54676056	q		HNRNPA1	Body	Variable	Enhancer
cg15050398	6	28829182	p			IGR
cg07403728	16	21361628	p			IGR
cg07459334	7	36020705	p			IGR
cg15441369	20	42082220	q			IGR
cg10029427	6	31778258	p		HSPA1L	Body	Elongation	Elongation
cg07699084	3	123307740	q			IGR
cg07967114	12	94915694	q			IGR
cg08005462	11	2212133	p			IGR	Variable
cg26251429	2	28113398	p		BRE	TSS200	Active prom	Active prom
cg24237631	12	64564961	q			IGR
cg26262746	6	1515580	p			IGR
cg15928347	2	64837018	p			IGR	Active prom	Active prom
cg10751070	10	96143568	q			IGR	Variable
cg16157055	14	100145097	q			IGR
cg19774973	8	144420279	q			IGR	Enhancer	Elongation
cg16282910	9	112296723	q			IGR
cg08241307	11	2212225	p			IGR	Variable	Variable
cg23977767	7	28230554	p			IGR	Enhancer
cg23998052	19	33669057	q			IGR	Variable	Active prom
cg16874894	20	45094014	q		LOC100240726	TSS200
cg27200895	4	7763703	p		AFAP1	3'UTR
cg14094460	4	43900946	p			IGR
cg25155766	12	34317569	p			IGR
cg22933538	4	15175827	p			IGR
cg27447131	15	66198458	q		MEGF11	Body	Elongation	Elongation
cg27482083	16	8698853	p			IGR
cg24489344	22	46457998	q			IGR	Variable	Elongation
cg17461271	1	172717683	q			IGR	Variable
cg18778933	5	52760204	q			IGR	Variable
cg10029411	13	50746245	q		FAM10A4	Body
cg09333889	11	18211133	p			IGR
cg09352908	3	37017749	p			IGR	Elongation	Variable
cg14661028	1	145385771	q			IGR	Variable
cg12344600	6	89769123	q			IGR	Variable
cg14704780	6	32305106	p		C6orf10	Body	Variable
cg19725474	14	51172257	q			IGR
cg22438603	5	127418940	q		SLC12A2	TSS1500	Active prom	Active prom
cg18396660	6	68599196	q			IGR
cg22541143	4	84377292	q		HELQ	TSS1500	Active prom	Active prom
cg22805491	14	51172404	q			IGR
cg09770068	12	52294251	q			IGR
cg11708454	19	38794664	q		YIF1B	3'UTR	Variable	Elongation
cg13907959	1	228645522	q		HIST3H2BB	TSS1500	Polycomb	Active prom
cg23077498	10	76801843	q		DUPD1	Body	Variable	Variable
cg13341441	13	44824424	q			IGR
cg18935586	16	85196736	q			IGR
cg10490746	1	55089948	p		ACOT11	Body
cg25351353	12	52473451	q			IGR	Elongation	Elongation
cg26607002	2	169643026	q		NOSTRIN	TSS200
cg13569714	11	12033074	p			IGR
cg15270235	3	195682595	q			IGR	Variable	Variable
cg16330893	8	118662804	q			IGR
cg24974737	17	21367368	p			IGR	Variable
cg26964592	6	32904621	p		HLA-DMB	Body	Variable	Enhancer
cg22878535	17	78431627	q			IGR	Enhancer	Enhancer
cg24433302	6	32142147	p		AGPAT1	5'UTR	Variable	Elongation
cg12102756	11	55338135	q		OR4C16	TSS1500
cg14149337	20	45313167	q		TP53RK	3'UTR	Elongation	Elongation
cg20916068	15	75614965	q			IGR
cg22799850	7	102714871	q		ARMC10	TSS1500	Active prom	Active prom
cg25885803	11	47290281	p		MADD	TSS1500	Active prom	Active prom
cg22507960	5	82373934	q		TMEM167A	TSS1500	Active prom	Active prom
cg26697882	17	1617363	p		C17orf91	Body	Variable	Variable
cg25738236	17	41278652	q		BRCA1	TSS1500	Elongation	Variable
cg13363640	11	2985302	p		SNORA54	TSS200	Elongation	Elongation
cg27354893	11	259533	p			IGR
cg18758482	1	33116074	p		RBBP4	TSS1500	Active prom	Active prom
cg18803079	1	64014643	p		EFCAB7	Body
cg25564144	22	36135459	q		RBM9	3'UTR
cg21767207	19	36236454	q		PSENEN	TSS200	Active prom	Active prom
cg18844029	6	28885017	p		TRIM27	Body	Enhancer	Enhancer
cg23888375	2	203776317	q		ALS2CR8	TSS1500	Active prom	Active prom

## Sheet: Monocytes + T cells
Probe ID	Chr	Location	Arm	Ensembl ID	HGNC symbol	Feature	Chromatin state monocytes	Chromatin state T cells	GO term
cg16922167	1	27961746	p	ENSG00000000938	FGR	TSS200	Active prom	Variable	inte immune response, response to virus, peptidyl-tyrosine phosphorylation, protein phosphorylation, regulation of cell shape, integrin-mediated sigling pathway, positive regulation of cell migration, defense response to Gram-positive bacterium, regulation of protein kise activity, protein autophosphorylation, positive regulation of mast cell degranulation, blood coagulation, positive regulation …
cg10950524	7	2139216	p	ENSG00000002822	MAD1L1	Body	Variable	Variable	nucleus, cytoplasm, mitochondrion, actin cytoskeleton, cell division, mitotic cell cycle, cell cycle checkpoint, mitotic prometaphase, mitotic metaphase, M phase of mitotic cell cycle, mitotic cell cycle checkpoint, mitotic aphase, mitotic cell cycle spindle assembly checkpoint, mitotic telophase, cytosol, centrosome, spindle, nuclear pore, condensed chromosome kinetochore, kinetochore, protein b…
cg15824543	1	1695391	p	ENSG00000008130	DK	Body	Enhancer	Variable	small molecule metabolic process, metabolic process, D metabolic process, ATP metabolic process, DP biosynthetic process, vitamin metabolic process, water-soluble vitamin metabolic process, phosphorylation, cytosol, ATP binding, metal ion binding, D+ kise activity,
cg08693172	19	46526333	q	ENSG00000008438	PGLYRP1	TSS200	Polycomb		inte immune response, negative regulation of interferon-gamma production, immune response, defense response to Gram-positive bacterium, peptidoglycan catabolic process, detection of bacterium, negative regulation of tural killer cell differentiation involved in immune response, growth of symbiont in host, regulation of circadian sleep/wake cycle, sleep, extracellular region, zinc ion binding, bac…
cg26767632	19	46526508	q	ENSG00000008438	PGLYRP1	TSS200	Polycomb		inte immune response, negative regulation of interferon-gamma production, immune response, defense response to Gram-positive bacterium, peptidoglycan catabolic process, detection of bacterium, negative regulation of tural killer cell differentiation involved in immune response, growth of symbiont in host, regulation of circadian sleep/wake cycle, sleep, extracellular region, zinc ion binding, bac…
cg16318053	5	50679147	q	ENSG00000016082	ISL1	5'UTR			negative regulation of transcription from R polymerase II promoter, positive regulation of transcription from R polymerase II promoter, regulation of transcription, D-dependent, positive regulation of cell proliferation, pharyngeal system development, neural crest cell migration, negative regulation of canonical Wnt receptor sigling pathway, negative regulation of neuron differentiation, positive…
cg18854666	2	219247055	q	ENSG00000018280	SLC11A1	1stExon	Active prom		transmembrane transport, inflammatory response, positive regulation of transcription from R polymerase II promoter, response to lipopolysaccharide, transport, defense response to bacterium, T cell cytokine production, activation of protein kise activity, wound healing, positive regulation of interferon-gamma production, positive regulation of gene expression, iron ion homeostasis, phagocytosis, d…
cg26878947	6	15658832	p	ENSG00000047579	DTNBP1	Body	Elongation	Elongation	neuron projection morphogenesis, cellular membrane organization, actin cytoskeleton reorganization, blood coagulation, neuron projection development, post-Golgi vesicle-mediated transport, melanosome organization, platelet dense granule organization, anterograde axon cargo transport, anterograde syptic vesicle transport, regulation of dopamine receptor sigling pathway, organelle organization, nuc…
cg23713742	20	34202721	q	ENSG00000061656	SPAG4	TSS1500			spermatogenesis, integral to membrane, microtubule, cilium, flagellar axoneme, structural molecule activity, identical protein binding,
cg03548384	16	84403863	q	ENSG00000064270	ATP2C2	Body			transmembrane transport, ion transmembrane transport, metabolic process, calcium ion transport, ATP biosynthetic process, cation transport, integral to membrane, membrane, Golgi membrane, nucleotide binding, protein binding, ATP binding, metal ion binding, catalytic activity, ATPase activity, coupled to transmembrane movement of ions, phosphorylative mechanism, calcium-transporting ATPase activit…
cg18345115	19	10541478	p	ENSG00000065989	PDE4A	TSS200	Variable	Variable	sigl transduction, catalytic activity, 3',5'-cyclic-nucleotide phosphodiesterase activity, response to drug, cAMP catabolic process, sensory perception of smell, cellular response to drug, regulation of protein kise A sigling cascade, regulation of cAMP-mediated sigling, nucleus, cytosol, membrane, perinuclear region of cytoplasm, ruffle membrane, cytoplasm, protein binding, metal ion binding, 3'…
cg26078407	2	240225062	q	ENSG00000068024	HDAC4	Body	Enhancer	Elongation	transcription, D-dependent, negative regulation of transcription from R polymerase II promoter, negative regulation of cell proliferation, positive regulation of transcription, D-dependent, inflammatory response, skeletal system development, positive regulation of transcription from R polymerase II promoter, negative regulation of transcription, D-dependent, negative regulation of sequence-specif…
cg01756799	17	40715281	q	ENSG00000068120	COASY	1stExon	Variable	Variable	small molecule metabolic process, coenzyme A biosynthetic process, vitamin metabolic process, water-soluble vitamin metabolic process, pantothete metabolic process, coenzyme biosynthetic process, nucleus, cellular_component, cytoplasm, mitochondrial outer membrane, ATP binding, dephospho-CoA kise activity, pantetheine-phosphate adenylyltransferase activity
cg18972765	13	113422671	q	ENSG00000068650	ATP11A	Body	Elongation	Variable	cation transport, phospholipid translocation, phospholipid transport, integral to membrane, plasma membrane, membrane, endoplasmic reticulum, early endosome, recycling endosome, nucleotide binding, protein binding, ATP binding, metal ion binding, magnesium ion binding, ATPase activity, coupled to transmembrane movement of ions, phosphorylative mechanism, hydrolase activity, acting on acid anhydri…
cg26303870	14	69443683	q	ENSG00000072110	ACTN1	Body	Variable	Variable	regulation of apoptotic process, platelet activation, blood coagulation, actin filament bundle assembly, focal adhesion assembly, platelet degranulation, negative regulation of cellular component movement, cell junction assembly, nucleus, cytoplasm, plasma membrane, extracellular region, cytosol, cell projection, ruffle, focal adhesion, stress fiber, pseudopodium, fascia adherens, Z disc, cortica…
cg06204948	11	63656090	q	ENSG00000072518	MARK2	Body	Active prom	Active prom	neuron migration, response to oxidative stress, establishment of cell polarity, Wnt receptor sigling pathway, protein phosphorylation, protein autophosphorylation, intracellular protein kise cascade, positive regulation of neuron projection development, establishment or maintence of epithelial cell apical/basal polarity, regulation of cytoskeleton organization, regulation of axonogenesis, nucleus…
cg03544320	4	5894691	p	ENSG00000072832	CRMP1	1stExon			axon guidance, nervous system development, pyrimidine nucleobase catabolic process, nucleobase-containing compound metabolic process, neuron development, cytoplasm, cytosol, intracellular membrane-bounded organelle, spindle, neurol cell body, microtubule organizing center, dendrite, protein binding, hydrolase activity, hydrolase activity, acting on carbon-nitrogen (but not peptide) bonds, hydrola…
cg14976569	19	4667105	p	ENSG00000074842	C19orf10	Body	Elongation	Elongation	endoplasmic reticulum unfolded protein response, activation of sigling protein activity involved in unfolded protein response, extracellular region, endoplasmic reticulum lumen, endoplasmic reticulum-Golgi intermediate compartment
cg04392554	22	46685472	q	ENSG00000075234	TTC38	Body	Elongation	Variable
cg14531564	1	1154853	p	ENSG00000078808	SDF4	Body	Elongation	Variable	fat cell differentiation, response to ethanol, cerebellum development, calcium ion-dependent exocytosis, UV protection, zymogen granule exocytosis, cytoplasm, plasma membrane, late endosome, bleb, Golgi lumen, protein binding, calcium ion binding, identical protein binding
cg00027083	18	5543801	p	ENSG00000082397	EPB41L3	5'UTR	Active prom		biological_process, cortical actin cytoskeleton organization, cytoplasm, plasma membrane, cytoskeleton, extrinsic to membrane, cell-cell junction, paranode region of axon, juxtaparanode region of axon, protein binding, structural molecule activity, cytoskeletal protein binding, actin binding,
cg18794839	1	215256262	q	ENSG00000082482	KCNK2	TSS1500			membrane, potassium channel activity, transmembrane transport, ion transport, G-protein coupled receptor sigling pathway, voltage-gated potassium channel complex, ion channel activity, voltage-gated potassium channel activity, potassium ion transport, syptic transmission, plasma membrane, outward rectifier potassium channel activity
cg23012294	19	58086380	q	ENSG00000083817	ZNF416	Body		Variable	transcription, D-dependent, regulation of transcription, D-dependent, nucleus, intracellular, D binding, zinc ion binding, nucleic acid binding
cg16248329	4	187644739	q	ENSG00000083857	FAT1	5'UTR	Variable		homophilic cell adhesion, actin filament organization, cell adhesion, cell-cell adhesion, cell-cell sigling, cell migration, establishment or maintence of cell polarity, atomical structure morphogenesis, integral to membrane, nucleus, plasma membrane, membrane, perinuclear region of cytoplasm, cell junction, integral to plasma membrane, lamellipodium, cell-cell junction, filopodium, protein bindi…
cg06355652	11	33725105	p	ENSG00000085063	CD59	3'UTR	Enhancer	Variable	cell surface receptor sigling pathway, blood coagulation, plasma membrane, extracellular region, membrane, cell surface, anchored to exterl side of plasma membrane, protein binding, negative regulation of activation of membrane attack complex, negative regulation of apoptotic process, positive regulation of T cell proliferation, compact myelin, extracellular space, sarcolemma, complement binding
cg26813458	19	42260485	q	ENSG00000086548	CEACAM6	Body			sigl transduction, cell-cell sigling, plasma membrane, integral to plasma membrane, anchored to membrane, protein binding
cg22904296	14	23587687	q	ENSG00000092067	CEBPE	Body	Variable	Enhancer	transcription, D-dependent, regulation of transcription, D-dependent, defense response to bacterium, cellular response to lipopolysaccharide, phagocytosis, defense response, macrophage differentiation, cytokine biosynthetic process, myeloid cell differentiation, nucleus, sequence-specific D binding transcription factor activity, protein homodimerization activity, protein heterodimerization activi…
cg14003231	6	33640908	p	ENSG00000096433	ITPR3	Body		Elongation	transmembrane transport, ion transport, small molecule metabolic process, protein homooligomerization, G-protein coupled receptor sigling pathway, sigl transduction, sensory perception of sweet taste, sensory perception of umami taste, elevation of cytosolic calcium ion concentration, platelet activation, blood coagulation, response to calcium ion, protein heterooligomerization, epidermal growth …
cg05617650	22	50892951	q	ENSG00000100241	SBF1	Body	Elongation	Elongation	spermatogenesis, protein dephosphorylation, dephosphorylation, integral to membrane, nucleus, protein binding, phospholipid binding, protein tyrosine/serine/threonine phosphatase activity, Rab guanyl-nucleotide exchange factor activity, phosphatase activity
cg16154810	22	47135258	q	ENSG00000100422	CERK	TSS1500	Enhancer	Enhancer	protein kise C-activating G-protein coupled receptor sigling pathway, small molecule metabolic process, metabolic process, phospholipid metabolic process, sphingolipid metabolic process, ceramide metabolic process, glycosphingolipid metabolic process, integral to membrane, nucleus, cytoplasm, plasma membrane, mitochondrion, ATP binding, phospholipid binding, diacylglycerol kise activity, magnesiu…
cg04917472	20	57583286	q	ENSG00000101160	CTSZ	TSS1500	Active prom	Variable	proteolysis, epithelial tube branching involved in lung morphogenesis, extracellular space, endoplasmic reticulum, lysosome, cysteine-type peptidase activity
cg08186362	20	60794868	q	ENSG00000101180	HRH3	1stExon		Variable	G-protein coupled receptor sigling pathway, neurotransmitter secretion, G-protein coupled receptor sigling pathway, coupled to cyclic nucleotide second messenger, integral to membrane, plasma membrane, integral to plasma membrane, histamine receptor activity
cg10435235	13	111956623	q	ENSG00000102606	ARHGEF7	3'UTR	Elongation	Elongation	apoptotic process, small GTPase mediated sigl transduction, regulation of small GTPase mediated sigl transduction, regulation of Rho protein sigl transduction, intracellular sigl transduction, sigl transduction, positive regulation of apoptotic process, nervous system development, lamellipodium assembly, epidermal growth factor receptor sigling pathway, nerve growth factor receptor sigling pathwa…
cg17117459	13	25085405	q	ENSG00000102699	PARP4	5'UTR	Active prom	Active prom	inflammatory response, cellular protein modification process, D repair, response to drug, transport, response to D damage stimulus, protein ADP-ribosylation, cell death, nucleus, cytoplasm, ribonucleoprotein complex, spindle microtubule, D binding, protein binding, enzyme binding, D+ ADP-ribosyltransferase activity
cg03689552	16	3292971	p	ENSG00000103313	MEFV	3'UTR	Variable	Variable	inte immune response, inflammatory response, negative regulation of inflammatory response, negative regulation of interleukin-12 production, nucleotide-binding domain, leucine rich repeat containing receptor sigling pathway, positive regulation of cysteine-type endopeptidase activity, negative regulation of interleukin-1 beta production, negative regulation of macrophage inflammatory protein 1 al…
cg03919650	16	3306855	p	ENSG00000103313	MEFV	TSS1500	Active prom		inte immune response, inflammatory response, negative regulation of inflammatory response, negative regulation of interleukin-12 production, nucleotide-binding domain, leucine rich repeat containing receptor sigling pathway, positive regulation of cysteine-type endopeptidase activity, negative regulation of interleukin-1 beta production, negative regulation of macrophage inflammatory protein 1 al…
cg03032098	8	15397899	p	ENSG00000104723	TUSC3	5'UTR			cellular protein metabolic process, cell redox homeostasis, protein N-linked glycosylation, cognition, protein N-linked glycosylation via asparagine, post-translatiol protein modification, magnesium ion transport, mitochondrion, endoplasmic reticulum membrane, integral to plasma membrane, oligosaccharyltransferase complex, magnesium ion transmembrane transporter activity, dolichyl-diphosphooligos…
cg03179542	7	2647333	p	ENSG00000106012	IQCE	Body	Variable	Variable	mitochondrion, protein binding
cg26673980	7	151493820	q	ENSG00000106617	PRKAG2	5'UTR	Enhancer	Variable	cellular lipid metabolic process, small molecule metabolic process, ATP biosynthetic process, glycogen metabolic process, cell cycle arrest, fatty acid biosynthetic process, insulin receptor sigling pathway, regulation of catalytic activity, intracellular protein kise cascade, regulation of glucose import, positive regulation of peptidyl-threonine phosphorylation, positive regulation of protein k…
cg15453708	7	151493647	q	ENSG00000106617	PRKAG2	5'UTR	Enhancer	Variable	cellular lipid metabolic process, small molecule metabolic process, ATP biosynthetic process, glycogen metabolic process, cell cycle arrest, fatty acid biosynthetic process, insulin receptor sigling pathway, regulation of catalytic activity, intracellular protein kise cascade, regulation of glucose import, positive regulation of peptidyl-threonine phosphorylation, positive regulation of protein k…
cg09797463	10	90995297	q	ENSG00000107798	LIPA	Body	Enhancer	Elongation	cell proliferation, inflammatory response, cell morphogenesis, lipid metabolic process, lipid catabolic process, lung development, fatty acid metabolic process, homeostasis of number of cells within a tissue, cytokine production, tissue remodeling, sterol metabolic process, lysosome, lipase activity, sterol esterase activity, hydrolase activity, acting on ester bonds
cg25031824	17	3819363	p	ENSG00000108405	P2RX1	Body	Active prom	Variable	ion transport, protein homooligomerization, sigl transduction, transport, regulation of blood pressure, regulation of vascular smooth muscle contraction, platelet activation, blood coagulation, cation transport, protein heterooligomerization, regulation of action potential in neuron, activation of cysteine-type endopeptidase activity involved in apoptotic process, syptic transmission, glutamaterg…
cg04034685	17	62085532	q	ENSG00000108622	ICAM2	TSS1500	Enhancer	Variable	cell-cell adhesion, membrane, , regulation of immune response, plasma membrane, integral to plasma membrane, uropod, integrin binding, cell periphery
cg18686527	17	27044685	q	ENSG00000109113	RAB34	Body	Active prom	Variable	small GTPase mediated sigl transduction, protein transport, sigl transduction, intracellular protein transport, nucleocytoplasmic transport, endocytosis, GTP catabolic process, nucleus, cytoplasm, intracellular, membrane, Golgi apparatus, ruffle, early endosome, GTP binding, GTPase activity, , guanyl nucleotide binding
cg15678817	11	64621386	q	ENSG00000110047	EHD1	3'UTR	Enhancer	Enhancer	protein homooligomerization, endosomal transport, intracellular protein transport, cholesterol homeostasis, endocytosis, blood coagulation, positive regulation of cholesterol storage, low-density lipoprotein particle clearance, endocytic recycling, plasma membrane, endosome membrane, early endosome, early endosome membrane, recycling endosome membrane, lipid particle, endocytic vesicle, platelet …
cg10462778	5	172314133	q	ENSG00000113719	ERGIC1	Body	Enhancer	Variable	ER to Golgi vesicle-mediated transport, integral to membrane, endoplasmic reticulum membrane, Golgi membrane, endoplasmic reticulum-Golgi intermediate compartment, endoplasmic reticulum-Golgi intermediate compartment membrane, protein binding
cg06164260	3	187454439	q	ENSG00000113916	BCL6	5'UTR	Variable	Variable	transcription, D-dependent, regulation of immune response, negative regulation of transcription from R polymerase II promoter, negative regulation of cell proliferation, negative regulation of apoptotic process, spermatogenesis, negative regulation of cell growth, positive regulation of cellular component movement, negative regulation of transcription, D-dependent, cell morphogenesis, actin cytos…
cg01328500	3	197639792	q	ENSG00000114473	IQCG	Body	Variable	Variable	protein binding
cg03443331	2	97302668	q	ENSG00000114982	KIAA1310	Body	Variable	Variable	histone H4-K5 acetylation, histone H4-K8 acetylation, histone H4-K16 acetylation, histone acetyltransferase complex, histone acetyltransferase activity (H4-K5 specific), histone acetyltransferase activity (H4-K8 specific), histone acetyltransferase activity (H4-K16 specific)
cg25066857	2	85921438	p	ENSG00000115523	GNLY	5'UTR	Enhancer		defense response to bacterium, defense response to fungus, killing of cells of other organism, cellular defense response, extracellular space
cg19715410	1	29139021	p	ENSG00000116329	OPRD1	1stExon			G-protein coupled receptor sigling pathway, neuropeptide sigling pathway, immune response, cellular response to growth factor stimulus, phospholipase C-activating G-protein coupled receptor sigling pathway, adult locomotory behavior, regulation of sensory perception of pain, protein import into nucleus, translocation, adenylate cyclase-inhibiting G-protein coupled receptor sigling pathway, G-prot…
cg10128479	1	156465749	q	ENSG00000116604	MEF2D	5'UTR	Variable	Enhancer	apoptotic process, positive regulation of transcription from R polymerase II promoter, nervous system development, transcription from R polymerase II promoter, osteoblast differentiation, muscle organ development, chondrocyte differentiation, endochondral ossification, adult heart development, regulation of transcription, D-dependent, positive regulation of transcription, D-dependent, nucleus, in…
cg21170041	9	74764428	q	ENSG00000119125	GDA	1stExon	Variable		guanine catabolic process, zinc ion binding, hydrolase activity, guanine deamise activity, small molecule metabolic process, purine nucleobase metabolic process, nervous system development, nucleobase-containing compound metabolic process, nucleobase-containing small molecule metabolic process, purine nucleotide catabolic process, cytosol, intracellular, protein binding
cg17161250	2	106682209	q	ENSG00000119147	C2orf40	1stExon		Variable	cyclin catabolic process, G1 to G0 transition, cellular senescence, extracellular space, transport vesicle
cg00050692	2	25524877	p	ENSG00000119772	DNMT3A	Body	Variable	Enhancer	D methylation, D binding, methyltransferase activity, negative regulation of transcription from R polymerase II promoter, spermatogenesis, D methylation on cytosine within a CG sequence, cellular response to amino acid stimulus, methylation-dependent chromatin silencing, regulation of gene expression by genetic imprinting, S-adenosylhomocysteine metabolic process, D methylation involved in gamete…
cg09873933	5	135364580	q	ENSG00000120708	TGFBI	TSS200	Active prom		cell proliferation, visual perception, angiogenesis, cell adhesion, response to stimulus, extracellular matrix organization, chondrocyte differentiation, negative regulation of cell adhesion, plasma membrane, extracellular region, extracellular space, basement membrane, extracellular matrix, proteiceous extracellular matrix, protein binding, extracellular matrix binding, integrin binding
cg25784220	19	58609602	q	ENSG00000121413	ZSCAN18	1stExon	Active prom	Active prom	transcription, D-dependent, regulation of transcription, D-dependent, viral reproduction, nucleus, intracellular, D binding, sequence-specific D binding transcription factor activity, zinc ion binding, nucleic acid binding
cg22721334	19	58609618	q	ENSG00000121413	ZSCAN18	1stExon	Active prom	Active prom	transcription, D-dependent, regulation of transcription, D-dependent, viral reproduction, nucleus, intracellular, D binding, sequence-specific D binding transcription factor activity, zinc ion binding, nucleic acid binding
cg12977328	11	45909813	p	ENSG00000121653	MAPK8IP1	Body			regulation of transcription, D-dependent, vesicle-mediated transport, regulation of JNK cascade, negative regulation of JNK cascade, negative regulation of JUN kise activity, JUN phosphorylation, negative regulation of apoptotic process, sigl transduction, nucleus, cytoplasm, cytosol, endoplasmic reticulum membrane, perinuclear region of cytoplasm, cell body, sypse, mitochondrial membrane, axol g…
cg00123214	1	95703607	p	ENSG00000122481	RWDD3	Body	Elongation	Variable	nucleus, cytoplasm, protein binding
cg01568784	11	87908783	q	ENSG00000123892	RAB38	TSS200	Variable		small GTPase mediated sigl transduction, protein transport, sigl transduction, intracellular protein transport, nucleocytoplasmic transport, GTP catabolic process, nucleus, cellular_component, cytoplasm, plasma membrane, intracellular, membrane, melanosome, GTP binding, GTPase activity, protein binding
cg03041920	13	100310311	q	ENSG00000125246	CLYBL	Body	Polycomb	Active prom	cellular aromatic compound metabolic process, mitochondrion, citrate lyase complex, metal ion binding, catalytic activity, lyase activity, citrate (pro-3S)-lyase activity, carbon-carbon lyase activity
cg16554534	17	73238513	q	ENSG00000125447	GGA3	Body	Variable	Variable	intracellular protein transport, vesicle-mediated transport, intracellular, trans-Golgi network, endosome membrane, clathrin adaptor complex, Golgi apparatus part, protein binding, ADP-ribosylation factor binding
cg20432732	1	19451037	p	ENSG00000127481	UBR4	Body	Elongation	Variable	virus-host interaction, integral to membrane, nucleus, cytoplasm, cytoskeleton, zinc ion binding, protein binding, ubiquitin-protein ligase activity, calmodulin binding, binding, ligase activity
cg25744767	7	79764178	q	ENSG00000127955	GI1	1stExon	Variable	Variable	cell cycle, cell division, G-protein coupled receptor sigling pathway, sigl transduction, syptic transmission, platelet activation, blood coagulation, negative regulation of syptic transmission, response to peptide hormone stimulus, vesicle fusion, adenylate cyclase-inhibiting G-protein coupled receptor sigling pathway, GTP catabolic process, nucleus, cytoplasm, plasma membrane, intracellular, Go…
cg19507068	7	79764176	q	ENSG00000127955	GI1	1stExon	Variable	Variable	cell cycle, cell division, G-protein coupled receptor sigling pathway, sigl transduction, syptic transmission, platelet activation, blood coagulation, negative regulation of syptic transmission, response to peptide hormone stimulus, vesicle fusion, adenylate cyclase-inhibiting G-protein coupled receptor sigling pathway, GTP catabolic process, nucleus, cytoplasm, plasma membrane, intracellular, Go…
cg22990158	14	24802150	q	ENSG00000129467	ADCY4	Body	Variable	Variable	transmembrane transport, small molecule metabolic process, intracellular sigl transduction, sigl transduction, syptic transmission, adenylate cyclase-modulating G-protein coupled receptor sigling pathway, cyclic nucleotide biosynthetic process, adenylate cyclase-activating G-protein coupled receptor sigling pathway, water transport, epidermal growth factor receptor sigling pathway, cellular respo…
cg13787135	14	21270407	q	ENSG00000129538	RSE1	5'UTR	Enhancer		extracellular region, protein binding, nucleic acid binding, pancreatic ribonuclease activity
cg07563944	16	89038263	q	ENSG00000129993	CBFA2T3	Body	Variable		transcription, D-dependent, cell proliferation, positive regulation of transcription from R polymerase II promoter, regulation of transcription, D-dependent, granulocyte differentiation, intracellular, Golgi membrane, nucleolus, nucleoplasm, sequence-specific D binding transcription factor activity, zinc ion binding, protein binding, chromatin binding
cg08092258	2	235902219	q	ENSG00000130147	SH3BP4	5'UTR	Enhancer		biological_process, endocytosis, nucleus, cellular_component, coated pit, clathrin-coated vesicle, molecular_function, protein binding
cg10276227	19	33685817	q	ENSG00000130881	LRP3	Body	Active prom		receptor-mediated endocytosis, integral to membrane, coated pit, protein binding
cg05441854	16	85650374	q	ENSG00000131149	KIAA0182	5'UTR	Active prom	Variable	protein binding
cg08446900	17	38501519	q	ENSG00000131759	RARA	Body	Active prom	Active prom	negative regulation of transcription from R polymerase II promoter, positive regulation of transcription, D-dependent, spermatogenesis, positive regulation of transcription from R polymerase II promoter, negative regulation of transcription, D-dependent, negative regulation of interferon-gamma production, multicellular organism growth, regulation of transcription, D-dependent, positive regulation…
cg18109874	19	14115611	p	ENSG00000132005	RFX1	5'UTR	Active prom	Enhancer	immune response, regulation of transcription, D-dependent, nucleus, D binding, protein binding, R polymerase II distal enhancer sequence-specific D binding transcription factor activity
cg12894649	20	11871396	p	ENSG00000132640	BTBD3	TSS200	Active prom	Variable	protein binding
cg23944804	20	11871384	p	ENSG00000132640	BTBD3	TSS200	Active prom	Variable	protein binding
cg18855780	20	11871743	p	ENSG00000132640	BTBD3	5'UTR	Active prom	Variable	protein binding
cg14603345	20	11871375	p	ENSG00000132640	BTBD3	TSS200	Active prom	Variable	protein binding
cg01890836	17	17055584	p	ENSG00000133030	MPRIP	Body	Enhancer	Variable	protein binding, phospholipid binding, , oxidation-reduction process, cytoplasm, cytoskeleton, oxidoreductase activity, actin binding, transition metal ion binding
cg15490070	1	203148132	q	ENSG00000133048	CHI3L1	3'UTR	Elongation	Variable	inflammatory response, lung development, carbohydrate metabolic process, chitin catabolic process, positive regulation of angiogenesis, response to mechanical stimulus, positive regulation of protein kise B sigling cascade, cartilage development, response to tumor necrosis factor, positive regulation of peptidyl-threonine phosphorylation, positive regulation of ERK1 and ERK2 cascade, response to …
cg08421685	3	238611	p	ENSG00000134121	CHL1	TSS200			axon guidance, neuron migration, cell adhesion, sigl transduction, adult locomotory behavior, cognition, neuron projection development, behavior, negative regulation of neuron apoptotic process, integral to membrane, plasma membrane, apical part of cell, proteiceous extracellular matrix, dendrite, protein binding, protease binding
cg16734795	19	47839187	q	ENSG00000134830	GPR77	TSS1500	Enhancer	Variable	biological_process, G-protein coupled receptor sigling pathway, chemotaxis, integral to membrane, cellular_component, plasma membrane, protein binding, C5a aphylatoxin receptor activity
cg07826859	7	45020086	p	ENSG00000136286	MYO1G	TSS1500	Variable	Enhancer	plasma membrane, myosin complex, ATP binding, actin binding, calmodulin binding, motor activity
cg03590328	7	2684462	p	ENSG00000136295	TTYH3	Body	Active prom	Variable	plasma membrane, chloride channel complex, chloride channel activity
cg02888886	17	43165321	q	ENSG00000136448	NMT1	Body	Elongation	Elongation	apoptotic process, viral reproduction, N-termil protein myristoylation, protein lipoylation, N-termil protein lipidation, in utero embryonic development, cytoplasm, plasma membrane, cytosol, cell junction, actin cytoskeleton, catalytic activity, glycylpeptide N-tetradecanoyltransferase activity, myristoyltransferase activity
cg13606889	11	121335457	q	ENSG00000137642	SORL1	Body	Enhancer	Variable	cholesterol metabolic process, lipid transport, receptor-mediated endocytosis, integral to membrane, integral to plasma membrane, low-density lipoprotein particle, protein binding, transmembrane sigling receptor activity, low-density lipoprotein particle binding
cg12623364	4	109038130	q	ENSG00000138795	LEF1	Body		Enhancer	negative regulation of transcription from R polymerase II promoter, positive regulation of transcription, D-dependent, negative regulation of apoptotic process, odontogenesis of dentin-containing tooth, brain development, induction of apoptosis, positive regulation of transcription from R polymerase II promoter, negative regulation of transcription, D-dependent, organ regeneration, skin developme…
cg04255937	12	122269675	q	ENSG00000139718	SETD1B	3'UTR	Variable	Elongation	transcription, D-dependent, regulation of transcription, D-dependent, histone H3-K4 methylation, nucleus, chromosome, histone methyltransferase complex, nuclear speck, Set1C/COMPASS complex, nucleotide binding, R binding, protein binding, nucleic acid binding, histone methyltransferase activity (H3-K4 specific)
cg21523688	15	45319037	q	ENSG00000140263	SORD	Body	Elongation		oxidation-reduction process, glucose metabolic process, sperm motility, sorbitol catabolic process, fructose biosynthetic process, L-xylitol catabolic process, L-xylitol metabolic process, sorbitol metabolic process, membrane, extracellular space, cilium, flagellum, mitochondrial membrane, mitochondrion, zinc ion binding, oxidoreductase activity, carbohydrate binding, transferase activity, transf…
cg00012522	15	98503952	q	ENSG00000140450	ARRDC4	1stExon	Active prom	Variable	sigl transduction
cg18443571	15	90547692	q	ENSG00000140548	ZNF710	5'UTR	Active prom	Variable	transcription, D-dependent, regulation of transcription, D-dependent, nucleus, intracellular, D binding, zinc ion binding, , nucleic acid binding
cg07434438	16	72961899	q	ENSG00000140836	ZFHX3	Body	Enhancer		negative regulation of transcription from R polymerase II promoter, cytoskeleton organization, negative regulation of transcription, D-dependent, regulation of transcription, D-dependent, transcription from R polymerase II promoter, negative regulation of myoblast differentiation, positive regulation of myoblast differentiation, muscle organ development, nucleus, transcription factor complex, int…
cg11476241	17	78866235	q	ENSG00000141564	RPTOR	Body	Enhancer	Enhancer	cell cycle arrest, insulin receptor sigling pathway, positive regulation of endothelial cell proliferation, cell growth, cellular response to amino acid stimulus, cellular response to nutrient levels, positive regulation of protein serine/threonine kise activity, TOR sigling cascade, regulation of cell size, positive regulation of TOR sigling cascade, positive regulation of transcription from R p…
cg01561259	17	78560781	q	ENSG00000141564	RPTOR	Body	Variable	Variable	cell cycle arrest, insulin receptor sigling pathway, positive regulation of endothelial cell proliferation, cell growth, cellular response to amino acid stimulus, cellular response to nutrient levels, positive regulation of protein serine/threonine kise activity, TOR sigling cascade, regulation of cell size, positive regulation of TOR sigling cascade, positive regulation of transcription from R p…
cg23312431	21	45773997	q	ENSG00000142185	TRPM2	Body	Active prom	Variable	transmembrane transport, ion transport, calcium ion transport, response to hydroperoxide, plasma membrane, membrane, integral to plasma membrane, ion channel activity, hydrolase activity, sodium channel activity, calcium channel activity, manganese ion transmembrane transporter activity, ADP-ribose diphosphatase activity, , manganese ion transport, manganese ion transmembrane transport, integral …
cg06906472	2	107502801	q	ENSG00000144057	ST6GAL2	TSS200			multicellular organismal development, carbohydrate metabolic process, protein glycosylation, growth, oligosaccharide metabolic process, integral to membrane, Golgi cister membrane, integral to Golgi membrane, catalytic activity, sialyltransferase activity, beta-galactoside alpha-2,6-sialyltransferase activity
cg02225716	8	120220856	q	ENSG00000147676	MAL2	Body		Variable
cg23130097	8	120220484	q	ENSG00000147676	MAL2	TSS200
cg14567917	10	77542314	q	ENSG00000148655	C10orf11	TSS1500		Variable
cg11398452	10	118896755	q	ENSG00000148704	VAX1	Body	Polycomb		transcription, D-dependent, axon guidance, negative regulation of transcription from R polymerase II promoter, neuron migration, brain development, regulation of transcription, D-dependent, camera-type eye development, palate development, negative regulation of neuroblast proliferation, nucleus, D binding, sequence-specific D binding transcription factor activity, sequence-specific D binding, tra…
cg22948808	11	46360763	p	ENSG00000149091	DGKZ	Body	Active prom	Variable	protein kise C-activating G-protein coupled receptor sigling pathway, intracellular sigl transduction, platelet activation, cell migration, blood coagulation, negative regulation of Ras protein sigl transduction, negative regulation of mitotic cell cycle, mitotic cell cycle G1/S transition D damage checkpoint, lipid phosphorylation, nucleus, cytoplasm, plasma membrane, lamellipodium, protein bind…
cg03519157	11	46367033	p	ENSG00000149091	DGKZ	5'UTR	Active prom	Variable	protein kise C-activating G-protein coupled receptor sigling pathway, intracellular sigl transduction, platelet activation, cell migration, blood coagulation, negative regulation of Ras protein sigl transduction, negative regulation of mitotic cell cycle, mitotic cell cycle G1/S transition D damage checkpoint, lipid phosphorylation, nucleus, cytoplasm, plasma membrane, lamellipodium, protein bind…
cg01917716	11	59824541	q	ENSG00000149516	MS4A3	5'UTR	Enhancer	Variable	integral to membrane, cytoplasm, perinuclear region of cytoplasm, endomembrane system, protein binding
cg06128198	10	128593922	q	ENSG00000150760	DOCK1	TSS200	Polycomb		axon guidance, apoptotic process, small GTPase mediated sigl transduction, sigl transduction, integrin-mediated sigling pathway, cell migration, blood coagulation, positive regulation of GTPase activity, phagocytosis, engulfment, cytoplasm, cytosol, membrane, protein binding, SH3 domain binding, GTP binding, heme binding, GTPase activator activity, guanyl-nucleotide exchange factor activity, GTPa…
cg18932726	10	128594141	q	ENSG00000150760	DOCK1	Body	Polycomb		axon guidance, apoptotic process, small GTPase mediated sigl transduction, sigl transduction, integrin-mediated sigling pathway, cell migration, blood coagulation, positive regulation of GTPase activity, phagocytosis, engulfment, cytoplasm, cytosol, membrane, protein binding, SH3 domain binding, GTP binding, heme binding, GTPase activator activity, guanyl-nucleotide exchange factor activity, GTPa…
cg07267600	12	2750053	p	ENSG00000151067	CAC1C	Body			integral to membrane, voltage-gated calcium channel activity, transmembrane transport, ion transport, membrane, voltage-gated calcium channel complex, ion channel activity, axon guidance, small molecule metabolic process, elevation of cytosolic calcium ion concentration, calcium ion transport into cytosol, regulation of insulin secretion, energy reserve metabolic process, cytoplasm, plasma membra…
cg03606215	4	22517623	p	ENSG00000152990	GPR125	1stExon	Variable	Variable	exterl side of plasma membrane, G-protein coupled receptor sigling pathway, neuropeptide sigling pathway, cell surface receptor sigling pathway, integral to membrane, membrane, protein binding, G-protein coupled receptor activity, transmembrane sigling receptor activity
cg09685472	16	81527427	q	ENSG00000153815	CMIP	Body	Enhancer	Variable	nucleus, cytoplasm, phospholipid binding
cg05083852	16	81480610	q	ENSG00000153815	CMIP	Body	Active prom	Variable	nucleus, cytoplasm, phospholipid binding
cg27100990	7	82073012	q	ENSG00000153956	CAC2D1	5'UTR	Variable		calcium ion transport, regulation of calcium ion transport, sarcoplasmic reticulum, T-tubule, voltage-gated calcium channel complex, protein binding, metal ion binding, voltage-gated calcium channel activity
cg05724871	18	6414446	p	ENSG00000154655	L3MBTL4	5'UTR	Variable	Variable	transcription, D-dependent, regulation of transcription, D-dependent, chromatin modification, nucleus, sequence-specific D binding transcription factor activity, zinc ion binding, protein binding
cg12097222	8	16885000	p	ENSG00000155970	EFHA2	1stExon	Polycomb	Active prom	integral to membrane, calcium ion binding
cg10778841	10	106401319	q	ENSG00000156395	SORCS3	1stExon			neuropeptide sigling pathway, integral to membrane, membrane, neuropeptide receptor activity
cg06358171	1	54822008	p	ENSG00000157216	SSBP3	Body	Variable	Variable	negative regulation of apoptotic process, positive regulation of transcription from R polymerase II promoter, positive regulation of cell proliferation, protein complex assembly, positive regulation of anterior head development, head morphogenesis, midbrain-hindbrain boundary initiation, prechordal plate formation, nucleus, protein complex, D binding, single-stranded D binding, transcription, D-d…
cg22442430	1	25876626	p	ENSG00000157978	LDLRAP1	Body	Enhancer	Enhancer	cholesterol metabolic process, transport, cholesterol homeostasis, amyloid precursor protein metabolic process, positive regulation of sigl transduction, receptor-mediated endocytosis, regulation of protein binding, receptor interlization, positive regulation of receptor-mediated endocytosis, receptor-mediated endocytosis of low-density lipoprotein particle involved in cholesterol transport, regu…
cg04126957	1	1479238	p	ENSG00000160075	SSU72	Body	Elongation	Variable	mR processing, nucleus, cytoplasm, phosphoprotein phosphatase activity
cg09257526	1	154379696	q	ENSG00000160712	IL6R	Body	Active prom	Active prom	regulation of apoptotic process, positive regulation of smooth muscle cell proliferation, positive regulation of cell proliferation, response to lipopolysaccharide, response to cytokine stimulus, response to cAMP, cytokine-mediated sigling pathway, cell growth, positive regulation of interleukin-6 production, defense response to Gram-positive bacterium, positive regulation of peptidyl-tyrosine ph…
cg18652900	19	15580445	p	ENSG00000161031	PGLYRP2	Body	Variable	Variable	inte immune response, negative regulation of interferon-gamma production, defense response to Gram-positive bacterium, peptidoglycan catabolic process, detection of bacterium, negative regulation of tural killer cell differentiation involved in immune response, growth of symbiont in host, peptide amidation, extracellular region, intracellular, membrane, zinc ion binding, peptidoglycan binding, N-…
cg09676376	12	54779077	q	ENSG00000161642	ZNF385A	Body	Active prom	Variable	transcription, D-dependent, regulation of transcription, D-dependent, cytoplasm, intracellular, nucleolus, D binding, zinc ion binding, nucleic acid binding
cg12536891	11	72044829	q	ENSG00000162129	CLPB	Body	Elongation	Variable	regulation of transcription, D-dependent, cellular response to heat, cellular_component, mitochondrion, nucleotide binding, molecular_function, protein binding, ATP binding, kise activity, ATPase activity, nucleoside-triphosphatase activity, transcription factor binding
cg00619207	1	111743368	p	ENSG00000162777	DENND2D	TSS200	Enhancer	Variable	Rab guanyl-nucleotide exchange factor activity
cg19268695	1	111743411	p	ENSG00000162777	DENND2D	TSS200	Variable	Active prom	Rab guanyl-nucleotide exchange factor activity
cg06650246	1	206897270	q	ENSG00000162889	MAPKAPK2	Body	Enhancer	Elongation	inte immune response, inflammatory response, response to lipopolysaccharide, gene expression, R metabolic process, mR metabolic process, Toll sigling pathway, protein phosphorylation, activation of MAPK activity, response to stress, response to D damage stimulus, peptidyl-serine phosphorylation, toll-like receptor sigling pathway, Ras protein sigl transduction, inner ear development, macropinocyt…
cg00909514	1	200860534	q	ENSG00000163362	C1orf106	TSS200	Polycomb	Active prom
cg20977448	5	148725594	q	ENSG00000164284	GRPEL2	Body	Active prom	Active prom	protein folding, cytoplasm, mitochondrion, protein homodimerization activity, chaperone binding, adenyl-nucleotide exchange factor activity, cellular protein metabolic process, protein targeting to mitochondrion, mitochondrial matrix, mitochondrial inner membrane, unfolded protein binding
cg13632816	9	113341925	q	ENSG00000165124	SVEP1	1stExon	Polycomb		cell adhesion, cytoplasm, extracellular region, membrane, protein binding, calcium ion binding, chromatin binding
cg06632098	10	43605906	q	ENSG00000165731	RET	Body	Variable	Variable	positive regulation of transcription, D-dependent, homophilic cell adhesion, sigl transduction, protein phosphorylation, neural crest cell migration, enteric nervous system development, positive regulation of cell migration, regulation of cell adhesion, transmembrane receptor protein tyrosine kise sigling pathway, embryonic epithelial tube formation, positive regulation of neuron projection devel…
cg20483324	13	46189838	q	ENSG00000165837	FAM194B	5'UTR	Variable
cg11970204	10	103245907	q	ENSG00000166167	BTRC	Body			ubiquitin-dependent protein catabolic process, protein ubiquitition, positive regulation of transcription, D-dependent, negative regulation of transcription, D-dependent, protein polyubiquitition, negative regulation of sequence-specific D binding transcription factor activity, protein catabolic process, branching involved in mammary gland duct morphogenesis, mitotic cell cycle, sigl transduction…
cg01902758	11	8816428	p	ENSG00000166444	ST5	5'UTR	Variable	Variable	positive regulation of ERK1 and ERK2 cascade, Rab guanyl-nucleotide exchange factor activity
cg18177814	16	50730881	q	ENSG00000167207	NOD2	TSS200	Variable	Variable	regulation of apoptotic process, negative regulation of interferon-gamma production, negative regulation of interleukin-2 production, response to exogenous dsR, response to lipopolysaccharide, positive regulation of protein ubiquitition, regulation of neutrophil chemotaxis, positive regulation of Notch sigling pathway, positive regulation of humoral immune response mediated by circulating immunog…
cg16477774	11	65325249	q	ENSG00000168056	LTBP3	1stExon	Polycomb	Variable	transforming growth factor beta receptor sigling pathway, negative regulation of chondrocyte differentiation, bone remodeling, bone morphogenesis, negative regulation of bone mineralization, positive regulation of bone resorption, lung saccule development, extracellular region, protein binding, calcium ion binding, growth factor binding, skeletal system development
cg18334660	18	21590132	q	ENSG00000168234	TTC39C	5'UTR	Enhancer	Enhancer
cg01869896	1	40420299	p	ENSG00000168389	MFSD2A	TSS1500	Variable	Variable	transmembrane transport, transport, integral to membrane, plasma membrane, endoplasmic reticulum membrane
cg12363722	4	187476703	q	ENSG00000168412	MTNR1A	TSS200			G-protein coupled receptor sigling pathway, mating behavior, circadian rhythm, positive regulation of cGMP biosynthetic process, G-protein coupled receptor sigling pathway, coupled to cyclic nucleotide second messenger, integral to membrane, plasma membrane, integral to plasma membrane, receptor complex, hormone binding, melatonin receptor activity, organic cyclic compound binding
cg19761848	2	237076815	q	ENSG00000168505	GBX2	TSS200			transcription, D-dependent, axon guidance, regulation of transcription, D-dependent, inner ear morphogenesis, neural crest cell migration, nervous system development, patterning of blood vessels, cerebellum development, midbrain-hindbrain boundary morphogenesis, rhombomere 2 development, cerebellar granule cell precursor proliferation, autonomic nervous system development, cell proliferation, hin…
cg13904970	5	123987667	q	ENSG00000168916	ZNF608	Body	Polycomb	Variable	intracellular, zinc ion binding
cg24095374	5	176799366	q	ENSG00000169220	RGS14	3'UTR	Enhancer	Variable	mitosis, cell division, response to oxidative stress, sigl transduction, termition of G-protein coupled receptor sigling pathway, nucleocytoplasmic transport, long-term syptic potentiation, platelet-derived growth factor receptor sigling pathway, regulation of G-protein coupled receptor protein sigling pathway, chromosome segregation, visual learning, long-term memory, learning, negative regulati…
cg26609631	13	28366814	q	ENSG00000169840	GSX1	5'UTR		Variable	transcription, D-dependent, positive regulation of transcription from R polymerase II promoter, regulation of transcription, D-dependent, hypothalamus development, neuron fate commitment, spil cord association neuron differentiation, adenohypophysis development, nucleus, D binding, sequence-specific D binding transcription factor activity, sequence-specific D binding
cg26133769	4	30723855	p	ENSG00000169851	PCDH7	1stExon	Variable		homophilic cell adhesion, plasma membrane, membrane, integral to plasma membrane, calcium ion binding, integral to membrane, protein binding
cg27545615	10	6249748	p	ENSG00000170525	PFKFB3	Body	Elongation	Variable	fructose metabolic process, fructose 2,6-bisphosphate metabolic process, ATP binding, 6-phosphofructo-2-kise activity, fructose-2,6-bisphosphate 2-phosphatase activity, small molecule metabolic process, carbohydrate metabolic process, glycolysis, glucose metabolic process, cytosol
cg14312538	18	25757710	q	ENSG00000170558	CDH2	TSS1500	Polycomb		regulation of Rho protein sigl transduction, homophilic cell adhesion, cell adhesion, negative regulation of canonical Wnt receptor sigling pathway, positive regulation of MAPK cascade, regulation of myelition, cell migration, regulation of protein localization, striated muscle cell differentiation, heterophilic cell-cell adhesion, sypse assembly, calcium-dependent cell-cell adhesion, blood vesse…
cg02073763	2	46064034	p	ENSG00000171132	PRKCE	Body	Enhancer		positive regulation of I-kappaB kise/NF-kappaB cascade, intracellular sigl transduction, cellular response to hypoxia, positive regulation of actin filament polymerization, positive regulation of cell-substrate adhesion, regulation of peptidyl-tyrosine phosphorylation, positive regulation of insulin secretion, positive regulation of MAPK cascade, lipopolysaccharide-mediated sigling pathway, cellu…
cg09880551	21	42218932	q	ENSG00000171587	DSCAM	1stExon			cell adhesion, nervous system development, locomotory behavior, dendrite morphogenesis, negative regulation of cell adhesion, positive regulation of phosphorylation, post-embryonic reti morphogenesis in camera-type eye, positive regulation of axon extension involved in axon guidance, dendrite self-avoidance, plasma membrane, extracellular region, axon, membrane, integral to plasma membrane, growt…
cg18651578	20	5844315	p	ENSG00000171984	C20orf196	3'UTR	Variable	Variable
cg16743273	19	2076833	p	ENSG00000172081	MOBKL2A	Body	Elongation	Elongation	intracellular, metal ion binding
cg16695253	16	88079762	q	ENSG00000172530	BANP	Body	Enhancer	Elongation	protein localization to nucleus, negative regulation of protein catabolic process, nucleus, p53 binding, , transcription, D-dependent, cell cycle, multicellular organismal development, regulation of transcription, D-dependent, chromatin modification, D binding, protein binding
cg12454169	2	30669597	p	ENSG00000172954	LCLAT1	TSS1500	Variable	Variable	metabolic process, endoplasmic reticulum, transferase activity, transferring acyl groups, multicellular organismal development, triglyceride biosynthetic process, cellular lipid metabolic process, small molecule metabolic process, phospholipid metabolic process, phosphatidic acid biosynthetic process, glycerophospholipid biosynthetic process, CDP-diacylglycerol biosynthetic process, cardiolipin a…
cg09076927	6	158094919	q	ENSG00000175048	ZDHHC14	3'UTR			integral to membrane, zinc ion binding, transferase activity, transferring acyl groups
cg04324276	17	17817462	p	ENSG00000175662	TOM1L2	Body	Enhancer	Variable	intracellular protein transport, intracellular
cg09010067	17	30821827	q	ENSG00000176658	MYO1D	Body	Variable	Variable	negative regulation of phosphatase activity, myosin complex, smooth endoplasmic reticulum, axolemma, protein binding, ATP binding, actin binding, calcium-dependent protein binding, calmodulin binding, motor activity, microfilament motor activity, actin-dependent ATPase activity
cg19497523	19	2425476	p	ENSG00000178297	TMPRSS9	Body	Elongation	Variable	proteolysis, integral to plasma membrane, protein binding, serine-type endopeptidase activity, catalytic activity
cg09907509	13	37248244	q	ENSG00000180440	C13orf36	5'UTR			integral to membrane
cg00153306	3	46741492	p	ENSG00000181585	TMIE	TSS1500	Enhancer	Variable	inner ear morphogenesis, sensory perception of sound, integral to membrane
cg05249026	16	11031524	p	ENSG00000182108	DEXI	3'UTR	Enhancer	Variable
cg06618629	17	4437077	p	ENSG00000183018	SPNS2	Body	Variable		transmembrane transport, lipid transport, integral to membrane, transmembrane transporter activity
cg17894362	1	55117812	p	ENSG00000184313	C1orf175	Body	Enhancer	Variable	integral to membrane, , binding
cg16020747	8	85095394	q	ENSG00000184672	RALYL	TSS200			nucleotide binding, nucleic acid binding, R binding
cg02487453	22	31198724	q	ENSG00000184792	OSBP2	Body		Variable	protein binding, phospholipid binding, lipid transport, nucleotide binding, membrane
cg02320481	13	110438578	q	ENSG00000185950	IRS2	5'UTR	Variable	Variable	cell proliferation, brain development, positive regulation of cell proliferation, sigl transduction, phosphatidylinositol-mediated sigling, glucose metabolic process, positive regulation of cell migration, cellular response to insulin stimulus, lipid homeostasis, insulin receptor sigling pathway, response to glucose stimulus, positive regulation of insulin secretion, positive regulation of mesenc…
cg08510264	13	110438288	q	ENSG00000185950	IRS2	1stExon	Active prom	Active prom	cell proliferation, brain development, positive regulation of cell proliferation, sigl transduction, phosphatidylinositol-mediated sigling, glucose metabolic process, positive regulation of cell migration, cellular response to insulin stimulus, lipid homeostasis, insulin receptor sigling pathway, response to glucose stimulus, positive regulation of insulin secretion, positive regulation of mesenc…
cg21402921	15	27112305	q	ENSG00000186297	GABRA5	1stExon			transmembrane transport, ion transport, brain development, sigl transduction, transport, ion transmembrane transport, sensory perception of sound, behavioral fear response, chloride transport, gamma-aminobutyric acid sigling pathway, syptic transmission, inner ear receptor cell development, innervation, associative learning, cochlea development, neuron development, integral to membrane, plasma me…
cg10770187	2	150186923	q	ENSG00000187123	LYPD6	TSS200	Polycomb		extracellular region
cg08641579	7	79083447	q	ENSG00000187391	MAGI2	TSS1500	Polycomb		negative regulation of cell proliferation, negative regulation of cell migration, SMAD protein sigl transduction, mitotic cell cycle arrest, protein heterooligomerization, negative regulation of protein kise B sigling cascade, receptor clustering, positive regulation of phosphoprotein phosphatase activity, glomerular visceral epithelial cell development, positive regulation of receptor interlizat…
cg25856090	7	143028708	q	ENSG00000188037	CLCN1	Body	Enhancer		transmembrane transport, transport, chloride transport, muscle contraction, neurol action potential propagation, membrane, chloride channel complex, sarcolemma, integral to plasma membrane, ion channel activity, protein binding, chloride channel activity, voltage-gated chloride channel activity
cg00674365	19	57019069	q	ENSG00000196263	ZNF471	TSS200	Polycomb	Variable	transcription, D-dependent, regulation of transcription, D-dependent, nucleus, intracellular, D binding, zinc ion binding, nucleic acid binding
cg01827012	7	98603440	q	ENSG00000196367	TRRAP	Body	Elongation	Elongation	regulation of transcription, D-dependent, mitotic cell cycle checkpoint, transcription factor complex, transcription coactivator activity, transcription, D-dependent, histone acetylation, histone H4 acetylation, histone deubiquitition, histone H2A acetylation, nucleus, STAGA complex, transcription factor TFTC complex, PCAF complex, NuA4 histone acetyltransferase complex, protein binding, phosphot…
cg22193912	17	79881523	q	ENSG00000197063	MAFG	5'UTR	Active prom	Elongation	transcription, D-dependent, regulation of transcription, D-dependent, in utero embryonic development, regulation of epidermal cell differentiation, regulation of cell proliferation, blood coagulation, adult behavior, regulation of cellular pH, nucleus, nucleoplasm, D binding, sequence-specific D binding transcription factor activity, sequence-specific D binding
cg01543184	17	79881543	q	ENSG00000197063	MAFG	5'UTR	Active prom	Elongation	transcription, D-dependent, regulation of transcription, D-dependent, in utero embryonic development, regulation of epidermal cell differentiation, regulation of cell proliferation, blood coagulation, adult behavior, regulation of cellular pH, nucleus, nucleoplasm, D binding, sequence-specific D binding transcription factor activity, sequence-specific D binding
cg19563510	17	79881483	q	ENSG00000197063	MAFG	5'UTR	Active prom	Elongation	transcription, D-dependent, regulation of transcription, D-dependent, in utero embryonic development, regulation of epidermal cell differentiation, regulation of cell proliferation, blood coagulation, adult behavior, regulation of cellular pH, nucleus, nucleoplasm, D binding, sequence-specific D binding transcription factor activity, sequence-specific D binding
cg04379041	20	62364801	q	ENSG00000197114	ZGPAT	Body	Elongation	Elongation	transcription, D-dependent, negative regulation of transcription, D-dependent, negative regulation of epidermal growth factor-activated receptor activity, nucleus, sequence-specific D binding transcription factor activity, zinc ion binding, protein binding, nucleic acid binding, sequence-specific D binding
cg21190895	9	86984239	q	ENSG00000197506	SLC28A3	TSS1500	Enhancer		transmembrane transport, transport, reti homeostasis, pyrimidine nucleoside transport, purine nucleoside transmembrane transport, integral to membrane, plasma membrane, membrane, nucleoside binding, nucleoside:sodium symporter activity, pyrimidine- and adenine-specific:sodium symporter activity, purine-specific nucleoside:sodium symporter activity
cg15817635	1	1550031	p	ENSG00000197530	MIB2	TSS1500	Active prom	Active prom	protein ubiquitition, early endosome, ubiquitin ligase complex, zinc ion binding, protein binding, metal ion binding, ubiquitin-protein ligase activity, positive regulation of I-kappaB kise/NF-kappaB cascade, Notch sigling pathway, endosome, sigl transducer activity, actin binding
cg06773488	18	74726002	q	ENSG00000197971	MBP	Body	Enhancer	Elongation	immune response, central nervous system development, response to toxin, syptic transmission, myelition, negative regulation of axonogenesis, axon ensheathment, plasma membrane, neurol cell body, compact myelin, internode region of axon, structural constituent of myelin sheath, protease binding, membrane organization, cell projection, cell periphery, myelin sheath, protein binding
cg25389087	18	74824413	q	ENSG00000197971	MBP	5'UTR	Active prom	Variable	immune response, central nervous system development, response to toxin, syptic transmission, myelition, negative regulation of axonogenesis, axon ensheathment, plasma membrane, neurol cell body, compact myelin, internode region of axon, structural constituent of myelin sheath, protease binding, membrane organization, cell projection, cell periphery, myelin sheath, protein binding
cg11480762	10	73103395	q	ENSG00000198246	SLC29A3	Body	Enhancer	Variable	transmembrane transport, transport, nucleoside transport, integral to membrane, late endosome membrane, lysosomal membrane, nucleoside transmembrane transporter activity
cg09032544	1	167487295	q	ENSG00000198821	CD247	Body		Active prom	regulation of immune response, viral reproduction, cell surface receptor sigling pathway, T cell receptor sigling pathway, T cell costimulation, virus-host interaction, regulation of defense response to virus by virus, integral to membrane, cytoplasm, plasma membrane, membrane, alpha-beta T cell receptor complex, T cell receptor complex, protein homodimerization activity, protein binding, transme…
cg15580458	10	121155124	q	ENSG00000198873	GRK5	Body	Enhancer	Variable	kise activity, apoptotic process, negative regulation of apoptotic process, sigl transduction, response to drug, termition of G-protein coupled receptor sigling pathway, Wnt receptor sigling pathway, protein phosphorylation, adenylate cyclase-modulating G-protein coupled receptor sigling pathway, regulation of G-protein coupled receptor protein sigling pathway, protein autophosphorylation, tachyk…
cg23291301	2	105472469	q	ENSG00000198914	POU3F3	1stExon	Variable	Variable	negative regulation of transcription from R polymerase II promoter, positive regulation of transcription, D-dependent, negative regulation of apoptotic process, positive regulation of transcription from R polymerase II promoter, negative regulation of transcription, D-dependent, regulation of transcription, D-dependent, positive regulation of cell proliferation, central nervous system development…
cg00916884	16	56666334	q	ENSG00000205364	MT1M	TSS200	Polycomb	Variable	cellular response to zinc ion, negative regulation of growth, nucleus, cytoplasm, perinuclear region of cytoplasm, zinc ion binding, metal ion binding
cg27062795	19	56879613	q	ENSG00000240225	ZNF542	TSS200	Active prom	Active prom
cg19429281	19	53496738	q	ENSG00000242779	ZNF702P	Body	Variable	Active prom
cg23117316	7	135346802	q	ENSG00000243317	PL-5283	TSS1500	Active prom	Active prom	extracellular region
cg16671988	7	148963796	q	ENSG00000244560	ZNF783	Body	Elongation	Elongation
cg03541887	1	248903323	q	ENSG00000259823	LOC646627	TSS200	Active prom	Variable
cg11692409	17	1665181	p		SERPINF1	TSS200	Variable	Variable
cg07961098	14	64228680	q			IGR
cg08066875	2	163197084	q			IGR	Enhancer
cg03994318	13	109147921	q			IGR	Variable	Variable
cg20184271	12	14413090	p			IGR	Variable	Variable
cg20300175	17	27918316	q			IGR	Variable	Variable
cg00735667	3	74663796	p			IGR
cg12635790	8	96112814	q			IGR	Variable	Variable
cg16826777	17	43376882	q		MAP3K14	5'UTR	Enhancer	Variable
cg00975624	3	159646501	q			IGR	Enhancer
cg08705942	16	85989730	q			IGR		Variable
cg01465509	3	45252125	p			IGR	Variable	Variable
cg17772171	6	144608178	q			IGR	Active prom	Variable
cg21462596	19	843995	p		PRTN3	Body	Variable	Variable
cg05491001	4	62066539	q			IGR	Polycomb
cg21643503	2	231758220	q			IGR		Variable
cg05642379	15	93351914	q			IGR	Active prom	Active prom
cg09459740	11	108244548	q			IGR
cg06025906	3	193712046	q		LOC100128023	TSS200
cg14106234	10	3805326	p			IGR	Enhancer	Variable
cg06152215	12	124422259	q		CCDC92	Body	Variable	Variable
cg01956420	13	110959668	q		COL4A1	TSS200
cg22795331	6	117785611	q			IGR
cg14669379	1	112058559	p		ADORA3	Body	Active prom	Variable
cg14679668	8	102130344	q			IGR	Enhancer	Variable
cg06525651	10	128994297	q		FAM196A	1stExon
cg06580879	17	4443121	p		SPNS2	3'UTR	Elongation	Elongation
cg10574566	1	203377808	q			IGR	Enhancer
cg10588617	2	43027940	p			IGR	Variable
cg03242819	10	128994432	q		DOCK1	Body
cg03339609	19	34662636	q		LSM14A	TSS1500	Active prom	Active prom
cg10704729	11	60722107	q			IGR	Enhancer
cg06940127	17	1665303	p		SERPINF1	1stExon	Enhancer	Enhancer
cg11006267	5	139017424	q			IGR	Variable	Variable
cg15969901	6	36810478	p			IGR	Variable
cg07570723	1	39875238	p		KIAA0754	5'UTR	Active prom	Variable
cg03595161	7	1127767	p		GPER	5'UTR	Variable	Variable
cg24858233	3	195578055	q			IGR	Variable	Variable
cg24998981	18	77441810	q		CTDP1	Body	Variable	Variable
cg19938199	15	63233164	q			IGR	Enhancer
cg12204732	10	128994605	q		DOCK1	Body
cg20164226	7	73820590	q			IGR	Elongation
cg25727853	1	181098609	q			IGR	Variable	Variable
cg21816308	1	39044140	p			IGR		Variable
cg08479752	19	54567279	q		VSTM1	TSS200	Variable	Variable
cg16755500	17	27918338	q			IGR	Variable	Variable
cg20864568	17	43391599	q		MAP3K14	5'UTR	Variable	Variable
cg04674406	6	170194529	q		C6orf122	Body
cg13408344	15	31631240	q		KLF13	Body	Variable	Enhancer
cg08932233	1	145385334	q			IGR	Variable	Variable
cg26124526	5	60618932	q			IGR	Enhancer
cg14927745	2	241562485	q			IGR	Enhancer	Enhancer
cg09057863	16	30817168	p			IGR	Active prom	Active prom
cg26314722	1	234867300	q			IGR	Enhancer	Enhancer
cg13985485	1	239550283	q			IGR	Polycomb	Variable
cg18271897	17	75316784	q		SEPT9	5'UTR	Active prom	Variable
cg19078576	5	17217877	p		BASP1	5'UTR	Active prom	Variable
cg22513955	17	1665123	p		SERPINF1	TSS200	Variable	Variable
cg15858239	8	63161609	q		NKAIN3	1stExon
cg06352730	7	47621692	p			IGR	Active prom
cg22909083	8	6875661	p		DEFA1B	5'UTR
cg18801311	12	6417620	p			IGR	Variable
cg19628469	19	856107	p		ELANE	Body	Variable	Variable
cg18833928	7	38357684	p			IGR	Enhancer	Variable
cg23045594	2	71503883	p			IGR	Variable	Variable
cg19965221	15	30114474	q		TJP1	5'UTR	Variable	Variable
cg10599438	19	844589	p		PRTN3	Body	Variable
cg25939742	19	47746369	q			IGR	Variable	Variable
cg25984344	10	128994608	q		DOCK1	Body
cg15818307	6	29521430	p			IGR	Polycomb	Variable
cg23726566	6	7051754	p			IGR	Active prom	Variable
cg21772011	19	2731830	p			IGR	Elongation	Variable
cg24346629	3	74663689	p			IGR
cg24235581	12	58290452	q			IGR	Polycomb	Variable
cg07725183	6	32190556	p		NOTCH4	Body		Variable
cg19275261	18	5630072	p			IGR	Polycomb	Variable
cg27184903	15	29285727	q		APBA2	5'UTR	Enhancer	Variable
cg13859639	11	2846716	p		KCNQ1	Body	Enhancer	Variable
cg18100079	8	98640309	q			IGR	Enhancer
cg26120842	10	89840122	q			IGR	Elongation	Variable
cg14660726	1	221047545	q			IGR	Variable

## Sheet: Neutrophils + T cells
Probe ID	Chr	Location	Arm	Ensembl ID	HGNC symbol	Feature	Chromatin state neutrophils	Chromatin state T cells	GO term
cg05660874	19	2332485	p	ENSG00000005206	SPPL2B	Body	Variable	Variable
cg16768966	17	9940227	p	ENSG00000007237	GAS7	Body	Enhancer		regulation of transcription, D-dependent, neuron projection morphogenesis, cell cycle arrest, regulation of cell shape, actin filament bundle assembly, actin filament polymerization, cytoplasm, ruffle, actin filament, sequence-specific D binding transcription factor activity, protein binding, actin filament binding, neuron differentiation,
cg13630239	10	99116547	q	ENSG00000052749	RRP12	3'UTR	Enhancer	Variable	integral to membrane, nucleolus, nuclear membrane, binding
cg08224785	5	156696189	q	ENSG00000055163	CYFIP2	TSS200	Enhancer	Variable	protein binding, cytoplasm, apoptotic process, immune response, cell-cell adhesion, extracellular region, perinuclear region of cytoplasm, cell junction, neuron projection, sypse, chemokine activity
cg14064762	9	123688745	q	ENSG00000056558	TRAF1	5'UTR	Enhancer	Active prom	apoptotic process, regulation of apoptotic process, positive regulation of I-kappaB kise/NF-kappaB cascade, sigl transduction, protein complex assembly, positive regulation of NF-kappaB transcription factor activity, cytoplasm, zinc ion binding, protein binding, ubiquitin protein ligase binding, thioesterase binding
cg14817490	5	392920	p	ENSG00000063438	AHRR	Body	Variable	Active prom	transcription, D-dependent, negative regulation of transcription from R polymerase II promoter, regulation of transcription, D-dependent, sigl transduction, positive regulation of protein sumoylation, nucleus, cytoplasm, D binding, sigl transducer activity, protein dimerization activity, negative regulation of transcription, D-dependent
cg17023856	1	2036508	p	ENSG00000067606	PRKCZ	5'UTR		Variable	negative regulation of apoptotic process, inflammatory response, intracellular sigl transduction, protein localization to plasma membrane, sigl transduction, microtubule cytoskeleton organization, establishment of cell polarity, protein phosphorylation, long-term syptic potentiation, transforming growth factor beta receptor sigling pathway, peptidyl-serine phosphorylation, positive regulation of …
cg16360836	2	240207606	q	ENSG00000068024	HDAC4	Body	Enhancer	Variable	transcription, D-dependent, negative regulation of transcription from R polymerase II promoter, negative regulation of cell proliferation, positive regulation of transcription, D-dependent, inflammatory response, skeletal system development, positive regulation of transcription from R polymerase II promoter, negative regulation of transcription, D-dependent, negative regulation of sequence-specif…
cg05870586	2	240196769	q	ENSG00000068024	HDAC4	Body	Active prom	Variable	transcription, D-dependent, negative regulation of transcription from R polymerase II promoter, negative regulation of cell proliferation, positive regulation of transcription, D-dependent, inflammatory response, skeletal system development, positive regulation of transcription from R polymerase II promoter, negative regulation of transcription, D-dependent, negative regulation of sequence-specif…
cg07404200	6	166876585	q	ENSG00000071242	RPS6KA2	Body	Elongation	Variable	inte immune response, axon guidance, negative regulation of cell proliferation, heart development, intracellular sigl transduction, sigl transduction, Toll sigling pathway, protein phosphorylation, positive regulation of apoptotic process, syptic transmission, oocyte maturation, peptidyl-serine phosphorylation, toll-like receptor sigling pathway, positive regulation of gene expression, mitotic me…
cg07054804	11	10621492	p	ENSG00000072952	MRVI1	Body	Enhancer		blood coagulation, integral to membrane, endoplasmic reticulum membrane, perinuclear region of cytoplasm, sarcoplasmic reticulum, platelet dense tubular network membrane, protein binding
cg07233343	1	17944660	p	ENSG00000074964	ARHGEF10L	Body	Active prom		regulation of Rho protein sigl transduction, cytoplasm, intracellular, protein binding, Rho guanyl-nucleotide exchange factor activity, positive regulation of stress fiber assembly, positive regulation of Rho GTPase activity, SREBP sigling pathway, cytosol, Rho GTPase activator activity
cg05323251	19	10449942	p	ENSG00000076662	ICAM3	Body	Active prom	Active prom	regulation of immune response, cell-cell adhesion, plasma membrane, integral to plasma membrane, protein binding, receptor binding, integrin binding
cg09667606	6	158507930	q	ENSG00000078269	SYNJ2	Body	Active prom	Elongation	small molecule metabolic process, brain development, phosphatidylinositol phosphorylation, inositol phosphate dephosphorylation, phosphatidylinositol dephosphorylation, phospholipid metabolic process, phosphatidylinositol biosynthetic process, intracellular distribution of mitochondria, cytosol, perinuclear region of cytoplasm, cytoplasmic microtubule, extrinsic to mitochondrial outer membrane, r…
cg22437221	5	39203007	p	ENSG00000082074	FYB	Body	Active prom	Variable	biological_process, immune response, sigl transduction, protein phosphorylation, T cell receptor sigling pathway, intracellular protein kise cascade, NLS-bearing substrate import into nucleus, nucleus, cytosol, actin cytoskeleton, protein binding, receptor binding, protein complex binding
cg14224600	12	117477926	q	ENSG00000088992	TESC	Body	Variable		negative regulation of cell proliferation, positive regulation of transcription, D-dependent, male god development, positive regulation of gene expression, protein maturation, protein targeting to plasma membrane, protein stabilization, positive regulation of megakaryocyte differentiation, cellular response to retinoic acid, megakaryocyte differentiation, positive regulation of granulocyte differ…
cg21593149	4	1300163	p	ENSG00000090316	MAEA	Body	Elongation	Variable	cell cycle, cytoskeleton organization, cell division, cell adhesion, regulation of mitotic cell cycle, enucleate erythrocyte development, erythrocyte maturation, negative regulation of myeloid cell apoptotic process, erythrocyte development, nucleus, cytoskeleton, spindle, integral to plasma membrane, actin cytoskeleton, nuclear matrix, actomyosin contractile ring, protein binding, actin binding
cg22488367	22	45608448	q	ENSG00000100364	C22orf9	Body	Enhancer	Variable
cg01064979	22	37309487	q	ENSG00000100368	CSF2RB	TSS200	Variable		sigl transduction, cytokine-mediated sigling pathway, respiratory gaseous exchange, cellular response to interleukin-3, interleukin-3-mediated sigling pathway, interleukin-5-mediated sigling pathway, integral to membrane, plasma membrane, integral to plasma membrane, granulocyte macrophage colony-stimulating factor receptor complex, protein binding, receptor activity, cytokine receptor activity, …
cg16502747	14	23531625	q	ENSG00000100813	ACIN1	Body	Elongation	Elongation	nucleus, cytoplasm, nucleotide binding, nucleic acid binding, apoptotic process, ATP catabolic process, erythrocyte differentiation, positive regulation of monocyte differentiation, cellular component disassembly involved in execution phase of apoptosis, apoptotic chromosome condensation, cytosol, nuclear speck, protein binding, ATPase activity, enzyme binding, nucleolus
cg09794680	14	24540452	q	ENSG00000100884	CPNE6	TSS1500			lipid metabolic process, vesicle-mediated transport, nervous system development, syptic transmission, axon, dendrite, membrane, protein binding, transporter activity, calcium ion binding, phosphatidylserine binding
cg02088785	13	99223336	q	ENSG00000102572	STK24	Body	Variable	Active prom	apoptotic process, induction of apoptosis, sigl transduction, protein phosphorylation, negative regulation of cell migration, protein autophosphorylation, regulation of axon regeneration, intrinsic apoptotic sigling pathway in response to oxidative stress, cellular component disassembly involved in execution phase of apoptosis, nucleus, cytoplasm, cytosol, membrane, nucleoplasm, protein binding, …
cg03100906	16	84637476	q	ENSG00000103187	COTL1	Body	Variable	Enhancer	biological_process, defense response to fungus, cellular_component, cytoplasm, intracellular, cytoskeleton, protein binding, actin binding, enzyme binding
cg09859659	8	142180109	q	ENSG00000105339	DENND3	Body	Elongation	Variable	cellular protein catabolic process, protein binding, Rab guanyl-nucleotide exchange factor activity
cg06396265	11	67761514	q	ENSG00000110057	UNC93B1	Body	Elongation	Variable	inte immune response, intracellular protein transport, defense response to virus, toll-like receptor 3 sigling pathway, toll-like receptor 9 sigling pathway, toll-like receptor 7 sigling pathway, integral to membrane, endoplasmic reticulum membrane, Golgi membrane, endoplasmic reticulum, lysosome, endosome, early phagosome
cg14249520	11	68530177	q	ENSG00000110090	CPT1A	Body	Elongation	Elongation	cellular lipid metabolic process, small molecule metabolic process, protein homooligomerization, response to organic cyclic compound, response to drug, triglyceride metabolic process, glucose metabolic process, eating behavior, carnitine metabolic process, fatty acid beta-oxidation, regulation of insulin secretion, long-chain fatty acid metabolic process, positive regulation of fatty acid beta-ox…
cg00159243	12	109023799	q	ENSG00000110876	SELPLG	5'UTR	Variable	Variable	cell adhesion, leukocyte migration, blood coagulation, cellular response to interleukin-6, leukocyte tethering or rolling, leukocyte adhesive activation, integral to membrane, plasma membrane, membrane, integral to plasma membrane, protein binding, receptor binding, bacterial cell surface binding
cg16436509	12	120875898	q	ENSG00000111775	COX6A1	TSS200	Active prom	Active prom	small molecule metabolic process, respiratory electron transport chain, generation of precursor metabolites and energy, mitochondrial inner membrane, mitochondrial respiratory chain complex IV, cytochrome-c oxidase activity
cg15410418	5	59559180	q	ENSG00000113448	PDE4D	5'UTR	Enhancer		sigl transduction, smooth muscle contraction, cAMP catabolic process, establishment of endothelial barrier, cellular response to lipopolysaccharide, multicellular organism growth, aging, neutrophil chemotaxis, leukocyte migration, cytosol, membrane, microtubule organizing center, metal ion binding, ubiquitin protein ligase binding, 3',5'-cyclic-nucleotide phosphodiesterase activity, scaffold prot…
cg01526748	3	191930926	q	ENSG00000114279	FGF12	Body			heart development, sigl transduction, nervous system development, JNK cascade, cell-cell sigling, nucleus, extracellular space, growth factor activity, heparin binding, negative regulation of cation channel activity, syptic transmission, adult locomotory behavior, neuromuscular process, positive regulation of sodium ion transport, protein binding
cg25234117	3	155423168	q	ENSG00000114805	PLCH1	TSS1500			intracellular sigl transduction, lipid metabolic process, lipid catabolic process, sigl transduction, phosphatidylinositol-mediated sigling, cytoplasm, cytosol, intracellular membrane-bounded organelle, nuclear membrane, protein binding, phospholipid binding, calcium ion binding, sigl transducer activity, phosphoric diester hydrolase activity, phosphatidylinositol phospholipase C activity, calciu…
cg22076676	2	43503935	p	ENSG00000115970	THADA	Body	Elongation	Variable	binding
cg17479280	1	156466088	q	ENSG00000116604	MEF2D	5'UTR	Variable	Enhancer	apoptotic process, positive regulation of transcription from R polymerase II promoter, nervous system development, transcription from R polymerase II promoter, osteoblast differentiation, muscle organ development, chondrocyte differentiation, endochondral ossification, adult heart development, regulation of transcription, D-dependent, positive regulation of transcription, D-dependent, nucleus, in…
cg13311440	1	160681404	q	ENSG00000117091	CD48	Body	Active prom	Active prom	sigl transduction, T cell activation, mast cell activation, leukocyte migration, blood coagulation, defense response, plasma membrane, integral to plasma membrane, protein complex, membrane raft, exterl side of plasma membrane, anchored to plasma membrane, protein binding, antigen binding, receptor activity, eukaryotic cell surface binding, integral to membrane
cg03852570	10	100175106	q	ENSG00000119943	PYROXD2	TSS200	Variable	Variable	oxidation-reduction process, oxidoreductase activity
cg26572165	1	160807694	q	ENSG00000122223	CD244	Body	Enhancer	Variable	sigl transduction, leukocyte migration, blood coagulation, integral to membrane, plasma membrane, exterl side of plasma membrane, protein binding, receptor activity
cg00176675	8	141572142	q	ENSG00000123908	EIF2C2	Body	Elongation	Elongation	transcription, D-dependent, translation, regulation of transcription, D-dependent, gene expression, post-embryonic development, Notch sigling pathway, mR cleavage, translatiol initiation, pre-miR processing, negative regulation of translatiol initiation, negative regulation of translation involved in gene silencing by miR, mR cleavage involved in gene silencing by miR, nucleus, cytoplasm, cytosol…
cg11654011	19	43099795	q	ENSG00000124469	CEACAM8	TSS1500			immune response, plasma membrane, extracellular space, integral to plasma membrane, anchored to membrane, protein binding
cg20031900	4	2733908	p	ENSG00000125386	FAM193A	3'UTR	Elongation	Elongation	cytoplasm, plasma membrane
cg24534743	1	27884345	p	ENSG00000126705	AHDC1	5'UTR	Enhancer	Variable	D binding
cg26787199	16	2044042	p	ENSG00000127561	SYNGR3	3'UTR	Elongation	Variable	positive regulation of transporter activity, integral to membrane, cell junction, syptic vesicle, neuromuscular junction, sypse, SH2 domain binding, protein N-terminus binding, protein binding
cg25444339	7	75194698	q	ENSG00000127946	HIP1	Body	Enhancer		transcription, D-dependent, apoptotic process, cell differentiation, regulation of apoptotic process, induction of apoptosis, regulation of transcription, D-dependent, endocytosis, activation of cysteine-type endopeptidase activity involved in apoptotic process, positive regulation of receptor-mediated endocytosis, clathrin coat assembly, nucleus, cytoplasm, membrane, intracellular membrane-bound…
cg02430584	7	102065866	q	ENSG00000128563	PRKRIP1	3'UTR	Variable	Enhancer	negative regulation of protein kise activity, negative regulation of phosphorylation, nucleolus, double-stranded R binding, protein kise binding, protein kise inhibitor activity, protein binding
cg05904013	7	128579933	q	ENSG00000128604	IRF5	5'UTR	Active prom	Variable	sequence-specific D binding transcription factor activity, regulatory region D binding, transcription, D-dependent, regulation of transcription, D-dependent, defense response to virus, cytokine-mediated sigling pathway, interferon-gamma-mediated sigling pathway, type I interferon-mediated sigling pathway, nucleus, cytosol, protein binding
cg13407883	19	51627843	q	ENSG00000129450	SIGLEC9	TSS1500	Active prom	Enhancer	cell adhesion, cell surface receptor sigling pathway, integral to plasma membrane, protein binding, carbohydrate binding
cg21486834	17	74477542	q	ENSG00000129667	RHBDF2	Body	Variable	Variable	proteolysis, protein transport, negative regulation of protein secretion, integral to membrane, plasma membrane, endoplasmic reticulum membrane, serine-type endopeptidase activity, growth factor binding
cg07528237	19	1884145	p	ENSG00000129968	FAM108A1	5'UTR	Active prom	Active prom	extracellular region, hydrolase activity
cg04088932	2	235953856	q	ENSG00000130147	SH3BP4	Body	Enhancer		biological_process, endocytosis, nucleus, cellular_component, coated pit, clathrin-coated vesicle, molecular_function, protein binding
cg25094735	19	50848024	q	ENSG00000131401	PSB	TSS200	Active prom
cg05868813	13	26594483	q	ENSG00000132932	ATP8A2	3'UTR			negative regulation of cell proliferation, cation transport, phospholipid transport, neuron projection development, integral to membrane, membrane, nucleotide binding, ATP binding, metal ion binding, magnesium ion binding, ATPase activity, coupled to transmembrane movement of ions, phosphorylative mechanism, hydrolase activity, acting on acid anhydrides, catalyzing transmembrane movement of subst…
cg17725472	1	203198757	q	ENSG00000133063	CHIT1	1stExon			immune response, carbohydrate metabolic process, chitin catabolic process, response to bacterium, polysaccharide catabolic process, chitin metabolic process, extracellular region, extracellular space, lysosome, hydrolase activity, hydrolyzing O-glycosyl compounds, chitise activity, cation binding, chitin binding, endochitise activity
cg03600318	10	81708991	q	ENSG00000133661	SFTPD	TSS200	Enhancer		inte immune response, negative regulation of T cell proliferation, receptor-mediated endocytosis, macrophage chemotaxis, lung alveolus development, reactive oxygen species metabolic process, positive regulation of phagocytosis, surfactant homeostasis, respiratory gaseous exchange, negative regulation of interleukin-2 biosynthetic process, regulation of cytokine production, extracellular region, e…
cg01116568	11	10476529	p	ENSG00000133805	AMPD3	TSS200	Enhancer	Enhancer	IMP biosynthetic process, AMP deamise activity, small molecule metabolic process, purine nucleobase metabolic process, purine ribonucleoside monophosphate biosynthetic process, nucleobase-containing small molecule metabolic process, purine-containing compound salvage, IMP salvage, AMP catabolic process, cytosol, metal ion binding, deamise activity
cg19132462	11	10476608	p	ENSG00000133805	AMPD3	TSS200	Enhancer	Enhancer	IMP biosynthetic process, AMP deamise activity, small molecule metabolic process, purine nucleobase metabolic process, purine ribonucleoside monophosphate biosynthetic process, nucleobase-containing small molecule metabolic process, purine-containing compound salvage, IMP salvage, AMP catabolic process, cytosol, metal ion binding, deamise activity
cg16320419	3	5025570	p	ENSG00000134107	BHLHE40	3'UTR	Variable	Variable	negative regulation of transcription from R polymerase II promoter, negative regulation of sequence-specific D binding transcription factor activity, regulation of transcription, D-dependent, transcription from R polymerase II promoter, circadian regulation of gene expression, regulation of neurol syptic plasticity, entrainment of circadian clock by photoperiod, negative regulation of transcripti…
cg17177006	3	5232410	p	ENSG00000134109	EDEM1	Body	Enhancer	Variable	membrane, calcium ion binding, mannosyl-oligosaccharide 1,2-alpha-mannosidase activity, protein folding, cellular protein metabolic process, ER-associated protein catabolic process, endoplasmic reticulum unfolded protein response, protein N-linked glycosylation via asparagine, activation of sigling protein activity involved in unfolded protein response, post-translatiol protein modification, endo…
cg08058560	1	117544206	p	ENSG00000134256	CD101	TSS200	Enhancer	Variable	cell surface receptor sigling pathway, integral to membrane, plasma membrane, protein binding, hydrolase activity, acting on carbon-nitrogen (but not peptide) bonds, in cyclic amides
cg23953831	1	117544416	p	ENSG00000134256	CD101	5'UTR	Variable	Variable	cell surface receptor sigling pathway, integral to membrane, plasma membrane, protein binding, hydrolase activity, acting on carbon-nitrogen (but not peptide) bonds, in cyclic amides
cg13607230	2	103352296	q	ENSG00000135953	MFSD9	Body	Enhancer	Enhancer	transmembrane transport, integral to membrane, plasma membrane, transporter activity, transmembrane transporter activity
cg10152449	7	2444534	p	ENSG00000136213	CHST12	5'UTR	Variable	Variable	small molecule metabolic process, carbohydrate metabolic process, glycosaminoglycan metabolic process, carbohydrate biosynthetic process, chondroitin sulfate metabolic process, chondroitin sulfate biosynthetic process, dermatan sulfate biosynthetic process, integral to membrane, Golgi membrane, integral to Golgi membrane, sulfotransferase activity, 3'-phosphoadenosine 5'-phosphosulfate binding, c…
cg26551200	7	2681369	p	ENSG00000136295	TTYH3	Body	Variable	Variable	plasma membrane, chloride channel complex, chloride channel activity
cg03657281	6	3270030	p	ENSG00000137266	SLC22A23	3'UTR	Elongation	Variable	transmembrane transport, integral to membrane, transmembrane transporter activity, ion transport
cg01657758	11	121349740	q	ENSG00000137642	SORL1	Body	Variable	Elongation	cholesterol metabolic process, lipid transport, receptor-mediated endocytosis, integral to membrane, integral to plasma membrane, low-density lipoprotein particle, protein binding, transmembrane sigling receptor activity, low-density lipoprotein particle binding
cg10908953	11	121322456	q	ENSG00000137642	SORL1	TSS1500	Active prom	Active prom	cholesterol metabolic process, lipid transport, receptor-mediated endocytosis, integral to membrane, integral to plasma membrane, low-density lipoprotein particle, protein binding, transmembrane sigling receptor activity, low-density lipoprotein particle binding
cg02424715	14	75893680	q	ENSG00000140044	JDP2	TSS1500	Active prom	Variable	transcription, D-dependent, negative regulation of transcription from R polymerase II promoter, regulation of transcription, D-dependent, negative regulation of fat cell differentiation, positive regulation of histone deacetylation, nucleus, D binding, sequence-specific D binding transcription factor activity, protein heterodimerization activity, double-stranded D binding, sequence-specific D bin…
cg10104480	16	72955250	q	ENSG00000140836	ZFHX3	Body	Variable	Variable	negative regulation of transcription from R polymerase II promoter, cytoskeleton organization, negative regulation of transcription, D-dependent, regulation of transcription, D-dependent, transcription from R polymerase II promoter, negative regulation of myoblast differentiation, positive regulation of myoblast differentiation, muscle organ development, nucleus, transcription factor complex, int…
cg09317371	16	57180175	q	ENSG00000140848	CPNE2	Body	Elongation	Elongation	protein binding
cg06418238	17	78755442	q	ENSG00000141564	RPTOR	Body	Enhancer	Enhancer	cell cycle arrest, insulin receptor sigling pathway, positive regulation of endothelial cell proliferation, cell growth, cellular response to amino acid stimulus, cellular response to nutrient levels, positive regulation of protein serine/threonine kise activity, TOR sigling cascade, regulation of cell size, positive regulation of TOR sigling cascade, positive regulation of transcription from R p…
cg14389547	19	3398778	p	ENSG00000141905	NFIC	Body	Elongation	Variable	regulation of transcription, D-dependent, D replication, transforming growth factor beta receptor sigling pathway, positive regulation of transcription from R polymerase II promoter, odontogenesis of dentin-containing tooth, negative regulation of transcription from R polymerase II promoter, nucleus, transcription factor complex, intracellular, sequence-specific D binding transcription factor act…
cg12380764	1	206971195	q	ENSG00000142224	IL19	TSS1500	Enhancer	Variable	apoptotic process, induction of apoptosis, immune response, sigl transduction, reactive oxygen species metabolic process, interleukin-6 biosynthetic process, extracellular region, extracellular space, cytokine activity
cg11529819	1	27695677	p	ENSG00000142748	FCN3	3'UTR	Variable	Variable	sigl transduction, complement activation, lectin pathway, extracellular region, extracellular space, collagen, protein binding, receptor binding, carbohydrate binding
cg10972897	1	165859714	q	ENSG00000143179	UCK2	Body	Elongation		small molecule metabolic process, metabolic process, cellular response to oxygen levels, response to axon injury, feeding behavior, pyrimidine nucleobase metabolic process, coenzyme A biosynthetic process, pyrimidine nucleoside salvage, nucleobase-containing small molecule metabolic process, UMP salvage, CTP salvage, cellular_component, cytosol, intracellular membrane-bounded organelle, ATP bindi…
cg01431057	1	153362927	q	ENSG00000143546	S100A8	Body	Active prom		inte immune response, autophagy, inflammatory response, induction of apoptosis, positive regulation of inflammatory response, response to lipopolysaccharide, defense response to bacterium, wound healing, positive regulation of NF-kappaB transcription factor activity, response to zinc ion, response to ethanol, acute inflammatory response, regulation of cytoskeleton organization, positive regulatio…
cg09174555	1	153364020	q	ENSG00000143546	S100A8	TSS1500	Active prom	Variable	inte immune response, autophagy, inflammatory response, induction of apoptosis, positive regulation of inflammatory response, response to lipopolysaccharide, defense response to bacterium, wound healing, positive regulation of NF-kappaB transcription factor activity, response to zinc ion, response to ethanol, acute inflammatory response, regulation of cytoskeleton organization, positive regulatio…
cg14445047	9	139332115	q	ENSG00000148384	INPP5E	Body	Variable	Enhancer	biological_process, small molecule metabolic process, phosphatidylinositol phosphorylation, inositol phosphate dephosphorylation, phosphatidylinositol dephosphorylation, phospholipid metabolic process, positive regulation of neuron projection development, phosphatidylinositol biosynthetic process, phosphatidylinositol metabolic process, plasma membrane, cytosol, cytoskeleton, Golgi cister membran…
cg11069338	11	130060459	q	ENSG00000149418	ST14	Body	Elongation		proteolysis, plasma membrane, membrane, extracellular space, basolateral plasma membrane, integral to plasma membrane, extrinsic to plasma membrane, extracellular region, protein binding, serine-type endopeptidase activity, catalytic activity, serine-type peptidase activity
cg10665892	12	1921115	p	ENSG00000151062	CAC2D4	Body	Active prom	Variable	integral to membrane, protein binding, metal ion binding, calcium channel activity, voltage-gated ion channel activity
cg01797169	12	107711489	q	ENSG00000151136	BTBD11	TSS1500	Variable		integral to membrane, protein binding, protein heterodimerization activity
cg01054402	2	85551850	p	ENSG00000152291	TGOLN2	Body	Variable	Variable	integral to membrane, nucleus, plasma membrane, Golgi apparatus, trans-Golgi network, transport vesicle, protein binding
cg06966839	17	55685941	q	ENSG00000153944	MSI2	Body	Variable	Variable	nucleotide binding, nucleic acid binding, stem cell development, cytoplasm, polysome, R binding, single-stranded R binding, poly(U) R binding
cg11554295	7	5523691	p	ENSG00000155034	FBXL18	Body	Elongation	Variable	protein binding
cg14583973	4	3374767	p	ENSG00000159788	RGS12	Body	Enhancer	Variable	negative regulation of G-protein coupled receptor protein sigling pathway, protein binding, GTPase activator activity, sigl transduction, termition of G-protein coupled receptor sigling pathway, regulation of G-protein coupled receptor protein sigling pathway, cytoplasm, plasma membrane, condensed nuclear chromosome, receptor sigling protein activity, GTPase regulator activity
cg00810483	4	3375144	p	ENSG00000159788	RGS12	Body	Variable	Variable	negative regulation of G-protein coupled receptor protein sigling pathway, protein binding, GTPase activator activity, sigl transduction, termition of G-protein coupled receptor sigling pathway, regulation of G-protein coupled receptor protein sigling pathway, cytoplasm, plasma membrane, condensed nuclear chromosome, receptor sigling protein activity, GTPase regulator activity
cg10512886	12	54779367	q	ENSG00000161642	ZNF385A	Body	Active prom	Variable	transcription, D-dependent, regulation of transcription, D-dependent, cytoplasm, intracellular, nucleolus, D binding, zinc ion binding, nucleic acid binding
cg08413427	17	42828304	q	ENSG00000161692	DBF4B	Body	Elongation	Variable	cell cycle, nucleus, intracellular membrane-bounded organelle, aggresome, zinc ion binding, nucleic acid binding
cg04846451	2	55452363	p	ENSG00000162994	C2orf63	5'UTR	Elongation	Elongation	binding
cg22608655	1	154933512	q	ENSG00000163348	PYGO2	Body	Active prom	Active prom	brain development, canonical Wnt receptor sigling pathway, post-embryonic development, in utero embryonic development, developmental growth, lens development in camera-type eye, kidney development, mammary gland development, palate development, regulation of histone H3-K4 methylation, regulation of mammary gland epithelial cell proliferation, Wnt receptor sigling pathway, nucleus, zinc ion bindin…
cg06752163	3	170588210	q	ENSG00000163584	RPL22L1	TSS200	Active prom	Active prom	translation, intracellular, ribosome, structural constituent of ribosome
cg07172701	5	79438093	q	ENSG00000164300	SERINC5	Body	Enhancer	Variable	membrane, phospholipid biosynthetic process, myelition, positive regulation of transferase activity, phosphatidylserine metabolic process, integral to membrane, endoplasmic reticulum membrane, Golgi apparatus, myelin sheath
cg15108641	10	99263320	q	ENSG00000165886	UBTD1	Body	Variable		protein binding
cg01607369	11	7598673	p	ENSG00000166387	PPFIBP2	Body	Variable	Variable	cell communication, D integration, intracellular, molecular_function, D binding, protein binding, integrase activity
cg25649895	17	48356195	q	ENSG00000167105	TMEM92	Body	Variable		integral to membrane
cg04874562	11	5462540	p	ENSG00000167359	OR51I1	1stExon			G-protein coupled receptor sigling pathway, sensory perception of smell, detection of chemical stimulus involved in sensory perception of smell, integral to membrane, plasma membrane, G-protein coupled receptor activity, olfactory receptor activity
cg10045909	16	31075842	p	ENSG00000167394	ZNF668	5'UTR	Elongation	Variable	transcription, D-dependent, regulation of transcription, D-dependent, nucleus, intracellular, D binding, zinc ion binding, nucleic acid binding
cg06098276	17	76171208	q	ENSG00000167900	TK1	Body	Enhancer	Elongation	small molecule metabolic process, D replication, nucleotide biosynthetic process, protein homotetramerization, nucleobase-containing compound metabolic process, pyrimidine nucleobase metabolic process, pyrimidine nucleoside salvage, nucleobase-containing small molecule metabolic process, fetal process involved in parturition, skeletal muscle cell proliferation, response to cortisol stimulus, resp…
cg13053608	17	40345673	q	ENSG00000167925	GHDC	5'UTR	Active prom	Variable	biological_process, cellular_component, endoplasmic reticulum, nuclear envelope, molecular_function
cg10284440	16	74735490	q	ENSG00000168404	MLKL	TSS1500	Active prom	Enhancer	protein binding, ATP binding, protein kise activity, transferase activity, transferring phosphorus-containing groups, protein phosphorylation, protein tyrosine kise activity
cg05827190	4	681440	p	ENSG00000169026	MFSD7	Body	Active prom	Variable	transmembrane transport, integral to membrane
cg11642298	3	133193741	q	ENSG00000170819	BFSP2	Body	Variable	Variable	visual perception, response to stimulus, cell maturation, lens fiber cell development, intermediate filament cytoskeleton organization, cytoskeleton organization, cytoplasm, plasma membrane, intermediate filament, structural constituent of cytoskeleton, structural constituent of eye lens, protein binding
cg22375763	19	4540003	p	ENSG00000171236	LRG1	1stExon	Variable	Variable	biological_process, brown fat cell differentiation, extracellular region, membrane, extracellular space, molecular_function, protein binding
cg00161878	10	135015300	q	ENSG00000171798	KNDC1	Body			biological_process, small GTPase mediated sigl transduction, regulation of small GTPase mediated sigl transduction, regulation of dendrite morphogenesis, positive regulation of protein phosphorylation, cerebellar granule cell differentiation, regulation of dendrite development, cellular_component, intracellular, neurol cell body, dendrite, guanyl-nucleotide exchange factor complex, molecular_func…
cg23971638	12	741507	p	ENSG00000171840	NINJ2	Body	Variable	Variable	cell adhesion, nervous system development, tissue regeneration, neuron cell-cell adhesion, integral to membrane, integral to plasma membrane
cg12790106	15	63105204	q	ENSG00000171914	TLN2	Body			cell adhesion, cytoskeletal anchoring at plasma membrane, cell-cell junction assembly, cytoplasm, plasma membrane, cytoskeleton, ruffle, actin cytoskeleton, focal adhesion, sypse, cell-cell junction, fascia adherens, protein binding, structural molecule activity, actin binding, insulin receptor binding, structural constituent of cytoskeleton
cg19574915	15	89195555	q	ENSG00000172183	ISG20	Body		Variable	cell proliferation, response to virus, rR processing, defense response to virus, cytokine-mediated sigling pathway, R catabolic process, type I interferon-mediated sigling pathway, D catabolic process, exonucleolytic, intracellular, PML body, nucleoplasm, R binding, nucleic acid binding, exonuclease activity, metal ion binding, 3'-5'-exoribonuclease activity, exoribonuclease II activity, single-s…
cg22259797	11	118986860	q	ENSG00000172375	C2CD2L	Body	Active prom	Variable	biological_process, integral to membrane, cellular_component, molecular_function, protein binding
cg12973294	4	119869807	q	ENSG00000172403	SYNPO2	Body			nucleus, actin cytoskeleton, Z disc, protein binding, actin binding, muscle alpha-actinin binding, 14-3-3 protein binding
cg11604912	11	67163072	q	ENSG00000172613	RAD9A	Body	Elongation	Elongation	D repair, cell cycle checkpoint, D replication, positive regulation of apoptotic process, response to D damage stimulus, D damage checkpoint, cellular response to ionizing radiation, D replication checkpoint, nucleus, cytoplasm, nucleoplasm, checkpoint clamp complex, protein binding, SH3 domain binding, enzyme binding, protein kise binding, histone deacetylase binding, 3'-5' exonuclease activity,…
cg08670658	11	67052992	q	ENSG00000173020	ADRBK1	3'UTR	Active prom	Variable	heart development, sigl transduction, response to organic cyclic compound, cardiac muscle contraction, termition of G-protein coupled receptor sigling pathway, protein phosphorylation, aging, peptidyl-threonine phosphorylation, response to hydrogen peroxide, peptidyl-serine phosphorylation, G-protein coupled acetylcholine receptor sigling pathway, receptor interlization, epidermal growth factor r…
cg12302647	5	148533875	q	ENSG00000173210	ABLIM3	Body	Variable		axon guidance, cytoskeleton organization, positive regulation of transcription from R polymerase II promoter, cytoplasm, zinc ion binding, actin binding
cg09709457	3	194875295	q	ENSG00000173950	C3orf21	Body	Variable	Variable	integral to membrane, endoplasmic reticulum membrane, transferase activity, transferring glycosyl groups, transferase activity, transferring pentosyl groups
cg25921813	3	194797138	q	ENSG00000173950	C3orf21	Body	Elongation	Variable	integral to membrane, endoplasmic reticulum membrane, transferase activity, transferring glycosyl groups, transferase activity, transferring pentosyl groups
cg23807570	12	110787107	q	ENSG00000174437	ATP2A2	Body	Variable	Enhancer	transmembrane transport, cell adhesion, transport, ion transmembrane transport, metabolic process, calcium ion transport, ATP biosynthetic process, epidermis development, cellular calcium ion homeostasis, blood coagulation, cation transport, response to peptide hormone stimulus, regulation of the force of heart contraction, negative regulation of heart contraction, ER-nucleus sigling pathway, sar…
cg03376089	17	17839409	p	ENSG00000175662	TOM1L2	Body	Enhancer	Enhancer	intracellular protein transport, intracellular
cg09043456	17	79024087	q	ENSG00000175866	BAIAP2	Body	Active prom	Variable	filopodium assembly, sigl transduction, cytoskeletal adaptor activity, SH3 domain binding, dendrite development, actin filament bundle assembly, regulation of syptic plasticity, axonogenesis, insulin receptor sigling pathway, regulation of actin cytoskeleton organization, response to bacterium, nucleus, cytoplasm, plasma membrane, cytosol, cell junction, ruffle, actin cytoskeleton, filopodium, pr…
cg01226748	12	133277966	q	ENSG00000176894	PXMP2	Body	Elongation	Variable	biological_process, integral to membrane, cytoplasm, mitochondrion, peroxisomal membrane, protein complex, protein binding
cg14200574	1	111216000	p	ENSG00000177272	KC3	1stExon	Active prom	Active prom	potassium ion transport, transmembrane transport, ion transport, protein homooligomerization, syptic transmission, plasma membrane, membrane, voltage-gated potassium channel complex, membrane raft, ion channel activity, protein binding, outward rectifier potassium channel activity, delayed rectifier potassium channel activity, voltage-gated ion channel activity
cg04255391	8	145008397	q	ENSG00000178209	PLEC1	Body	Active prom	Variable	apoptotic process, cellular component disassembly involved in execution phase of apoptosis, cell junction assembly, hemidesmosome assembly, chorismate metabolic process, cytoplasm, plasma membrane, cytosol, cytoskeleton, sarcolemma, focal adhesion, contractile fiber, intermediate filament cytoskeleton, hemidesmosome, costamere, sarcoplasm, protein binding, actin binding, structural constituent of…
cg14109579	2	241569709	q	ENSG00000178623	GPR35	1stExon	Elongation		G-protein coupled receptor sigling pathway, integral to membrane, integral to plasma membrane, G-protein coupled receptor activity
cg06407137	17	72527515	q	ENSG00000178789	CD300LB	1stExon	Active prom		integral to membrane, plasma membrane, protein binding
cg08940169	16	88540241	q	ENSG00000179588	ZFPM1	Body		Elongation	atrioventricular valve morphogenesis, negative regulation of fat cell differentiation, erythrocyte differentiation, megakaryocyte development, definitive erythrocyte differentiation, blood coagulation, negative regulation of protein binding, ventricular septum morphogenesis, outflow tract morphogenesis, platelet formation, granulocyte differentiation, embryonic hemopoiesis, megakaryocyte differen…
cg26633373	19	54377836	q	ENSG00000179820	MYADM	3'UTR	Variable	Enhancer	integral to membrane
cg12222398	2	242699485	q	ENSG00000180902	D2HGDH	Body	Elongation	Elongation	oxidation-reduction process, small molecule metabolic process, cellular protein metabolic process, response to manganese ion, response to zinc ion, 2-oxoglutarate metabolic process, response to cobalt ion, mitochondrion, mitochondrial matrix, oxidoreductase activity, catalytic activity, flavin adenine dinucleotide binding, UDP-N-acetylmuramate dehydrogese activity, (R)-2-hydroxyglutarate dehydrog…
cg06532212	19	47260078	q	ENSG00000181027	FKRP	Body	Elongation	Variable	protein processing, glycoprotein biosynthetic process, integral to membrane, Golgi membrane, extracellular space, Golgi apparatus, sarcolemma, rough endoplasmic reticulum, dystrophin-associated glycoprotein complex, transferase activity
cg25647583	15	91427184	q	ENSG00000182511	FES	TSS1500	Active prom	Variable	protein kise activity, cell proliferation, axon guidance, multicellular organismal development, peptidyl-tyrosine phosphorylation, protein phosphorylation, vesicle-mediated transport, regulation of cell differentiation, regulation of cell shape, regulation of cell adhesion, regulation of cell proliferation, protein autophosphorylation, positive regulation of neuron projection development, positiv…
cg00478884	14	20978888	q	ENSG00000182545	RSE10	1stExon			extracellular region, nucleic acid binding, pancreatic ribonuclease activity
cg15504041	10	127477259	q	ENSG00000188690	UROS	3'UTR	Elongation	Variable	small molecule metabolic process, porphyrin-containing compound metabolic process, response to antibiotic, cellular response to arsenic-containing substance, tetrapyrrole biosynthetic process, cellular response to amine stimulus, heme biosynthetic process, protoporphyrinogen IX biosynthetic process, uroporphyrinogen III biosynthetic process, porphyrin-containing compound biosynthetic process, cyt…
cg22276896	19	42946985	q	ENSG00000189377	CXCL17	1stExon		Elongation	cell differentiation, angiogenesis, chemotaxis, extracellular region
cg20533957	11	94278538	q	ENSG00000196371	FUT4	1stExon	Active prom	Variable	carbohydrate metabolic process, protein glycosylation, L-fucose catabolic process, fucosylation, integral to membrane, membrane, cell surface, Golgi apparatus, Golgi cister membrane, cell periphery, fucosyltransferase activity, alpha-(1->3)-fucosyltransferase activity
cg04757806	11	94278595	q	ENSG00000196371	FUT4	1stExon	Active prom	Variable	carbohydrate metabolic process, protein glycosylation, L-fucose catabolic process, fucosylation, integral to membrane, membrane, cell surface, Golgi apparatus, Golgi cister membrane, cell periphery, fucosyltransferase activity, alpha-(1->3)-fucosyltransferase activity
cg19907725	1	153539397	q	ENSG00000196754	S100A2	TSS1500	Enhancer	Enhancer	endothelial cell migration, cellular_component, calcium ion binding
cg17156633	1	46215776	p	ENSG00000197429	IPP	5'UTR	Active prom	Variable	cytoplasm, actin cytoskeleton, protein binding, actin binding
cg26230275	1	151965283	q	ENSG00000197747	S100A10	5'UTR	Active prom	Active prom	sigl transduction, positive regulation of binding, cellular response to acid, extrinsic to plasma membrane, calcium ion binding, receptor binding
cg18425377	14	105167727	q	ENSG00000203485	INF2	Body	Elongation	Variable	actin cytoskeleton organization, cellular component organization, nucleus, cytoplasm, perinuclear region of cytoplasm, endoplasmic reticulum, actin binding, Rho GTPase binding, binding
cg22183232	11	9406733	p	ENSG00000205339	IPO7	Body	Active prom	Active prom	sigl transduction, intracellular protein transport, protein import into nucleus, virus-host interaction, cytoplasm, intracellular, Golgi apparatus, nuclear pore, protein binding, transporter activity, histone binding, protein transporter activity, Ran GTPase binding, small GTPase regulator activity, binding
cg02023773	17	21435335	p	ENSG00000212719	C17orf51	3'UTR
cg06975311	11	65407399	q	ENSG00000213445	SIPA1	TSS200	Active prom	Active prom	cell proliferation, cytoskeleton organization, regulation of small GTPase mediated sigl transduction, negative regulation of cell growth, intracellular sigl transduction, sigl transduction, regulation of cell cycle, negative regulation of cell adhesion, negative regulation of cell cycle, positive regulation of GTPase activity, positive regulation of Rap GTPase activity, nucleus, cytosol, intracel…
cg26029997	3	48507610	p	ENSG00000213689	TREX1	5'UTR	Active prom	Active prom	mismatch repair, D repair, D recombition, D replication, cell death, cellular response to interferon-beta, intracellular, nuclear envelope, protein homodimerization activity, nucleic acid binding, exonuclease activity, metal ion binding, double-stranded D binding, single-stranded D binding, MutSalpha complex binding, 3'-5' exonuclease activity, adenyl deoxyribonucleotide binding, exodeoxyribonucl…
cg17974145	7	101671556	q	ENSG00000257923	CUX1	Body	Elongation	Variable	intra-Golgi vesicle-mediated transport, integral to Golgi membrane, transcription, D-dependent, multicellular organismal development, negative regulation of transcription from R polymerase II promoter, regulation of transcription, D-dependent, lung development, auditory receptor cell differentiation, regulation of transcription from R polymerase II promoter, retrograde transport, vesicle recyclin…
cg16776981	17	79428142	q	ENSG00000266074	BAHCC1	Body	Active prom	Variable	D binding
cg10430941	10	47656773	q	ENSG00000274209	ANTXRL	TSS1500	Variable	Variable
cg21426759	6	30303126	p		TRIM39	Body	Elongation	Elongation
cg05387269	1	1306946	p			IGR	Enhancer	Variable
cg00209037	22	46443395	q			IGR	Active prom	Variable
cg04079215	1	95095221	p			IGR
cg14709239	2	121098464	q			IGR
cg00974255	17	35082656	q			IGR		Enhancer
cg12058064	15	86315201	q		KLHL25	5'UTR		Variable
cg10611580	17	75319942	q		2009-09-01	5'UTR	Enhancer	Enhancer
cg02975243	16	85171958	q			IGR	Enhancer
cg15763670	10	73473235	q		C10orf105	3'UTR	Active prom	Variable
cg06433467	5	67730071	q			IGR	Enhancer	Enhancer
cg23600372	12	56036796	q			IGR	Variable	Variable
cg06652210	17	1944594	p		OVCA2	TSS1500	Variable	Variable
cg16408081	11	67205869	q		CORO1B	Body	Elongation	Active prom
cg01848115	21	47052151	q			IGR		Variable
cg05709770	3	59703569	p			IGR
cg19084031	15	38361362	q			IGR	Enhancer
cg02341503	20	45947123	q		ZMYND8	Body	Variable	Variable
cg07095530	7	100859728	q		ZNHIT1	TSS1500	Variable	Variable
cg04347293	6	32862350	p			IGR	Active prom	Active prom
cg02641801	2	26213508	p			IGR	Enhancer	Variable
cg26885400	13	27842278	q			IGR	Enhancer	Variable
cg09510128	7	1132036	p		GPER	Body	Variable	Variable
cg12543753	12	6647682	p			IGR	Variable	Variable
cg08008352	16	27322356	p			IGR	Elongation
cg26094805	17	80740731	q		TBCD	Body	Variable	Variable
cg03836521	16	30721270	p		SNORA30	TSS1500	Elongation	Elongation
cg26391219	11	3189207	p			IGR	Variable	Variable
cg06806891	3	128323079	q			IGR	Enhancer
cg08428292	16	85981373	q			IGR	Active prom	Active prom
cg04147969	15	70432547	q			IGR	Enhancer	Variable
cg19223782	11	503807	p		RNH1	5'UTR	Active prom	Variable
cg15102179	11	2965028	p			IGR	Elongation	Variable
cg13918640	9	94351568	q			IGR
cg17125472	11	69259831	q			IGR	Variable
cg07292311	12	124702221	q			IGR		Variable
cg05112555	17	71739385	q			IGR		Variable
cg05259303	6	167508226	q			IGR	Variable	Variable
cg12726120	1	244892984	q			IGR	Polycomb	Variable
cg14267525	6	138742041	q			IGR	Elongation	Variable
cg23893332	14	94576048	q		IFI27	TSS1500
cg11937033	7	155150681	q			IGR	Active prom
cg10099827	16	85551514	q			IGR
cg18430222	13	30516485	q			IGR	Variable	Variable
cg26941291	5	6711100	p			IGR		Variable
cg16847428	4	26095438	p			IGR
cg19879906	19	16392219	p			IGR	Enhancer
cg25541209	20	45947892	q		ZMYND8	Body	Active prom	Variable
cg18196463	5	1069235	p		SLC12A7	Body	Elongation	Variable
cg22856279	21	44830477	q			IGR	Variable	Variable
cg20686403	22	38438206	q			IGR	Enhancer	Variable
cg11358199	2	8453529	p			IGR	Enhancer	Variable
cg08787837	16	86029554	q			IGR	Active prom	Variable
cg13480197	17	79799358	q			IGR	Enhancer	Elongation
cg27051683	2	242802069	q		PDCD1	TSS1500	Variable	Variable
cg21785010	6	901035	p			IGR
cg26842080	5	42922968	p			IGR
cg16361705	4	78332901	q			IGR
cg27527338	6	31381540	p		MICA	Body	Elongation	Elongation
cg26433561	1	110426090	p			IGR	Enhancer

## Sheet: Common
Probe ID	Chr	Location	Arm	Ensembl ID	HGNC symbol	Feature	Chromatin state monocytes	Chromatin state neutrophils	Chromatin state T cells	GO term
cg13370086	1	55260950	p	ENSG00000006555	TTC22	Body		Elongation	Elongation	protein binding
cg25963939	11	3168455	p	ENSG00000021762	OSBPL5	5'UTR	Elongation	Elongation		cholesterol metabolic process, lipid transport, cholesterol transport, Golgi to plasma membrane transport, integral to membrane, cytosol, endoplasmic reticulum membrane, protein binding, phospholipid binding, oxysterol binding
cg19996396	3	121946297	q	ENSG00000036828	CASR	5'UTR				G-protein coupled receptor sigling pathway, cellular calcium ion homeostasis, ossification, calcium ion import, atomical structure morphogenesis, chemosensory behavior, detection of calcium ion, integral to membrane, plasma membrane, integral to plasma membrane, protein binding, G-protein coupled receptor activity, phosphatidylinositol phospholipase C activity, positive regulation of gene express…
cg25755428	19	13875111	p	ENSG00000037757	MRI1	TSS1500	Active prom	Active prom	Active prom	small molecule metabolic process, cellular nitrogen compound metabolic process, cellular metabolic process, L-methionine salvage from methylthioadenosine, sulfur amino acid metabolic process, polyamine metabolic process, cellular biosynthetic process, nucleus, cytoplasm, cytosol, cell projection, identical protein binding, S-methyl-5-thioribose-1-phosphate isomerase activity
cg16474696	19	13875014	p	ENSG00000037757	MRI1	TSS1500	Active prom	Active prom	Active prom	small molecule metabolic process, cellular nitrogen compound metabolic process, cellular metabolic process, L-methionine salvage from methylthioadenosine, sulfur amino acid metabolic process, polyamine metabolic process, cellular biosynthetic process, nucleus, cytoplasm, cytosol, cell projection, identical protein binding, S-methyl-5-thioribose-1-phosphate isomerase activity
cg11418303	1	71511514	p	ENSG00000050628	PTGER3	Body				transcription, D-dependent, G-protein coupled receptor sigling pathway, positive regulation of fever generation, cell death, intracellular receptor mediated sigling pathway, integral to membrane, plasma membrane, nuclear envelope, integral to plasma membrane, ligand-activated sequence-specific D binding R polymerase II transcription factor activity, prostaglandin E receptor activity, biological_p…
cg06995503	10	3178915	p	ENSG00000067057	PFKP	3'UTR	Elongation	Elongation	Elongation	small molecule metabolic process, carbohydrate metabolic process, glycolysis, glucose metabolic process, protein homotetramerization, fructose 6-phosphate metabolic process, fructose 1,6-bisphosphate metabolic process, cytoplasm, cytosol, 6-phosphofructokise complex, ATP binding, metal ion binding, 6-phosphofructokise activity, fructose-6-phosphate binding
cg16645815	10	134556992	q	ENSG00000068383	INPP5A	Body	Elongation	Elongation	Variable	cell communication, phosphatidylinositol phosphorylation, membrane, inositol-polyphosphate 5-phosphatase activity, PH domain binding, inositol-1,4,5-trisphosphate 5-phosphatase activity, inositol-1,3,4,5-tetrakisphosphate 5-phosphatase activity
cg21463262	13	113539522	q	ENSG00000068650	ATP11A	3'UTR	Elongation	Elongation	Variable	cation transport, phospholipid translocation, phospholipid transport, integral to membrane, plasma membrane, membrane, endoplasmic reticulum, early endosome, recycling endosome, nucleotide binding, protein binding, ATP binding, metal ion binding, magnesium ion binding, ATPase activity, coupled to transmembrane movement of ions, phosphorylative mechanism, hydrolase activity, acting on acid anhydri…
cg07733481	3	122694286	q	ENSG00000082684	SEMA5B	5'UTR			Variable	cell differentiation, multicellular organismal development, nervous system development, integral to membrane, membrane, protein binding, receptor activity
cg16512708	2	96874307	q	ENSG00000084090	STARD7	1stExon	Active prom	Active prom	Active prom	mitochondrion
cg20823859	1	111971624	p	ENSG00000085465	OVGP1	TSS1500			Variable	carbohydrate metabolic process, chitin catabolic process, female pregncy, single fertilization, transport vesicle, hydrolase activity, hydrolyzing O-glycosyl compounds, chitise activity, cation binding
cg01326421	20	4983091	p	ENSG00000089057	SLC23A2	5'UTR	Variable	Variable	Variable	transmembrane transport, small molecule metabolic process, response to oxidative stress, transport, nucleobase-containing compound metabolic process, L-ascorbic acid metabolic process, vitamin metabolic process, water-soluble vitamin metabolic process, molecular hydrogen transport, nucleobase transport, L-ascorbic acid transport, transepithelial L-ascorbic acid transport, integral to membrane, cy…
cg21594961	3	3152916	p	ENSG00000091181	IL5RA	TSS1500				cell proliferation, sigl transduction, cellular response to organic substance, inflammatory response to antigenic stimulus, regulation of interleukin-5 production, interleukin-5-mediated sigling pathway, integral to membrane, plasma membrane, membrane, extracellular space, protein binding, cytokine receptor activity, interleukin-5 receptor activity
cg11738485	19	12877000	p	ENSG00000095066	HOOK2	Body	Variable	Variable	Variable	protein transport, microtubule cytoskeleton organization, endocytosis, endosome organization, lysosome organization, endosome to lysosome transport, early endosome to late endosome transport, cytoplasm, centrosome, microtubule, HOPS complex, FHF complex, protein binding, microtubule binding, identical protein binding
cg04657146	19	12876947	p	ENSG00000095066	HOOK2	Body	Variable	Elongation	Variable	protein transport, microtubule cytoskeleton organization, endocytosis, endosome organization, lysosome organization, endosome to lysosome transport, early endosome to late endosome transport, cytoplasm, centrosome, microtubule, HOPS complex, FHF complex, protein binding, microtubule binding, identical protein binding
cg06417478	19	12876846	p	ENSG00000095066	HOOK2	Body	Variable	Elongation	Variable	protein transport, microtubule cytoskeleton organization, endocytosis, endosome organization, lysosome organization, endosome to lysosome transport, early endosome to late endosome transport, cytoplasm, centrosome, microtubule, HOPS complex, FHF complex, protein binding, microtubule binding, identical protein binding
cg23899408	19	12877188	p	ENSG00000095066	HOOK2	Body	Variable	Variable	Variable	protein transport, microtubule cytoskeleton organization, endocytosis, endosome organization, lysosome organization, endosome to lysosome transport, early endosome to late endosome transport, cytoplasm, centrosome, microtubule, HOPS complex, FHF complex, protein binding, microtubule binding, identical protein binding
cg20290983	6	43655470	p	ENSG00000096080	MRPS18A	1stExon	Active prom	Active prom	Active prom	translation, intracellular, ribosome, mitochondrial small ribosomal subunit, mitochondrion, structural constituent of ribosome
cg11897887	20	23550632	p	ENSG00000101435	CST9L	TSS1500				extracellular region, cysteine-type endopeptidase inhibitor activity
cg26748794	16	88804051	q	ENSG00000103335	FAM38A	Body	Elongation	Enhancer	Variable	regulation of membrane potential, detection of mechanical stimulus, cation transport, positive regulation of cell-cell adhesion mediated by integrin, positive regulation of integrin activation, integral to membrane, plasma membrane, endoplasmic reticulum membrane, endoplasmic reticulum, endoplasmic reticulum-Golgi intermediate compartment membrane, cation channel activity, mechanically-gated ion …
cg10776061	19	12768390	p	ENSG00000104774	MAN2B1	Body	Elongation	Elongation	Elongation	cellular protein modification process, carbohydrate metabolic process, mannose metabolic process, learning or memory, protein deglycosylation, lysosome, zinc ion binding, catalytic activity, carbohydrate binding, hydrolase activity, hydrolyzing O-glycosyl compounds, mannosidase activity, alpha-mannosidase activity, mannose binding
cg13862711	9	124989915	q	ENSG00000106852	LHX6	Body		Variable		transcription, D-dependent, regulation of transcription, D-dependent, cell maturation, forebrain neuron fate commitment, forebrain neuron development, cerebral cortex radially oriented cell migration, cerebral cortex tangential migration, cerebral cortex GABAergic interneuron migration, nucleus, D binding, sequence-specific D binding transcription factor activity, zinc ion binding, sequence-speci…
cg00156497	6	133663589	q	ENSG00000112319	EYA4	Body				transcription, D-dependent, multicellular organismal development, visual perception, regulation of transcription, D-dependent, D repair, metabolic process, sensory perception of sound, chromatin modification, middle ear morphogenesis, atomical structure morphogenesis, nucleus, cytoplasm, metal ion binding, catalytic activity, protein tyrosine phosphatase activity
cg05509228	6	168918703	q	ENSG00000112562	SMOC2	Body				sigl transduction, extracellular matrix organization, positive regulation of cell-substrate adhesion, basement membrane, proteiceous extracellular matrix, interstitial matrix, protein binding, calcium ion binding, heparin binding, extracellular matrix, glycosaminoglycan binding
cg21548813	6	291882	p	ENSG00000112679	DUSP22	TSS1500	Active prom	Active prom	Active prom	cell proliferation, apoptotic process, multicellular organismal development, negative regulation of transcription from R polymerase II promoter, protein dephosphorylation, transforming growth factor beta receptor sigling pathway, positive regulation of JNK cascade, regulation of cell proliferation, dephosphorylation, ictivation of MAPK activity, nucleus, cytoplasm, protein tyrosine phosphatase ac…
cg03395511	6	291903	p	ENSG00000112679	DUSP22	TSS200	Active prom	Active prom	Active prom	cell proliferation, apoptotic process, multicellular organismal development, negative regulation of transcription from R polymerase II promoter, protein dephosphorylation, transforming growth factor beta receptor sigling pathway, positive regulation of JNK cascade, regulation of cell proliferation, dephosphorylation, ictivation of MAPK activity, nucleus, cytoplasm, protein tyrosine phosphatase ac…
cg15383120	6	291909	p	ENSG00000112679	DUSP22	TSS200	Active prom	Active prom	Active prom	cell proliferation, apoptotic process, multicellular organismal development, negative regulation of transcription from R polymerase II promoter, protein dephosphorylation, transforming growth factor beta receptor sigling pathway, positive regulation of JNK cascade, regulation of cell proliferation, dephosphorylation, ictivation of MAPK activity, nucleus, cytoplasm, protein tyrosine phosphatase ac…
cg18110333	6	292329	p	ENSG00000112679	DUSP22	1stExon	Active prom	Active prom	Active prom	cell proliferation, apoptotic process, multicellular organismal development, negative regulation of transcription from R polymerase II promoter, protein dephosphorylation, transforming growth factor beta receptor sigling pathway, positive regulation of JNK cascade, regulation of cell proliferation, dephosphorylation, ictivation of MAPK activity, nucleus, cytoplasm, protein tyrosine phosphatase ac…
cg26668828	6	292823	p	ENSG00000112679	DUSP22	Body	Active prom	Active prom	Active prom	cell proliferation, apoptotic process, multicellular organismal development, negative regulation of transcription from R polymerase II promoter, protein dephosphorylation, transforming growth factor beta receptor sigling pathway, positive regulation of JNK cascade, regulation of cell proliferation, dephosphorylation, ictivation of MAPK activity, nucleus, cytoplasm, protein tyrosine phosphatase ac…
cg24088508	1	38156462	p	ENSG00000116922	C1orf109	TSS1500	Active prom	Active prom	Active prom
cg18105134	13	113819100	q	ENSG00000126231	PROZ	Body			Elongation	proteolysis, cellular protein metabolic process, blood coagulation, peptidyl-glutamic acid carboxylation, post-translatiol protein modification, extracellular region, endoplasmic reticulum lumen, Golgi lumen, protein binding, calcium ion binding, serine-type endopeptidase activity, catalytic activity
cg00243527	22	30640594	q	ENSG00000128342	LIF	Body			Variable	multicellular organismal development, negative regulation of cell proliferation, blood vessel remodeling, positive regulation of transcription from R polymerase II promoter, negative regulation of angiogenesis, immune response, embryo implantation, organ regeneration, positive regulation of cell proliferation, reti development in camera-type eye, materl process involved in female pregncy, positiv…
cg11445109	10	135343248	q	ENSG00000130649	CYP2E1	Body	Polycomb	Variable	Variable	oxidation-reduction process, small molecule metabolic process, response to drug, triglyceride metabolic process, response to ethanol, response to organic nitrogen, response to ozone, xenobiotic metabolic process, steroid metabolic process, drug metabolic process, monoterpenoid metabolic process, heterocycle metabolic process, mitochondrion, endoplasmic reticulum membrane, Golgi membrane, intrinsi…
cg22459517	19	55587193	q	ENSG00000131037	EPS8L1	TSS200	Enhancer			protein binding, biological_process, cellular_component, cytoplasm, molecular_function, kise activity
cg10411146	11	289966	p	ENSG00000142102	ATHL1	Body	Variable	Polycomb	Variable	carbohydrate metabolic process, catalytic activity, hydrolase activity, acting on glycosyl bonds
cg03329597	3	108125523	q	ENSG00000144821	MYH15	Body	Enhancer			myosin filament, myosin complex, myofibril, D binding, ATP binding, actin binding, calmodulin binding, motor activity
cg02004499	7	4244250	p	ENSG00000146555	SDK1	Body				cell adhesion, integral to membrane, protein binding
cg07249765	7	4244643	p	ENSG00000146555	SDK1	Body			Variable	cell adhesion, integral to membrane, protein binding
cg06406458	10	128810499	q	ENSG00000150760	DOCK1	Body				axon guidance, apoptotic process, small GTPase mediated sigl transduction, sigl transduction, integrin-mediated sigling pathway, cell migration, blood coagulation, positive regulation of GTPase activity, phagocytosis, engulfment, cytoplasm, cytosol, membrane, protein binding, SH3 domain binding, GTP binding, heme binding, GTPase activator activity, guanyl-nucleotide exchange factor activity, GTPa…
cg07629776	10	13972210	p	ENSG00000151474	FRMD4A	Body			Variable	establishment of epithelial cell polarity, cytoplasm, tight junction, cytoskeleton, protein binding, bridging
cg04683516	10	5047487	p	ENSG00000151632	AKR1C2	TSS1500				oxidation-reduction process, G-protein coupled receptor sigling pathway, positive regulation of cell proliferation, digestion, positive regulation of protein kise B sigling cascade, prostaglandin metabolic process, progesterone metabolic process, steroid metabolic process, daunorubicin metabolic process, doxorubicin metabolic process, cellular response to jasmonic acid stimulus, response to prost…
cg14422932	4	5374425	p	ENSG00000152953	STK32B	Body				protein phosphorylation, ATP binding, protein serine/threonine kise activity, metal ion binding, protein kise activity, protein tyrosine kise activity, transferase activity, transferring phosphorus-containing groups
cg26764761	16	87682142	q	ENSG00000154118	JPH3	Body				memory, regulation of neurol syptic plasticity, locomotion, calcium ion transport into cytosol, exploration behavior, regulation of ryanodine-sensitive calcium-release channel activity, integral to membrane, plasma membrane, junctiol sarcoplasmic reticulum membrane, junctiol membrane complex, endoplasmic reticulum, endoplasmic reticulum membrane, molecular_function, calcium-release channel activi…
cg09120722	4	186549051	q	ENSG00000154556	SORBS2	Body				biological_process, nucleus, perinuclear region of cytoplasm, actin cytoskeleton, Z disc, zinc ion binding, protein binding, cytoskeletal adaptor activity, structural constituent of cytoskeleton, structural constituent of muscle
cg15768613	7	37484562	p	ENSG00000155849	ELMO1	5'UTR	Enhancer	Variable	Variable	apoptotic process, actin cytoskeleton organization, viral reproduction, cellular component movement, Rac protein sigl transduction, regulation of defense response to virus by virus, phagocytosis, engulfment, cytoplasm, plasma membrane, cytosol, cytoskeleton, protein binding, phospholipid binding, SH3 domain binding, phagocytosis, actin filament-based process, binding
cg11287055	21	38630234	q	ENSG00000157538	DSCR3	Body	Active prom	Active prom	Active prom	biological_process, vacuolar transport, nucleus, retromer complex, molecular_function
cg08407901	21	43989949	q	ENSG00000160190	SLC37A1	Body	Elongation	Elongation	Elongation	transmembrane transport, carbohydrate transport, integral to membrane, transporter activity
cg11401796	21	46378438	q	ENSG00000160256	C21orf70	Body	Elongation	Elongation	Elongation
cg01483656	19	21264896	p	ENSG00000160352	ZNF714	TSS200	Active prom	Active prom	Active prom	regulation of transcription, D-dependent, intracellular, nucleic acid binding, transcription, D-dependent, nucleus, D binding, zinc ion binding
cg18624102	19	39523840	q	ENSG00000161243	FBXO27	TSS1500				protein catabolic process, SCF ubiquitin ligase complex, protein binding, glycoprotein binding
cg26354017	1	205819088	q	ENSG00000162877	PM20D1	1stExon	Polycomb	Variable	Active prom	proteolysis, metabolic process, extracellular region, metal ion binding, hydrolase activity, peptidase activity
cg17178900	1	205818956	q	ENSG00000162877	PM20D1	Body	Polycomb		Active prom	proteolysis, metabolic process, extracellular region, metal ion binding, hydrolase activity, peptidase activity
cg14159672	1	205819179	q	ENSG00000162877	PM20D1	1stExon	Polycomb	Variable	Active prom	proteolysis, metabolic process, extracellular region, metal ion binding, hydrolase activity, peptidase activity
cg11965913	1	205819406	q	ENSG00000162877	PM20D1	TSS200	Variable		Variable	proteolysis, metabolic process, extracellular region, metal ion binding, hydrolase activity, peptidase activity
cg07167872	1	205819463	q	ENSG00000162877	PM20D1	TSS200	Variable		Variable	proteolysis, metabolic process, extracellular region, metal ion binding, hydrolase activity, peptidase activity
cg14893161	1	205819251	q	ENSG00000162877	PM20D1	5'UTR	Variable	Variable	Variable	proteolysis, metabolic process, extracellular region, metal ion binding, hydrolase activity, peptidase activity
cg24503407	1	205819492	q	ENSG00000162877	PM20D1	TSS1500	Variable		Variable	proteolysis, metabolic process, extracellular region, metal ion binding, hydrolase activity, peptidase activity
cg23813394	2	238252272	q	ENSG00000163359	COL6A3	Body		Variable		axon guidance, cell adhesion, extracellular matrix organization, response to glucose stimulus, muscle organ development, extracellular region, extracellular space, sarcolemma, extracellular matrix, endoplasmic reticulum lumen, collagen type VI, transport vesicle, protein binding, serine-type endopeptidase inhibitor activity
cg23564471	1	204951209	q	ENSG00000163531	NFASC	Body		Elongation		axon guidance, cell adhesion, paranodal junction assembly, peripheral nervous system development, myelition, sypse organization, protein localization to juxtaparanode region of axon, protein localization to paranode region of axon, integral to membrane, plasma membrane, intracellular, node of Ranvier, paranode region of axon, paranodal junction, axon initial segment, protein binding, protein targ…
cg02945674	9	107687711	q	ENSG00000165029	ABCA1	5'UTR	Elongation			cellular lipid metabolic process, small molecule metabolic process, G-protein coupled receptor sigling pathway, lipid metabolic process, cholesterol metabolic process, endosomal transport, cholesterol homeostasis, lipoprotein metabolic process, cellular response to lipopolysaccharide, response to lamir fluid shear stress, lysosome organization, positive regulation of cAMP biosynthetic process, ce…
cg19754622	10	134045578	q	ENSG00000165752	STK32C	Body	Enhancer	Variable	Variable	protein phosphorylation, ATP binding, protein serine/threonine kise activity, protein kise activity, protein tyrosine kise activity, transferase activity, transferring phosphorus-containing groups, metal ion binding, kise activity
cg03854098	10	118459383	q	ENSG00000165868	HSPA12A	Body				ATP binding
cg00247094	17	77922972	q	ENSG00000167291	TBC1D16	Body				regulation of Rab GTPase activity, intracellular, Rab GTPase activator activity
cg01491428	16	2334163	p	ENSG00000167972	ABCA3	Body			Variable	nucleotide binding, ATP binding, ATPase activity, nucleoside-triphosphatase activity, transmembrane transport, response to drug, transport, integral to membrane, plasma membrane, membrane, alveolar lamellar body membrane, alveolar lamellar body, transporter activity, ATPase activity, coupled to transmembrane movement of substances
cg06767339	8	22011787	p	ENSG00000168481	LGI3	Body				regulation of exocytosis, exocytosis, extracellular region, cell junction, neuron projection, syptic vesicle, protein binding
cg16006841	5	176797999	q	ENSG00000169220	RGS14	Body	Variable	Enhancer	Enhancer	mitosis, cell division, response to oxidative stress, sigl transduction, termition of G-protein coupled receptor sigling pathway, nucleocytoplasmic transport, long-term syptic potentiation, platelet-derived growth factor receptor sigling pathway, regulation of G-protein coupled receptor protein sigling pathway, chromosome segregation, visual learning, long-term memory, learning, negative regulati…
cg17509989	5	176798049	q	ENSG00000169220	RGS14	Body	Variable	Enhancer	Enhancer	mitosis, cell division, response to oxidative stress, sigl transduction, termition of G-protein coupled receptor sigling pathway, nucleocytoplasmic transport, long-term syptic potentiation, platelet-derived growth factor receptor sigling pathway, regulation of G-protein coupled receptor protein sigling pathway, chromosome segregation, visual learning, long-term memory, learning, negative regulati…
cg06060754	5	176797920	q	ENSG00000169220	RGS14	Body	Variable	Enhancer	Enhancer	mitosis, cell division, response to oxidative stress, sigl transduction, termition of G-protein coupled receptor sigling pathway, nucleocytoplasmic transport, long-term syptic potentiation, platelet-derived growth factor receptor sigling pathway, regulation of G-protein coupled receptor protein sigling pathway, chromosome segregation, visual learning, long-term memory, learning, negative regulati…
cg20756026	17	80394529	q	ENSG00000169660	HEXDC	Body	Elongation	Elongation	Elongation	carbohydrate metabolic process, nucleus, cytoplasm, hydrolase activity, hydrolyzing O-glycosyl compounds, cation binding, beta-N-acetylhexosaminidase activity
cg25658612	3	40175622	p	ENSG00000170011	MYRIP	Body				intracellular protein transport, positive regulation of insulin secretion, perinuclear region of cytoplasm, photoreceptor outer segment, actin cytoskeleton, melanosome, exocyst, sypse, dense core granule, transport vesicle, zinc ion binding, protein binding, actin binding, Rab GTPase binding, protein kise A binding, intracellular
cg10920758	10	134974555	q	ENSG00000171798	KNDC1	Body	Variable	Polycomb	Variable	biological_process, small GTPase mediated sigl transduction, regulation of small GTPase mediated sigl transduction, regulation of dendrite morphogenesis, positive regulation of protein phosphorylation, cerebellar granule cell differentiation, regulation of dendrite development, cellular_component, intracellular, neurol cell body, dendrite, guanyl-nucleotide exchange factor complex, molecular_func…
cg26654770	12	740100	p	ENSG00000171840	NINJ2	Body	Variable	Variable	Active prom	cell adhesion, nervous system development, tissue regeneration, neuron cell-cell adhesion, integral to membrane, integral to plasma membrane
cg01201512	12	740338	p	ENSG00000171840	NINJ2	Body	Variable	Variable	Active prom	cell adhesion, nervous system development, tissue regeneration, neuron cell-cell adhesion, integral to membrane, integral to plasma membrane
cg14911689	12	739980	p	ENSG00000171840	NINJ2	Body	Variable	Variable	Active prom	cell adhesion, nervous system development, tissue regeneration, neuron cell-cell adhesion, integral to membrane, integral to plasma membrane
cg00713204	16	88016632	q	ENSG00000172530	BANP	Body	Variable	Elongation	Elongation	protein localization to nucleus, negative regulation of protein catabolic process, nucleus, p53 binding, , transcription, D-dependent, cell cycle, multicellular organismal development, regulation of transcription, D-dependent, chromatin modification, D binding, protein binding
cg17749961	2	30669863	p	ENSG00000172954	LCLAT1	TSS1500	Active prom	Active prom	Active prom	metabolic process, endoplasmic reticulum, transferase activity, transferring acyl groups, multicellular organismal development, triglyceride biosynthetic process, cellular lipid metabolic process, small molecule metabolic process, phospholipid metabolic process, phosphatidic acid biosynthetic process, glycerophospholipid biosynthetic process, CDP-diacylglycerol biosynthetic process, cardiolipin a…
cg24851651	11	66362959	q	ENSG00000173992	CCS	Body	Enhancer	Elongation	Variable	oxidation-reduction process, superoxide metabolic process, removal of superoxide radicals, metal ion transport, positive regulation of oxidoreductase activity, intracellular copper ion transport, copper ion transmembrane transport, nucleus, cytoplasm, cytosol, mitochondrial inner membrane, zinc ion binding, protein binding, metal ion binding, copper ion binding, enzyme binding, superoxide dismuta…
cg22781764	19	35720295	q	ENSG00000177558	FAM187B	TSS1500				integral to membrane
cg13740636	11	93754223	q	ENSG00000181333	HEPHL1	TSS200				oxidation-reduction process, copper ion transport, integral to membrane, oxidoreductase activity, copper ion binding
cg06223162	1	101003688	p	ENSG00000181656	GPR88	TSS200	Enhancer			G-protein coupled receptor sigling pathway, integral to membrane, cellular_component, plasma membrane, G-protein coupled receptor activity
cg06139006	12	132682698	q	ENSG00000182870	GALNT9	Body				O-glycan processing, cellular protein metabolic process, protein O-linked glycosylation, post-translatiol protein modification, integral to membrane, membrane, Golgi membrane, carbohydrate binding, polypeptide N-acetylgalactosaminyltransferase activity, transferase activity, Golgi apparatus, transferase activity, transferring glycosyl groups
cg13275129	11	96076288	q	ENSG00000184384	MAML2	5'UTR	Active prom	Active prom	Active prom	positive regulation of transcription from R polymerase II promoter, gene expression, transcription initiation from R polymerase II promoter, Notch sigling pathway, nucleus, Golgi apparatus, nucleoplasm, nuclear speck, transcription coactivator activity
cg05818501	10	1451648	p	ENSG00000185736	ADARB2	Body				mR processing, R processing, nucleus, cytoplasm, intracellular, mitochondrion, R binding, metal ion binding, double-stranded R binding, single-stranded R binding, adenosine deamise activity
cg20205188	10	1251771	p	ENSG00000185736	ADARB2	Body				mR processing, R processing, nucleus, cytoplasm, intracellular, mitochondrion, R binding, metal ion binding, double-stranded R binding, single-stranded R binding, adenosine deamise activity
cg11607219	7	143140164	q	ENSG00000185899	TAS2R60	TSS1500			Variable	G-protein coupled receptor sigling pathway, sensory perception of taste, sensory perception of bitter taste, integral to membrane, G-protein coupled receptor activity
cg26882525	5	150677867	q	ENSG00000186334	SLC36A3	Body			Variable	integral to membrane
cg01338296	7	129556606	q	ENSG00000186591	UBE2H	Body	Elongation	Elongation	Variable	ubiquitin-dependent protein catabolic process, protein K48-linked ubiquitition, protein K11-linked ubiquitition, protein binding, ATP binding, ubiquitin-protein ligase activity, acid-amino acid ligase activity
cg05593887	7	77827379	q	ENSG00000187391	MAGI2	Body				negative regulation of cell proliferation, negative regulation of cell migration, SMAD protein sigl transduction, mitotic cell cycle arrest, protein heterooligomerization, negative regulation of protein kise B sigling cascade, receptor clustering, positive regulation of phosphoprotein phosphatase activity, glomerular visceral epithelial cell development, positive regulation of receptor interlizat…
cg03084184	10	133981681	q	ENSG00000188385	JAKMIP3	3'UTR				Golgi apparatus, kise binding, microtubule binding
cg08477332	1	153590243	q	ENSG00000189334	S100A14	TSS1500	Variable		Variable	response to lipopolysaccharide, defense response to bacterium, calcium ion homeostasis, toll-like receptor 4 sigling pathway, positive regulation of monocyte chemotaxis, positive regulation of granulocyte chemotaxis, cytoplasm, plasma membrane, perinuclear region of cytoplasm, cell junction, microtubule cytoskeleton, calcium ion binding, chemokine receptor binding
cg04028570	1	248100427	q	ENSG00000196071	OR2L13	TSS200	Variable	Variable	Variable	biological_process, G-protein coupled receptor sigling pathway, integral to membrane, plasma membrane, protein binding, G-protein coupled receptor activity, olfactory receptor activity
cg03748376	1	248100585	q	ENSG00000196071	OR2L13	1stExon	Variable	Variable	Variable	biological_process, G-protein coupled receptor sigling pathway, integral to membrane, plasma membrane, protein binding, G-protein coupled receptor activity, olfactory receptor activity
cg20507276	1	248100600	q	ENSG00000196071	OR2L13	1stExon	Variable	Variable	Variable	biological_process, G-protein coupled receptor sigling pathway, integral to membrane, plasma membrane, protein binding, G-protein coupled receptor activity, olfactory receptor activity
cg08944170	1	248100614	q	ENSG00000196071	OR2L13	1stExon	Variable	Variable	Variable	biological_process, G-protein coupled receptor sigling pathway, integral to membrane, plasma membrane, protein binding, G-protein coupled receptor activity, olfactory receptor activity
cg01778345	1	118427435	p	ENSG00000196505	GDAP2	Body	Elongation	Elongation	Elongation	response to retinoic acid
cg21211688	9	136403935	q	ENSG00000197859	ADAMTSL2	Body				negative regulation of transforming growth factor beta receptor sigling pathway, proteiceous extracellular matrix, extracellular matrix, metalloendopeptidase activity, zinc ion binding, protein binding, peptidase activity
cg01581037	8	33342441	p	ENSG00000198042	MAK16	TSS1500	Active prom	Active prom	Active prom	nucleolus
cg22336867	19	39265241	q	ENSG00000205076	LGALS7	TSS1500				apoptotic process, heterophilic cell-cell adhesion, nucleus, cytoplasm, extracellular space, carbohydrate binding
cg11716267	2	24367828	p	ENSG00000219626	LOC375190	Body	Elongation		Variable
cg15057747	10	1205673	p	ENSG00000229205	NCR00200	TSS200
cg10596483	8	143751796	q	ENSG00000234616	JRK	TSS1500	Active prom	Active prom	Active prom
cg24634471	8	143751801	q	ENSG00000234616	JRK	TSS1500	Variable	Active prom	Active prom
cg04131969	2	33951647	p	ENSG00000239649	MYADML	Body
cg10197305	4	125112	p	ENSG00000250312	ZNF718	Body	Active prom	Active prom	Active prom
cg06536614	5	135416381	q	ENSG00000278815	MIR886	TSS200	Polycomb		Variable
cg11008123	11	33097335	p	ENSG00000280798	LOC283267	TSS1500	Elongation	Elongation	Elongation
cg04194432	10	134876495	q			IGR
cg04234412	22	24373322	q		LOC391322	Body	Active prom	Active prom	Variable
cg04346459	6	41068666	p		NFYA	3'UTR	Elongation	Elongation	Variable
cg04459585	2	71249088	p			IGR
cg00944631	22	20464947	q			IGR
cg01053087	8	637909	p		ERICH1	Body	Active prom	Polycomb	Active prom
cg01079515	3	195576629	q			IGR
cg01153376	16	818807	p		MSLN	3'UTR
cg01156747	7	120659	p			IGR	Enhancer	Variable
cg16507569	6	33158020	p		COL11A2	Body
cg05528899	17	57120	p			IGR
cg27586797	5	13664584	p			IGR
cg05656210	5	141660565	q			IGR
cg16775095	15	66947066	q			IGR			Variable
cg05875700	8	638208	p		ERICH1	Body	Active prom	Variable	Variable
cg01584086	11	10373718	p			IGR
cg01655658	6	30227583	p		HLA-L	Body	Polycomb	Active prom	Variable
cg20242889	19	41317837	q			IGR	Active prom	Polycomb	Variable
cg23758822	17	41437982	q			IGR	Active prom	Active prom	Active prom
cg02100397	19	646890	p			IGR	Elongation	Elongation	Elongation
cg02113055	10	45072520	q			IGR
cg02299007	8	1140574	p			IGR
cg02524346	8	600233	p			IGR	Variable	Elongation	Variable
cg02814135	11	119887950	q			IGR
cg12858166	6	33033176	p		HLA-DPA1	3'UTR	Elongation		Variable
cg07216619	15	27035245	q			IGR
cg03226844	17	185102	p		RPH3AL	5'UTR			Variable
cg03271487	11	2365581	p			IGR
cg07389699	6	32728786	p		HLA-DQB2	Body
cg03393996	4	1580377	p			IGR	Variable	Variable	Variable
cg09636756	18	77134251	q		ATP9B	Body	Elongation	Elongation	Elongation
cg03461641	4	26454190	p			IGR
cg03526459	1	146549940	q			IGR		Variable
cg03644281	6	41068752	p		NFYA	3'UTR	Elongation	Elongation	Variable
cg03651054	13	50194643	q			IGR			Variable
cg08422420	5	1594733	p		SDHAP3	TSS200	Polycomb	Polycomb	Variable
cg20981163	6	33049983	p		HLA-DPB1	Body	Variable		Variable
cg08750459	17	6558815	p			IGR	Polycomb	Variable	Variable
cg04090468	7	156181990	q			IGR
cg15567368	7	563891	p			IGR
cg15570656	6	29648628	p			IGR	Variable	Variable	Variable
cg09580153	6	41068724	p		NFYA	3'UTR	Elongation	Elongation	Variable
cg23490161	5	218452	p		SDHA	1stExon	Active prom	Active prom	Active prom
cg04462931	7	64300061	q			IGR
cg04554929	8	105342491	q			IGR			Variable
cg16320888	6	22356972	p			IGR
cg04922606	6	170703742	q		FAM120B	Body	Elongation	Elongation	Elongation
cg22337407	1	11046185	p			IGR
cg24399712	22	39784796	q			IGR	Variable	Active prom	Active prom
cg11383134	6	29648590	p			IGR	Variable	Variable
cg23052585	10	50328538	q			IGR
cg16814483	1	146550074	q			IGR		Variable
cg11424828	8	2075469	p		MYOM2	Body	Active prom		Variable
cg24694833	22	43168851	q			IGR
cg26567385	11	5384517	p			IGR
cg08103988	17	6558365	p			IGR	Polycomb	Polycomb	Variable
cg18052547	6	32552547	p		HLA-DRB1	Body	Variable		Variable
cg11917734	6	31237029	p		HLA-C	Body	Variable	Active prom	Variable
cg06864789	6	139012992	q			IGR	Variable
cg12036633	15	63758958	q			IGR	Enhancer	Variable	Variable
cg13160627	7	211932	p		FAM20C	Body	Elongation
cg07234876	8	600039	p			IGR	Elongation	Elongation	Variable
cg24664470	2	208976933	q			IGR
cg13707894	3	27674461	p			IGR	Active prom	Active prom	Active prom
cg15706568	22	49447845	q			IGR	Active prom		Variable
cg23438516	14	106892175	q			IGR
cg09827761	15	66947392	q			IGR	Variable	Variable	Variable
cg08269402	6	32549631	p		HLA-DRB1	Body	Elongation		Variable
cg24960960	5	1594678	p		SDHAP3	TSS200	Polycomb	Polycomb	Variable
cg08419873	13	27296010	q			IGR	Variable		Variable
cg20913114	7	1315546	p			IGR
cg27149073	5	1594330	p		SDHAP3	Body	Polycomb	Polycomb	Variable
cg27450744	8	143645661	q			IGR
cg08778598	5	1594579	p		SDHAP3	Body	Polycomb	Polycomb	Variable
cg08779649	13	50194554	q			IGR			Variable
cg21241195	6	32289357	p		C6orf10	Body
cg21358336	17	6558440	p			IGR	Polycomb	Polycomb	Variable
cg17052675	2	3827356	p			IGR
cg16345566	6	32633102	p		HLA-DQB1	Body	Active prom	Variable	Variable
cg24057558	17	212481	p			IGR
cg21931717	5	1594715	p		SDHAP3	TSS200	Polycomb	Polycomb	Variable
cg21134859	6	53228363	p			IGR			Variable
cg16748433	8	1792758	p		ARHGEF10	Body
cg18232235	12	11700321	p			IGR			Enhancer
cg18402987	7	1209562	p			IGR	Active prom	Active prom	Active prom
cg24686902	17	6558231	p			IGR	Polycomb	Polycomb	Variable
cg24941469	13	79694063	q			IGR
cg19214707	7	3157722	p			IGR			Variable
cg23162598	7	157345746	q		PTPRN2	Body		Variable
cg13972557	5	116075820	q			IGR
cg24147543	6	32554481	p		HLA-DRB1	Body	Active prom		Variable
cg22029879	8	1790861	p		ARHGEF10	5'UTR
cg13902645	11	5959945	p			IGR
cg26089705	20	43371550	q			IGR
cg26739327	6	29906977	p			IGR	Variable		Variable
cg18678716	5	197386	p			IGR		Variable	Variable
cg25673075	5	111963982	q			IGR
cg15800276	7	154958660	q			IGR
cg24926791	6	31082187	p		PSORS1C1	TSS1500	Variable
cg26035071	1	209982407	q			IGR
cg22968622	17	43663579	q			IGR	Active prom	Active prom	Variable
cg21139150	21	46976175	q			IGR	Variable	Active prom	Variable
cg15145296	3	125709740	q			IGR	Variable	Active prom	Variable
cg25873514	17	81014413	q			IGR	Variable		Variable
cg21587006	10	839609	p			IGR
