# Supplementary material for: Genome-wide analysis of differential transcriptional and epigenetic variability across human immune cell types
Source: Genome Biol. 2017 Jan 26;18:18. doi: 10.1186/s13059-017-1156-8 (PMC5270224; doi:10.1186/s13059-017-1156-8)
Supplement: Additional file 8: — Gene ontology enrichment of genes showing hypervariable DNA methylation. Ontology enrichment analysis of genes in proximity to CpGs showing hypervariable DNA methylation using GREAT. (XLSX 60 kb) [file 13059_2017_1156_MOESM8_ESM.xlsx]

## Sheet: Monocytes
Nr of CpGs	Category	Term	p.BH
117	GO	myeloid leukocyte activation	0.036531
	Placenta Disorder	Genes associated with preterm birth from dbPTB	0.019159
	MSigDB Immunologic Signature	Genes up-regulated in comparison of dendritic cells (DC) stimulated with R848 at 2 h versus DCs stimulated with LPS (TLR4 agonist) at 8 h	0.027182

## Sheet: Neutrophils
Nr of CpGs	Category	Term	p.BH
261	GO	cystathionine beta-synthase activity	0.02524
	GO	cysteine synthase activity	0.02524
	Disease	megakaryocytic leukemia	0.020211
	Placenta Disorder	Genes with SNPs studied in association with pre-eclampsia	0.044682
	PANTHER	Cysteine biosynthesis	0.0010403
	BioCyc Pathway	cysteine biosynthesis/homocysteine degradation	0.0074453
	MSigDB Perturbation	Genes down-regulated in CD34+ [GeneID=947] hematopoetic cells by expression of NUP98-HOXA9 fusion [GeneID=4928;3205] off a retroviral vector at 10 days after transduction	0.041028
	MSigDB Immunologic Signature	Genes down-regulated in comparison of peripheral blood mononuclear cells (PBMC) from patients with acute E. coli infection versus PBMC from patients with acute S. pneumoniae infection	0.00094543
	MSigDB Immunologic Signature	Genes down-regulated in comparison of dendritic cells (DC) versus neutrophils	0.031776
	MSigDB Immunologic Signature	Genes up-regulated in comparison of B cells versus CD4 [GeneID=920] T cells	0.021339
	MSigDB Immunologic Signature	Genes down-regulated in comparison of peripheral blood mononuclear cells (PBMC) from healthy donors versus PBMC from patients with acute S. pneumoniae infection	0.016979
	MSigDB Immunologic Signature	Genes up-regulated in comparison of eosinophils versus central memory CD4 [GeneID=920] T cells	0.041077
	MSigDB Immunologic Signature	Genes down-regulated in comparison of dendritic cells (DC) versus monocytes	0.037925

## Sheet: T cells
Nr of CpGs	Category	Term	p.BH
47	GO	mitochondrial proton-transporting ATP synthase, catalytic core	0.0026698
	PANTHER Pathway	ATP synthesis	0.0041812
	InterPro	ATPase, F1 complex, beta subunit	0.019885
	InterPro	ATPase, F1 complex beta subunit/V1 complex, C-terminal	0.036743
	TreeFam	ATP synthase, H+ transporting, mitochondrial F1 complex, beta polypeptide	0.01715

## Sheet: Monocytes + neutrophils
Nr of CpGs	Category	Term	p.BH
380	NA	NA	NA

## Sheet: Monocytes + T cells
Nr of CpGs	Category	Term	p.BH
266	GO	peptidoglycan binding	0.032847
	GO	N-acetylmuramoyl-L-alanine amidase activity	0.021269
	GO	peptidoglycan receptor activity	0.025414
	GO	phagocytosis	0.00090901
	GO	defense response to bacterium	0.00059063
	GO	endocytosis	0.00053946
	GO	positive regulation of transcription on exit from mitosis	0.00099466
	GO	regulation of immune response	0.0015713
	GO	phagocytosis, engulfment	0.0034717
	GO	Fc-gamma receptor signaling pathway involved in phagocytosis	0.0035307
	GO	Fc receptor mediated stimulatory signaling pathway	0.0032453
	GO	Fc-gamma receptor signaling pathway	0.0030368
	GO	defense response to Gram-positive bacterium	0.0033503
	GO	membrane invagination	0.0036472
	GO	negative regulation of cytokine production	0.0039047
	GO	positive regulation of synaptic transmission, GABAergic	0.0063342
	GO	positive regulation of immune system process	0.0061356
	GO	response to bacterium	0.0060736
	GO	negative regulation of natural killer cell differentiation involved in immune response	0.0063379
	GO	growth of symbiont in host	0.0063379
	GO	immune effector process	0.0082696
	GO	regulation of interferon-gamma production	0.010581
	GO	negative regulation of interferon-gamma production	0.013738
	GO	nucleolus organizer region	0.00048208
	MSigDB Pathway	Integrin Signaling Pathway	0.00025164
	MSigDB Pathway	Urokinase-type plasminogen activator (uPA) and uPAR-mediated signaling	0.0034439
	MSigDB Pathway	Genes involved in DCC mediated attractive signaling	0.0068778
	MSigDB Pathway	Alpha4 beta1 integrin signaling events	0.0063075
	MSigDB Pathway	Signaling of Hepatocyte Growth Factor Receptor	0.035707
	MSigDB Pathway	Genes involved in Netrin-1 signaling	0.036994
	MSigDB Pathway	Signaling events mediated by focal adhesion kinase	0.041661
	MSigDB Perturbation	Genes down-regulated in hematopoietic progenitor cells (HPC) of T lymphocyte and NK (natural killer) lineage	0.00055229
	MSigDB Perturbation	Genes down-regulated during the course of maturation of monocyte-derived dendritic cells (DC) in response to inflammatory stimuli (cluster D)	4.9e-06
	MSigDB Perturbation	Genes down-regulated in normal hematopoietic progenitors by RUNX1-RUNX1T1 [GeneID=861;862] fusion	0.017161
	MSigDB Perturbation	Top 40 genes from cluster 3 of acute myeloid leukemia (AML) expression profile; 84% of the samples are FAB M1 or M2 subtypes, 52% bear intern tandem duplication in FLT3 [GeneID=2322]	0.021615
	MSigDB Perturbation	Integrin, VEGF, Wnt and TGFbeta signaling pathway genes up-regulated in PC-3 cells (prostate cancer) after knockdown of PDEF [GeneID=25803] by RNAi	0.022081
	MSigDB Perturbation	Top 50 down-regulated genes in cluster CD-1 of multiple myeloma samples with the characteristic expression spike of CCND1 [GeneID=595]	0.025524
	MSigDB Perturbation	Genes specifically down-regulated in pediatric acute lymphoblastic leukemia (ALL) patients by mercaptopurine [PubChem=667490] and low-dose methotrexate (LDMTX) [PubChem=4112]	0.026021
	MSigDB Perturbation	Neutrophil-specific genes up-regulated in comparison of immature with mature neutrophils	0.036051
	InterPro	Neuropeptide S	0.0035654
	InterPro	Dedicator of cytokinesis C-terminal	0.0021194
	InterPro	Dedicator of cytokinesis	0.0021194
	InterPro	DHR-1 domain	0.0021194
	InterPro	DHR-2 domain	0.0021194
	InterPro	Transcription factor MafG	0.0015135
	InterPro	Peptidoglycan recognition protein family domain, metazoa/bacteria	0.015525
	InterPro	Peptidoglycan recognition protein	0.015525
	TreeFam	DOCK1, DOCK2, DOCK3, DOCK4, DOCK5	0.00080009
	TreeFam	sirtuin (silent mating type information regulation 2 homolog) 6 (S. cerevisiae) / sirtuin (silent mating type information regul	0.034104
	TreeFam	PGLYRP1, PGLYRP2, PGLYRP3, PGLYRP4	0.031243
	TreeFam	SERPINF1, SERPINF2, SERPING1	0.046598
	MSigDB Immunologic signature	Genes down-regulated in comparison of central memory T cells versus peripheral blood mononuclear cells (PBMC)	0.0014089
	MSigDB Immunologic signature	Genes down-regulated in comparison of systemic lupus erythematosus CD4 [GeneID=920] T cells versus systemic lupus erythematosus myeloid cells	0.027653
	MSigDB Immunologic signature	Genes up-regulated in comparison of dendritic cells (DC) stimulated with poly(I:C) (TLR3 agonist) at 6 h versus DC cells stimulated with Gardiquimod (TLR7 agonist) at 6 h	0.032892
	MSigDB Immunologic signature	Genes up-regulated in comparison of dendritic cells (DC) stimulated with poly(I:C) (TLR3 agonist) at 6 h versus DC cells stimulated with CpG DNA (TLR9 agonist) at 6 h	0.026132
	MSigDB Immunologic signature	Genes down-regulated in comparison of healthy CD4 [GeneID=920] T cells versus healthy myeloid cells	0.021531
	MSigDB Immunologic signature	Genes up-regulated in comparison of basophils versus Th2 cells	0.029841
	MSigDB Immunologic signature	Genes up-regulated in comparison of naive CD8 T cells versus naive B cells	9.5104e-05
	MSigDB Immunologic signature	Genes up-regulated in comparison of dendritic cells (DC) stimulated with poly(I:C) (TLR3 agonist) at 6 h versus DC cells stimulated with Pam3Csk4 (TLR1/2 agonist) at 6 h	0.029597
	MSigDB Immunologic signature	Genes up-regulated in comparison of naive CD8 T cells versus day 0 monocytes	0.035684
	MSigDB Immunologic signature	Genes down-regulated in comparison of peripheral blood mononuclear cells (PBMC) from healthy donors versus PBMCs from infanct with acute RSV infection	0.032258
	MSigDB Immunologic signature	Genes down-regulated in comparison of untreated CD25+ T effector cells at day 10 versus untreated CD25- T cells at day 10	0.031836
	MSigDB Immunologic signature	Genes up-regulated in comparison of naive B cells versus plasma cells	0.03715
	MSigDB Immunologic signature	Genes up-regulated in comparison of dendritic cells (DC) stimulated with LPS (TLR4 agonist) at 24 h versus DC cells stimulated with CpG DNA (TLR9 agonist) at 24 h	0.038489
	MSigDB Immunologic signature	Genes up-regulated in comparison of unstimulated memory CD4 [GeneID=920] CD8 T cells versus stimulated CD4 [GeneID=920] CD8 T cells	0.039465
	MSigDB Immunologic signature	Genes up-regulated in untreated dendritic cells (DC) versus DCs exposed to parasite Toxoplasma gondii	0.036873
	MSigDB Immunologic signature	Genes down-regulated in comparison of NKT cells versus neutrophils	0.038232

## Sheet: Neutrophils + T cells
Nr of CpGs	Category	Term	p.BH
200	GO	immune response	0.011239
	GO	defense response	0.01394
	GO	innate immune response	0.025572
	MSigDB Perturbation	Genes with promoters occupied by PML-RARA fusion [GeneID=5371,5914] protein in acute promyelocytic leukemia(APL) cells NB4 and two APL primary blasts, based on Chip-seq data	0.0025441
	MSigDB Perturbation	Genes down-regulated in normal hematopoietic progenitors by RUNX1-RUNX1T1 [GeneID=861;862] fusion	0.0021302
	MSigDB Perturbation	Genes down-regulated in CD34+ [GeneID=947] cells isolated from bone marrow of CML (chronic myelogenous leukemia) patients, compared to those from normal donors	0.002264
	MSigDB Perturbation	Genes down-regulated in multiple myeloma (MM) bone marrow mesenchymal stem cells	0.047916
	MSigDB Oncogenic signatur	Genes up-regulated in MOLM-14 cells (AML) with knockdown of HOXA9 [Gene ID=3205] gene by RNAi vs controls	0.029199
	MSigDB Immunologic signature	Genes down-regulated in comparison of B cells from influenza vaccinee at day 7 versus monocytes from influenza vaccinee at day 7	0.048849
	MSigDB Immunologic signature	Genes down-regulated in comparison of B cells versus myeloid dendritic cells (mDC)	0.0019688
	MSigDB Immunologic signature	Genes down-regulated in comparison of CD4+ [GeneID=920] CD8+ thymocytes versus CD4- [GeneID=920] CD8+ thymocytes	0.052216
	MSigDB Immunologic signature	Genes down-regulated in comparison of control polymorphonuclear leukocytes (PMN) at 0 h versus PMN treated with F. tularensis vaccine at 6 h	0.049566
	MSigDB Immunologic signature	Genes down-regulated in comparison of dendritic cells (DC) exposed to M. tuberculosis versus macrophages exposed to L. major	0.050245
	MSigDB Immunologic signature	Genes down-regulated in comparison of naive B cells versus unstimulated neutrophils	0.05677
	MSigDB Immunologic signature	Genes down-regulated in comparison of naive CD8 T cells versus memory CD8 T cells	0.061574
	MSigDB Immunologic signature	Genes down-regulated in comparison of naive T cells versus peripheral blood mononuclear cells (PBMC)	0.049958
	MSigDB Immunologic signature	Genes down-regulated in comparison of polysome bound (translated) mRNA before and 4 h after LPS (TLR4 agonist) stimulation	0.05164
	MSigDB Immunologic signature	Genes down-regulated in comparison of splenic secondary CD8 effector T cells at day 8 post-acute infection versus splenic secondary CD8 effector T cells at day 8 post-chronic infection	0.051473
	MSigDB Immunologic signature	Genes down-regulated in plasma cells versus naive B cells	0.003362
	MSigDB Immunologic signature	Genes up-regulated in comparison of control dendritic cells (DC) at 0 h versus those stimulated with Gardiquimod (TLR7 agonist) at 0.5 h	0.053933
	MSigDB Immunologic signature	Genes up-regulated in comparison of dendritic cells (DC) exposed to 5 worms/well B. malayi versus DC exposed to M. tuberculosis	0.048045
	MSigDB Immunologic signature	Genes up-regulated in comparison of effector CD8 T cells at the peak expansion phase (day8) versus those at contraction (day 15) after LCMV-Armstrong infection in mice	0.052745
	MSigDB Immunologic signature	Genes up-regulated in comparison of effector CD8 T cells versus memory CD8 T cells	0.053007
	MSigDB Immunologic signature	Genes up-regulated in comparison of monocytes cultured for 0 days versus those cultured for 1 day	0.0012606
	MSigDB Immunologic signature	Genes up-regulated in comparison of thymic progenitors versus DN3 thymocytes	0.049314
	MSigDB Immunologic signature	Genes up-regulated in comparison of untreated CD4 [GeneID=920] memory T cells from old donors versus those treated with TSST at 16 h	0.053793
	MSigDB Immunologic signature	Genes up-regulated in comparison of untreated CD4 [GeneID=920] memory T cells from young donors versus those treated with TSST at 16 h	0.0036665
	MSigDB Immunologic signature	Genes up-regulated in comparison of untreated CD4 [GeneID=920] memory T cells from young donors versus those treated with TSST at 40 h	0.0056892

## Sheet: Common
Nr of CpGs	Category	Term	p.BH
212	GO	MHC class II receptor activity	1.20258e-05
	GO	1-alkylglycerophosphocholine O-acetyltransferase activity	0.00163333
	GO	1-acylglycerophosphocholine O-acyltransferase activity	0.00178375
	GO	O-acetyltransferase activity	0.00282558
	GO	peptide antigen binding	0.0352827
	GO	sodium-dependent phosphate transmembrane transporter activity	0.0352508
	GO	N-acetyl-beta-glucosaminyl-glycoprotein 4-beta-N-acetylgalactosaminyltransferase activity	0.0379574
	GO	negative regulation of phospholipid biosynthetic process	0.00129801
	GO	regulation of phospholipid biosynthetic process	0.00187844
	GO	negative regulation of phosphatidylcholine biosynthetic process	0.00186227
	GO	regulation of phosphatidylcholine biosynthetic process	0.00224753
	GO	negative regulation of cellular amine metabolic process	0.0050719
	GO	interferon-gamma-mediated signaling pathway	0.00498475
	GO	T cell costimulation	0.00432051
	GO	lymphocyte costimulation	0.00390988
	GO	negative regulation of synaptic plasticity	0.0105506
	GO	phosphatidylglycerol acyl-chain remodeling	0.0138814
	GO	cellular response to interferon-gamma	0.0172445
	GO	zygote asymmetric cell division	0.0167519
	GO	surfactant homeostasis	0.0236823
	GO	negative regulation of MAP kinase activity	0.0240804
	GO	negative regulation of lipid biosynthetic process	0.0243948
	GO	chemical homeostasis within a tissue	0.0269125
	GO	phosphatidylglycerol metabolic process	0.0289085
	GO	sensory perception of smell	0.0278635
	GO	sodium-dependent phosphate transport	0.031512
	GO	response to interferon-gamma	0.0329047
	GO	phosphatidylcholine acyl-chain remodeling	0.0318555
	GO	antigen processing and presentation of peptide or polysaccharide antigen via MHC class II	0.0310069
	GO	triglyceride biosynthetic process	0.0351907
	GO	learning	0.0347337
	GO	negative regulation of MAPK cascade	0.0337204
	GO	inflammatory response to antigenic stimulus	0.0329245
	GO	phosphatidic acid biosynthetic process	0.0350758
	GO	early endosome to late endosome transport	0.0362293
	GO	acylglycerol biosynthetic process	0.0354975
	GO	T cell receptor signaling pathway	0.0483294
	GO	MHC class II protein complex	1.36556e-05
	GO	integral to lumenal side of endoplasmic reticulum membrane	2.11107e-05
	GO	ER to Golgi transport vesicle membrane	3.7293e-05
	GO	ER to Golgi transport vesicle	4.58304e-05
	GO	MHC protein complex	5.63893e-05
	GO	transport vesicle membrane	0.000123133
	GO	clathrin-coated endocytic vesicle membrane	0.000169346
	GO	trans-Golgi network membrane	0.000158563
	GO	FHF complex	0.00019492
	GO	intrinsic to endoplasmic reticulum membrane	0.000260774
	GO	clathrin-coated endocytic vesicle	0.000244387
	GO	transport vesicle	0.000248636
	GO	integral to endoplasmic reticulum membrane	0.000616998
	GO	HOPS complex	0.00124972
	GO	CCAAT-binding factor complex	0.00242872
	GO	MHC class I protein complex	0.00234621
	GO	Golgi membrane	0.00396704
	GO	mitochondrial large ribosomal subunit	0.00849792
	GO	trans-Golgi network	0.00809787
	GO	Golgi apparatus part	0.0166282
	GO	endocytic vesicle membrane	0.0183008
	GO	coated vesicle	0.0230184
	GO	coated vesicle membrane	0.0237888
	GO	clathrin-coated vesicle	0.0248106
	GO	clathrin-coated vesicle membrane	0.0244932
	GO	intrinsic to organelle membrane	0.0255594
	GO	mitochondrial ribosome	0.0332804
	GO	myosin filament	0.032827
	GO	postsynaptic density	0.0397986
	GO	integral to organelle membrane	0.0417076
	Disease Ontology	pure red-cell aplasia	4.49583e-05
	Disease Ontology	neuromyelitis optica	0.0015019
	Disease Ontology	Vogt-Koyanagi-Harada disease	0.00124983
	Disease Ontology	nephrocalcinosis	0.00985622
	Disease Ontology	osteomyelitis	0.00841667
	Disease Ontology	polymyalgia rheumatica	0.0101986
	Disease Ontology	autoimmune hepatitis	0.0115646
	Disease Ontology	low tension glaucoma	0.0164526
	Disease Ontology	sclerosing cholangitis	0.0183904
	Disease Ontology	infectious mononucleosis	0.020535
	Disease Ontology	pulmonary tuberculosis	0.0191192
	Disease Ontology	tropical spastic paraparesis	0.0256231
	Disease Ontology	pulmonary sarcoidosis	0.027623
	Disease Ontology	calcinosis	0.0375004
	Disease Ontology	silicosis	0.0365404
	Disease Ontology	Chagas cardiomyopathy	0.036088
	Disease Ontology	Henoch-Schoenlein purpura	0.0340574
	Disease Ontology	uveitis	0.032385
	Disease Ontology	mineral metabolism disease	0.0311284
	Disease Ontology	lymphadenitis	0.0300073
	Disease Ontology	Meniere's disease	0.0318841
	Disease Ontology	Human T-lymphotropic virus 1 infectious disease	0.030867
	Disease Ontology	immunoglobulin alpha deficiency	0.0304223
	Disease Ontology	psoriatic arthritis	0.0303194
	Disease Ontology	Behcet's disease	0.0306109
	Disease Ontology	cystic echinococcosis	0.0309114
	Disease Ontology	childhood type dermatomyositis	0.0319846
	Disease Ontology	calcium metabolism disease	0.0328722
	Disease Ontology	endolymphatic hydrops	0.0386634
	Disease Ontology	dengue shock syndrome	0.0378744
	Disease Ontology	thrombotic thrombocytopenic purpura	0.0495064
	MSigDB Pathway	Genes involved in Translocation of ZAP-70 to Immunological synapse	6.44508e-06
	MSigDB Pathway	Genes involved in Phosphorylation of CD3 and TCR zeta chains	4.47367e-06
	MSigDB Pathway	Genes involved in PD-1 signaling	5.13501e-06
	MSigDB Pathway	Antigen processing and presentation	1.92522e-05
	MSigDB Pathway	Genes involved in Fatty acid, triacylglycerol, and ketone body metabolism	1.69016e-05
	MSigDB Pathway	Genes involved in Downstream TCR signaling	4.41502e-05
	MSigDB Pathway	Asthma	6.15647e-05
	MSigDB Pathway	Genes involved in Generation of second messenger molecules	5.76409e-05
	MSigDB Pathway	Graft-versus-host disease	6.08094e-05
	MSigDB Pathway	Allograft rejection	7.09588e-05
	MSigDB Pathway	Intestinal immune network for IgA production	8.65294e-05
	MSigDB Pathway	Autoimmune thyroid disease	0.000117108
	MSigDB Pathway	Genes involved in Interferon gamma signaling	0.000202565
	MSigDB Pathway	Genes involved in TCR signaling	0.000374937
	MSigDB Pathway	IL 5 Signaling Pathway	0.000611527
	MSigDB Pathway	Viral myocarditis	0.00069747
	MSigDB Pathway	Genes involved in Acyl chain remodelling of PG	0.000771217
	MSigDB Pathway	Leishmania infection	0.00123528
	MSigDB Pathway	Type I diabetes mellitus	0.00150264
	MSigDB Pathway	Genes involved in Acyl chain remodelling of PC	0.00230179
	MSigDB Pathway	Genes involved in Costimulation by the CD28 family	0.00225258
	MSigDB Pathway	Genes involved in Synthesis of PA	0.00237054
	MSigDB Pathway	Genes involved in Metabolism of lipids and lipoproteins	0.00239346
	MSigDB Pathway	Genes involved in Triglyceride Biosynthesis	0.00377108
	MSigDB Pathway	Cell adhesion molecules (CAMs)	0.00565634
	MSigDB Pathway	Genes involved in Activation of Chaperone Genes by ATF6-alpha	0.00854564
	MSigDB Pathway	Genes involved in Interferon Signaling	0.0104391
	MSigDB Pathway	Genes involved in PPARA Activates Gene Expression	0.0109732
	MSigDB Pathway	Cytokines and Inflammatory Response	0.0116844
	MSigDB Pathway	Genes involved in Activation of Chaperones by ATF6-alpha	0.0121831
	MSigDB Pathway	Systemic lupus erythematosus	0.0151903
	MSigDB Pathway	Ether lipid metabolism	0.0164095
	MSigDB Pathway	Antigen Dependent B Cell Activation	0.0160905
	MSigDB Pathway	B Lymphocyte Cell Surface Molecules	0.0184169
	MSigDB Pathway	Genes involved in MHC class II antigen presentation	0.0213277
	MSigDB Pathway	Genes involved in Cytokine Signaling in Immune system	0.0245519
	MSigDB Pathway	Lck and Fyn tyrosine kinases in initiation of TCR Activation	0.0424946
	MSigDB Pathway	Genes involved in Olfactory Signaling Pathway	0.0415141
	MSigDB Pathway	Genes involved in Sulfur amino acid metabolism	0.0423978
	MSigDB Perturbation	Cluster d9: genes progressively down-regulated in WS1 cells (fibroblast) through 24 h after irradiation with high dose UV-C.	0.000253327
	MSigDB Perturbation	Immune response genes up-regulated in zenograft tumors formed by SNU-601 cells (gastric cancer) made to express LRRC3B [GeneID=116135].	0.00212686
	MSigDB Perturbation	Inflammatory cytokines, chemokines and their cognate receptors up-regulated in THP-1 cells (monocyte) after treatment with PSMD4 [GeneID=5710].	0.00407137
	MSigDB Perturbation	Up-regulated genes in the B lymphocyte developmental signature, based on expression profiling of lymphomas from the Emu-myc transgenic mice: the mature B	0.00753678
	MSigDB Perturbation	Genes down-regulated in urothelial cell carcinoma (UCC) tumors with LOH on 9q as compared to the tumors showing retention.	0.00750938
	MSigDB Perturbation	Genes identified by subtractive hybridization comparing malignant and benign components of a hepatocellular carcinoma (HCC) in a pre-existing liver adenoma in a morphologically normal liver.	0.00681773
	MSigDB Perturbation	Genes down-regulated in patients at the incipient stage of Alzheimer's disease.	0.00975201
	MSigDB Perturbation	Genes exclusively up-regulated in B lymphocytes from WM (Waldenstroem's macroglobulinemia) but with a similar expression profile in MM (macroglobulinemia) and normal cells.	0.00958891
	MSigDB Perturbation	Genes up-regulated in pubertal mammary glands compared to mammary glands from other developmental stages.	0.0102855
	MSigDB Perturbation	Genes up-regulated in group C of tumors arising from overexpression of BCL2L1 and MYC [GeneID=598;4609] in plasma cells.	0.0102739
	MSigDB Perturbation	Genes changed in the B cell chronic lymphocytic leukemia (B-CLL) with deletions in the 11q23 region.	0.00945734
	MSigDB Perturbation	Genes up-regulated in five primary endothelial cell types (lung, aortic, iliac, dermal, and colon) by IFNG [GeneID=3458].	0.024147
	MSigDB Perturbation	Genes down-regulated in mice with skin specific knockout of RB1 [GeneID=5925] by Cre-lox.	0.0275605
	MSigDB Perturbation	Genes down-regulated in MDA-MB-231 cells (breast cancer) upon overexpression of PARVB [GeneID=29780] under all three culture conditions.	0.0308727
	MSigDB Perturbation	Genes changed in the B cell chronic lymphocytic leukemia (B-CLL) with mutations in the variable immunoglobulin veriable heavy chain (VH) genes.	0.0293823
	MSigDB Perturbation	Genes with intermediate-CpG-density promoters (ICP) bearing the tri-methylation mark at H3K27 (H3K27me3) in MEF cells (embryonic fibroblasts).	0.0297008
	MSigDB Perturbation	Down-regulated synergystically by gamma-irradiation and 3-aminobenzamine [PubChem=1645], an inhibitor of PARP1 [GeneID=142].	0.0361664
	MSigDB Perturbation	Genes up-regulated in ZR-75-1 cells (breast cancer, amplified 8p11-12 region) upon knockdown of PPAPDC1B [GeneID=84513] by RNAi.	0.0344957
	MSigDB Perturbation	Genes down-regulated 9 h after induction of HoxA5 [GeneID=3205] expression in a breast cancer cell line.	0.0440392
	MSigDB Perturbation	Genes from the yellow module which are down-regulated in HAEC cells (primary aortic endothelium) after exposure to the oxidized 1-palmitoyl-2-arachidonyl-sn-3-glycerophosphorylcholine (oxPAPC).	0.0436958
	MSigDB Perturbation	Genes within amplicon 5p15 identified in a copy number alterations study of 191 breast tumor samples.	0.0420929
	MSigDB Perturbation	Top scoring cis-regulated QTL (quantitative trait loci) influencing blood levels of high-density lipoprotein (HDL) cholesterol.	0.0423389
	MSigDB Perturbation	Genes induced in the time interval between two pulses of EGF [GeneID =1950] in 184A1 cells (mammary epithelium).	0.0483248
	MSigDB Perturbation	Top 100 probe sets for core-binding factor (CBF) acute myeloid leukemia (AML): contains CBFB MYH11 [GeneID=865;4629] or AML1 ETO [GeneID=861;862] fusions.	0.046638
	MSigDB Perturbation	Genes with unmethylated DNA in lung cancer samples.	0.0480261
	InterPro	Peptidase M20	4.07485e-09
	InterPro	Peptidase M20, dimerisation domain	4.07485e-09
	InterPro	Mediator complex, subunit Med31	6.6041e-06
	InterPro	MHC class II, alpha/beta chain, N-terminal	0.00019355
	InterPro	Bestrophin	0.00017462
	InterPro	Ribosomal protein L36	0.000177093
	InterPro	Immunoglobulin C1-set	0.000320834
	InterPro	MHC class II, beta chain, N-terminal	0.000434378
	InterPro	CCAAT-binding transcription factor, subunit B	0.00095596
	InterPro	CCAAT-binding factor, conserved site	0.00095596
	InterPro	MHC classes I/II-like antigen recognition protein	0.000951224
	InterPro	Ninjurin	0.00543935
	InterPro	Hook-related protein family	0.00545289
	InterPro	Immunoglobulin/major histocompatibility complex, conserved site	0.0052792
	InterPro	Atypical dual specificity phosphatase	0.00771615
	InterPro	Sodium-dependent phosphate transport protein	0.0089218
	InterPro	Phospholipid/glycerol acyltransferase	0.0103108
	InterPro	Zinc finger, FYVE-type	0.012616
	InterPro	MHC class II, alpha chain, N-terminal	0.0123686
	InterPro	Activity-regulated cytoskeleton-associated protein	0.0384673
	InterPro	PA14	0.0399341
	TreeFam	PM20D1	2.8517e-14
	TreeFam	dual specificity phosphatase 15/22	6.19079e-06
	TreeFam	mediator of RNA polymerase II transcription, subunit 31 homolog (yeast)	5.69571e-06
	TreeFam	HLA-DOB, HLA-DPB1, HLA-DQB1, HLA-DQB2, HLA-DRB1, ...	3.15669e-05
	TreeFam	MRPL36	0.00018328
	TreeFam	TREML1	0.000430479
	TreeFam	LPCAT1, LPCAT2, LPCAT4	0.00102824
	TreeFam	NFYA	0.000927526
	TreeFam	NINJ1, NINJ2	0.00625489
	TreeFam	CCDC88A, CCDC88C, HOOK1, HOOK2, HOOK3	0.00611369
	TreeFam	SLC34A1, SLC34A2, SLC34A3	0.0111922
	TreeFam	HLA-DMA, HLA-DOA, HLA-DPA1, HLA-DQA1, HLA-DQA2, ...	0.0168899
	TreeFam	ADP-ribosylation factor-like 11	0.0300236
	TreeFam	TDRP	0.0425995
	TreeFam	ARC	0.0442348
	MSigDB Immunologic Signature	Genes up-regulated in comparison of dendritic cells (DC) versus Th2 cells.	0.0045174
	MSigDB Immunologic Signature	Genes up-regulated in comparison of CD4 [GeneID=920] effector memory T cells versus CD4 [GeneID=920] central memory T cells.	0.00839402
	MSigDB Immunologic Signature	Genes up-regulated in comparison of naive CD4 [GeneID=920] T cells versus stimulated CD4 [GeneID=920] Th2 cells at 12 h.	0.0169348
	MSigDB Immunologic Signature	Genes up-regulated in comparison of untreated CD8+ dendritic cells (DC) at 4 h versus those treated with IFNG [GeneID=3458] at 4 h.	0.0194308
	MSigDB Immunologic Signature	Genes up-regulated in comparison of dendritic cells (DC) versus macrophages.	0.0396105
	MSigDB Immunologic Signature	Genes up-regulated in comparison of monocytes cultured for 0 days versus those cultured for 7 days.	0.0411931
	MSigDB Immunologic Signature	Genes down-regulated in comparison of NK cells versus NKT cells.	0.0354015
	MSigDB Immunologic Signature	Genes down-regulated in comparison of lineage negative versus neutrophils.	0.0372452
	MSigDB Immunologic Signature	Genes up-regulated in comparison of B cells versus Th2 cells.	0.0346876
	MSigDB Immunologic Signature	Genes up-regulated in comparison of dendritic cells (DC) stimulated with LPS (TLR4 agonist) at 24 h versus DC cells stimulated with Pam3Csk4 (TLR1/2 agonist) at 24 h.	0.0320833
	MSigDB Immunologic Signature	Genes up-regulated in comparison of lineage negative versus NKT cells.	0.0300635
	MSigDB Immunologic Signature	Genes down-regulated in comparison of untreated CD4 [GeneID=920] T cells versus those treated with IL1B [GeneID=3553], IL6 [GeneID=3569] and IL23A [GeneID=51561].	0.0375614
	MSigDB Immunologic Signature	Genes down-regulated in comparison of CD4+ [GeneID=920] CD8+ thymocytes versus CD4- [GeneID=920] CD8+ thymocytes.	0.0356108
	MSigDB Immunologic Signature	Genes up-regulated in comparison of thymic progenitors versus DN2 thymocytes.	0.0351418
	MSigDB Immunologic Signature	Genes down-regulated in comparison of untreated memory CD4 [GeneID=920] T cells from young donors versus those from old donors.	0.0375689
	MSigDB Immunologic Signature	Genes down-regulated in comparison of untreated CD8+ dendritic cells (DC) at 4 h versus those treated with IFNG [GeneID=3458] at 16 h.	0.0465621
